# Supplementary material for: The flavour of grape colour: anthocyanin content tunes aroma precursor composition by altering the berry microenvironment
Source: J Exp Bot. 2023 Jun 9;74(20):6369–90. doi: 10.1093/jxb/erad223 (PMC10627162; doi:10.1093/jxb/erad223)
Supplement: erad223_suppl_Supplementary_Table_S2 [file erad223_suppl_supplementary_table_s2.xlsx]

## Sheet: Skin_TargetedMetabolites
Supplementary Table S2. Content of targeted primary metabolites estimated in berry skin and flesh tissues of grape colour somatic variants. TS2-1. Berry skin. It is shown the average metabolite content for three biological replicates of black- (TT) and white-berried (TB) Tempranillo as well as of black- (GT) and white-berried (GB) Garnacha somatic variants and t-test p-value for the comparison of…
Compound type	Compound family	Compound	Unit	Pre-veraison 2017 Tempranillo skin			Veraison 2017 Tempranillo skin			Pre-maturity 2017 Tempranillo skin			Maturity 2017 Tempranillo skin			Maturity 2016 Tempranillo skin			Pre-maturity + Maturity 2017 Tempranillo skin					Pre-veraison 2017 Garnacha skin			Veraison 2017 Garnacha skin			Pre-maturity 2017 Garnacha skin			Maturity 2017 Garnacha skin			Maturity 2016 Garnacha skin			Pre-maturity + Maturity 2017 Garnacha skin
				TT	TB	p-value	TT	TB	p-value	TT	TB	p-value	TT	TB	p-value	TT	TB	p-value	TT	TB	p-value	VIP	S.C.	GT	GB	p-value	GT	GB	p-value	GT	GB	p-value	GT	GB	p-value	GT	GB	p-value	GT	GB	p-value	VIP	S.C.
Primary metabolite	Organic acid	Malic acid	µg/mg DW	51.9959	77.1015	0.00595744	31.2489	40.0876	0.272267	35.8786	38.9418	0.451625	32.0324	26.5914	0.402147	30.6863	21.8603	0.140347						45.8436	35.8121	0.205262	33.6781	31.1906	0.464673	27.6715	22.219	0.129923	14.5859	21.4584	0.130356	7.32005	16.14	0.0363939
Primary metabolite	Organic acid	Tartaric acid	µg/mg DW	66.9395	76.4195	0.275487	34.9928	35.426	0.936909	33.5004	28.6715	0.0021945	31.7832	27.1361	0.059011	38.4531	33.8021	0.240579						109.26	96.2161	0.293205	64.2458	56.8147	0.105865	55.1682	55.3541	0.958405	53.5667	50.4409	0.202297	47.2728	50.9392	0.0712635
Primary metabolite	Sugar	Glucose	µg/mg DW	6.08267	6.45467	0.590627	147.253	201.415	0.218784	155.259	190.657	0.582355	194.743	258.65	0.306066	214.045	228.371	0.481465						12.428	9.296	0.299403	208.97	143.651	0.175652	230.406	123.731	0.00018882	172.09	246.877	0.0583132	283.025	258.017	0.179664
Primary metabolite	Sugar	Fructose	µg/mg DW	5.17733	5.25667	0.776438	127.585	191.285	0.0888925	146.034	194.138	0.448736	180.148	251.694	0.238028	189.778	219.036	0.198017						4.80833	3.98967	0.00601059	171.714	127.545	0.267662	215.752	120.454	0.000103622	159.771	234.6	0.0332018	250.046	233.328	0.353354
Primary metabolite	Amino acid	Alanine	nmol/mg DW	0.395572	0.525702	0.249962	3.52644	3.93552	0.524577	2.84977	3.83263	0.165208	2.94826	3.06013	0.83499	2.66522	3.21913	0.611195	2.89902	3.44638	0.185477	0.823179	0.0629118	0.605542	0.360979	0.00727151	3.44965	2.98805	0.0751854	3.36422	2.22363	0.0436739	3.55248	4.24545	0.0453778	3.3113	2.79962	0.220958	3.45835	3.23454	0.663046	0.636228	0.166724
Primary metabolite	Amino acid	Arginine	nmol/mg DW	n.d.	n.d.	n.d.	28.7348	36.955	0.471293	34.752	39.0213	0.539961	41.051	39.5247	0.874771	52.2031	49.0595	0.862429	37.9015	39.273	0.795893	0.847813	-0.0806444	n.d.	n.d.	n.d.	29.5028	26.2988	0.172438	38.8108	31.5441	0.191902	43.5477	43.0437	0.875891	42.536	37.0087	0.159999	41.1792	37.2939	0.321264	0.724382	-0.0894322
Primary metabolite	Amino acid	Asparagine	nmol/mg DW	0.0542676	0.0800954	0.224282	0.276183	0.403579	0.105663	0.300216	0.299382	0.99377	0.148842	0.131498	0.609457	0.103926	0.108778	0.870106	0.224529	0.21544	0.897897	0.448082	-0.0356226	0.129173	0.194907	0.530226	0.768272	0.661477	0.461715	0.712141	0.309366	0.000530388	0.573668	0.379375	0.103701	0.401727	0.207247	0.141933	0.642905	0.344371	0.000372475	1.77357	-0.20175
Primary metabolite	Amino acid	Aspartic acid	nmol/mg DW	1.20527	1.06104	0.475084	4.08923	3.99242	0.904519	2.9054	3.13431	0.647593	2.03152	2.46334	0.25691	2.22327	3.21401	0.00518456	2.46846	2.79883	0.372297	0.587389	0.0535994	1.36191	0.937776	0.00104679	2.62035	2.18376	0.04923	2.77188	1.84404	0.0617097	2.51644	2.77064	0.386419	1.78974	2.01616	0.576288	2.64416	2.30734	0.277145	0.774725	-0.129723
Primary metabolite	Amino acid	Cysteine	nmol/mg DW	0.171938	0.184633	0.319172	0.118909	0.111413	0.247106	0.104675	0.118202	0.313546	0.107925	0.108863	0.942444	0.101757	0.0948182	0.437185	0.1063	0.113532	0.381127	0.734168	0.18016	0.124737	0.145386	0.0933629	0.103953	0.0976079	0.695472	0.107376	0.0959687	0.495166	0.125546	0.0989727	0.0734531	0.0531818	0	0.122997	0.116461	0.0974707	0.0698739	1.14541	-0.204087
Primary metabolite	Amino acid	Gaba	nmol/mg DW	0.203288	0.196581	0.93312	1.09002	0.983449	0.61549	1.2031	0.869792	0.188532	1.27256	0.762761	0.054433	1.65335	0.809468	0.0377954	1.23783	0.816277	0.00874265	1.45982	-0.175223	0.109249	0.0510237	0.00897616	0.455148	0.549583	0.604501	1.1214	0.525352	0.0587582	0.931	0.568688	0.00231615	1.11616	0.600275	0.000928334	1.0262	0.54702	0.00173093	1.67151	-0.135533
Primary metabolite	Amino acid	Glutamic acid	nmol/mg DW	1.82955	2.26859	0.358161	4.78452	5.31026	0.622957	5.04552	4.96705	0.918898	3.49002	3.63938	0.733969	3.33534	3.92185	0.585158	4.26777	4.30321	0.953243	0.408527	-0.0251839	2.27939	1.67114	0.00273141	4.8093	4.27594	0.277623	5.36391	3.87608	0.0606064	4.78319	4.22434	0.188828	3.4534	3.86081	0.594817	5.07355	4.05021	0.0126075	1.48362	-0.0469756
Primary metabolite	Amino acid	Glutamine	nmol/mg DW	1.02993	2.02147	0.194804	6.03607	7.43343	0.583581	4.43649	4.85756	0.835692	2.94333	2.48068	0.438334	3.23423	2.90962	0.719377	3.68991	3.66912	0.985082	0.539841	-0.0428432	1.47953	0.870153	0.0182741	19.2616	15.0402	0.0839205	15.6188	7.61384	0.0926188	12.5681	5.56326	0.00194829	9.44082	4.41346	0.134044	14.0934	6.58855	0.00249668	1.63978	-0.143915
Primary metabolite	Amino acid	Glycine	nmol/mg DW	0.039979	0.231267	0.0679275	0.0886965	0.118215	0.428774	0.0100115	0.0439353	0.0808537	0.0730911	0.039741	0.601619	0.046806	0.0885202	0.4532	0.0415513	0.0418382	0.992706	0.489587	0.102741	0.19367	0.256562	0.292287	0.182129	0.201334	0.335686	0.0357756	0.0464839	0.726577	0.00190666	0.0259213	0.161954	0.00620891	0.0216429	0.247134	0.0188411	0.0362026	0.324538	0.934115	0.193494
Primary metabolite	Amino acid	Histidine	nmol/mg DW	n.d.	n.d.	n.d.	0.173203	0.162689	0.949953	0.89594	0.888832	0.98632	1.58455	1.49557	0.872636	1.73475	2.24863	0.606466	1.24024	1.1922	0.895321	0.983356	-0.243656	n.d.	n.d.	n.d.	0	0.0400996	0.373901	0.229913	0.222099	0.974124	0.885859	0.73376	0.0201632	0.756261	0.26323	0.0479375	0.557886	0.47793	0.714676	0.629435	-0.176779
Primary metabolite	Amino acid	Isoleucine	nmol/mg DW	0.0342234	0.036509	0.751973	0.133814	0.189403	0.140318	0.117228	0.252391	0.0957769	0.163672	0.258862	0.0450303	0.295938	0.484075	0.322186	0.14045	0.255626	0.00606081	1.29686	0.0981646	0.0306227	0.0341794	0.427393	0.223275	0.19798	0.436895	0.163995	0.168666	0.919465	0.209475	0.267189	0.014687	0.269756	0.258751	0.578936	0.186735	0.217927	0.348304	0.803307	0.210726
Primary metabolite	Amino acid	Leucine	nmol/mg DW	0.032125	0.0294269	0.572985	0.209087	0.270253	0.385753	0.275476	0.483158	0.125296	0.374747	0.57349	0.0565967	0.476439	0.732319	0.324232	0.325111	0.528324	0.011461	1.23354	0.0965313	0.0341465	0.0257088	0.100909	0.261552	0.228468	0.252678	0.364733	0.253923	0.127888	0.579619	0.68224	0.0312046	0.546597	0.483797	0.0291134	0.472176	0.468081	0.971334	0.394992	0.00224633
Primary metabolite	Amino acid	Lysine	nmol/mg DW	0.0407291	0.0337339	0.0647156	0.254392	0.234437	0.805102	0.208893	0.199795	0.860915	0.239906	0.178581	0.400977	0.363576	0.282737	0.537661	0.224399	0.189188	0.368589	1.11389	-0.179547	0.0303055	0.0271054	0.312472	0.199618	0.156922	0.30621	0.187843	0.172078	0.715297	0.202701	0.18836	0.259786	0.243896	0.200833	0.443256	0.195272	0.180219	0.453359	0.600439	-0.0744702
Primary metabolite	Amino acid	Phenylalanine	nmol/mg DW	0.0851946	0.0865608	0.943838	0.218063	0.365345	0.0467301	0.243195	0.511996	0.0875888	0.414618	0.564266	0.0785253	0.20008	0.754629	0.0664938	0.328907	0.538131	0.0163272	1.19526	0.0539247	0.11183	0.0850695	0.0580567	0.492549	0.450678	0.256757	0.426878	0.438541	0.898964	0.647936	0.729053	0.00224991	0.489094	0.617653	0.0244953	0.537407	0.583797	0.619108	0.532112	0.0358503
Primary metabolite	Amino acid	Proline	nmol/mg DW	0.56871	1.46214	0.0236726	8.86509	9.64553	0.534594	15.8354	18.2918	0.428636	20.3795	25.9356	0.115899	22.2286	32.8115	0.166703	18.1074	22.1137	0.162368	0.847979	0.0715106	0.420369	0.473224	0.385453	4.99098	4.85885	0.826424	8.64809	4.76559	0.0760257	13.7291	13.0809	0.64831	10.7166	9.37583	0.0992023	11.1886	8.92323	0.362107	0.719145	-0.122753
Primary metabolite	Amino acid	Serine	nmol/mg DW	0.426832	1.60469	0.0322957	1.9787	3.98955	0.0152533	1.38092	3.11181	0.0194862	1.68334	2.57397	0.0242917	1.87186	4.61174	0.177503	1.53213	2.84289	0.000696691	1.51288	0.318232	0.463215	0.288622	0.186722	2.31262	2.17993	0.169539	1.52566	1.22623	0.212468	1.59056	1.87075	0.00211167	1.38049	1.38768	0.931349	1.55811	1.54849	0.956395	0.541966	0.154544
Primary metabolite	Amino acid	Threonine	nmol/mg DW	0.712781	1.16677	0.0443765	8.29856	11.3559	0.283361	9.92469	12.6896	0.218021	11.8216	13.4873	0.521139	12.9685	15.4276	0.640941	10.8731	13.0885	0.153158	0.934872	0.0425063	1.56324	1.33056	0.267992	8.59541	8.2046	0.599449	9.80957	8.12093	0.27186	10.7104	10.4247	0.613357	10.3421	9.65399	0.241594	10.26	9.27282	0.26923	0.802324	-0.139387
Primary metabolite	Amino acid	Tyrosine	nmol/mg DW	0.03457	0.0358825	0.773662	0.379962	0.492866	0.360704	0.52118	0.845991	0.181009	0.685352	1.0145	0.126414	0.752615	1.40798	0.219794	0.603266	0.930247	0.0297462	1.12506	0.0942734	0.0563271	0.0405083	0.0295933	0.558436	0.530795	0.728699	0.498209	0.614764	0.418825	0.698363	0.863809	0.0253922	0.780051	0.805495	0.758633	0.598286	0.739286	0.166066	1.0036	0.234341
Primary metabolite	Amino acid	Valine	nmol/mg DW	0.0782609	0.098283	0.218252	0.400582	0.52901	0.258516	0.378478	0.79382	0.13009	0.53334	0.944106	0.0105143	0.773373	1.64665	0.176407	0.455909	0.868963	0.00524114	1.30469	0.127306	0.055721	0.045234	0.113012	0.374559	0.341832	0.422505	0.434284	0.3261	0.302273	0.690034	0.803613	0.0288273	0.713243	0.618792	0.00984831	0.562159	0.564856	0.983696	0.391449	0.00882894

## Sheet: Flesh_TargetedMetabolites
TS2-2. Berry flesh. It is shown the average metabolite content for three biological replicates of black- (TT) and white-berried (TB) Tempranillo as well as of black- (GT) and white-berried (GB) Garnacha somatic variants and t-test p-value for the comparison of colour somatic variants of the same cultivar at each ripening stage (pre-veraison, veraison, pre-maturity and maturity of 2017 season and …
Compound type	Compound family	Compound	Unit	Pre-veraison 2017 Tempranillo flesh			Veraison 2017 Tempranillo flesh			Pre-maturity 2017 Tempranillo flesh			Maturity 2017 Tempranillo flesh			Maturity 2016 Tempranillo flesh			Pre-maturity + Maturity 2017 Tempranillo flesh					Pre-veraison 2017 Garnacha flesh			Veraison 2017 Garnacha flesh			Pre-maturity 2017 Garnacha flesh			Maturity 2017 Garnacha flesh			Maturity 2016 Garnacha flesh			Pre-maturity + Maturity 2017 Garnacha flesh
				TT	TB	p-value	TT	TB	p-value	TT	TB	p-value	TT	TB	p-value	TT	TB	p-value	TT	TB	p-value	VIP	S.C.	GT	GB	p-value	GT	GB	p-value	GT	GB	p-value	GT	GB	p-value	GT	GB	p-value	GT	GB	p-value	VIP	S.C.
Primary metabolite	Organic acid	Malic acid	µg/mg DW	17.4906	17.7385	0.800639	4.05401	5.29322	0.157779	2.07126	2.85905	0.0495477	1.4605	1.62426	0.436332	0.991373	0.911709	0.278088						12.7462	11.8257	0.279611	4.16022	3.87697	0.626111	1.59328	1.43395	0.562129	0.672717	0.624034	0.608982	0.858599	0.712549	0.386343
Primary metabolite	Organic acid	Tartaric acid	µg/mg DW	10.3924	10.7772	0.522837	4.76308	4.71495	0.909268	3.76065	3.51764	0.559453	3.02649	3.35208	0.529752	3.01821	3.15401	0.767369						13.5615	14.2082	0.332533	7.75636	7.4723	0.474779	5.30201	5.7293	0.480961	4.57989	3.66099	0.0507126	4.53764	3.81138	0.0343402
Primary metabolite	Sugar	Glucose	µg/mg DW	11.8333	10.1933	0.0621875	75.8667	73.5	0.358414	99.82	95.9933	0.230486	110.6	109.293	0.601975	109.853	109.387	0.920858						14.8667	11.4133	0.0662122	75.3667	76.1	0.518314	104.3	91.42	0.0504754	115.08	113.167	0.411979	113.4	114.053	0.720596
Primary metabolite	Sugar	Fructose	µg/mg DW	5.25333	4.36	0.0807944	76.8333	74.5333	0.484481	101.547	98.5133	0.266185	113.54	111.907	0.507943	109.107	113.82	0.411798						5.56667	3.52667	0.11818	68.1	70.2333	0.0252073	101.08	89.6467	0.0873155	113.307	111.44	0.532461	109.9	111.627	0.41285
Primary metabolite	Amino acid	Alanine	nmol/mg DW	0.00856	0.00275833	0.242915	0.0752867	0.074955	0.933703	0.06704	0.0804383	0.0110177	0.05813	0.06255	0.614342	0.0578383	0.056835	0.953324	0.062585	0.0714942	0.162385	0.746214	0.0132013	0.0111133	0.00951333	0.558346	0.0371383	0.0417483	0.423185	0.0519083	0.055345	0.555362	0.0571167	0.0485567	0.566864	0.0760633	0.113233	0.344257	0.0545125	0.0519508	0.71674	0.527471	0.069993
Primary metabolite	Amino acid	Arginine	nmol/mg DW	0	0		0.188135	0.382465	0.0182299	0.224863	0.429857	0.0167314	0.247403	0.474242	0.0889122	0.203568	0.28921	0.243073	0.236133	0.452049	0.00200527	1.12874	0.0741244	n.d.	n.d.		0.283363	0.34788	0.0135809	0.447792	0.548463	0.24191	0.640825	0.558983	0.662558	0.815738	0.991812	0.651896	0.544308	0.553723	0.922901	0.331225	0.0766932
Primary metabolite	Amino acid	Asparagine	nmol/mg DW	0.00598167	0.00272333	0.104082	0.01042	0.0144317	0.0143486	0.0131683	0.0118717	0.379258	0.006755	0.00863333	0.407502	0.00672333	0.007805	0.288644	0.00996167	0.0102525	0.88362	0.371794	-0.0861716	0.01987	0.03261	0.200616	0.01638	0.0168333	0.605952	0.01784	0.0141033	0.0790521	0.0164283	0.0125967	0.323552	0.022095	0.0277817	0.651968	0.0171342	0.01335	0.0551969	1.93979	-0.444066
Primary metabolite	Amino acid	Aspartic acid	nmol/mg DW	0.0188017	0.00441833	0.17446	0.0240783	0.02553	0.786643	0.0102933	0.01243	0.187816	0.008035	0.01567	0.0969236	0.016065	0.0183033	0.679797	0.00916417	0.01405	0.0283691	0.90537	-0.00237469	0.0143117	0.015225	0.875676	0.0108817	0.0139933	0.128137	0.007385	0.00911	0.529236	0.0145433	0.0146067	0.989749	0.01406	0.0206583	0.480832	0.0109642	0.0118583	0.779054	0.521711	-0.0972763
Primary metabolite	Amino acid	Cysteine	nmol/mg DW	n.d.	n.d.	n.d.	n.d.	n.d.	n.d.	n.d.	n.d.	n.d.	n.d.	n.d.	n.d.	n.d.	n.d.	n.d.	n.d.	n.d.				n.d.	n.d.	n.d.	n.d.	n.d.	n.d.	n.d.	n.d.	n.d.	n.d.	n.d.	n.d.	n.d.	n.d.	n.d.	n.d.	n.d.	n.d.
Primary metabolite	Amino acid	Gaba	nmol/mg DW	0.000841667	0.00013	0.109217	0.0148483	0.0113867	0.282958	0.0206267	0.0166	0.215478	0.0297583	0.0155917	0.0627874	0.0282267	0.0138667	0.112714	0.0251925	0.0160958	0.0246549	1.1449	-0.150406	0.000255	0	0.373901	0.00502167	0.007745	0.273159	0.00976333	0.011355	0.310891	0.00790333	0.00783667	0.977538	0.01818	0.0330467	0.0746074	0.00883333	0.00959583	0.61515	0.64016	0.142405
Primary metabolite	Amino acid	Glutamic acid	nmol/mg DW	0.0332817	0.01115	0.18679	0.05893	0.0584667	0.960516	0.0609767	0.050365	0.326904	0.0359567	0.0378017	0.71415	0.041915	0.04017	0.83492	0.0484667	0.0440833	0.589013	0.449902	-0.159197	0.024115	0.02467	0.942581	0.0544183	0.0559933	0.778869	0.051095	0.0594017	0.172333	0.0497517	0.0354467	0.27745	0.0466033	0.07978	0.235353	0.0504233	0.0474242	0.706108	0.590537	-0.175624
Primary metabolite	Amino acid	Glutamine	nmol/mg DW	0.0740133	0.046375	0.437911	0.1175	0.187302	0.0670692	0.120568	0.158868	0.105786	0.108373	0.124273	0.55236	0.136437	0.118758	0.578899	0.114471	0.141571	0.120798	0.860082	-0.0191572	0.1165	0.11141	0.85424	0.23906	0.249897	0.52554	0.001605	0.00255167	0.739767	0.243662	0.119632	0.0595366	0.30905	0.272388	0.833754	0.226043	0.158847	0.0586053	1.9181	-0.266213
Primary metabolite	Amino acid	Glycine	nmol/mg DW	0.001395	0.000588333	0.378739	0.00363	0.004985	0.0890028	0.00275167	0.00316667	0.382359	0.003065	0.00333	0.711224	0.00394167	0.00397667	0.981615	0.00290833	0.00324833	0.369515	0.87431	-0.248747	0.004675	0.00989667	0.263343	0.00311667	0.00382	0.155751	0.001605	0.00255167	0.0536711	0.00259667	0.00192167	0.324535	0.00213167	0.00250667	0.613954	0.00210083	0.00223667	0.745583	0.562833	-0.113402
Primary metabolite	Amino acid	Histidine	nmol/mg DW	n.d.	n.d.	n.d.	0.0310467	0.0401417	0.154625	0.033515	0.0547433	0.00973794	0.0390583	0.0706317	0.0331216	0.042425	0.0570267	0.0909592	0.0362867	0.0626875	0.00159035	1.14247	0.0585195	n.d.	n.d.		0.0279983	0.0286717	0.715145	0.208425	0.198062	0.356205	0.0549917	0.0455267	0.182751	0.0646883	0.052785	0.538054	0.0451267	0.0394625	0.35677	1.12847	-0.420107
Primary metabolite	Amino acid	Isoleucine	nmol/mg DW	0.00279167	0.000591667	0.22346	0.003935	0.00594333	0.0630031	0.00257	0.00543167	0.00355889	0.00320167	0.00511833	0.0394831	0.00977833	0.00940167	0.932727	0.00288583	0.005275	0.000103558	1.25437	0.151037	0.00283333	0.00400667	0.339654	0.00356667	0.00477833	0.253303	0.00314667	0.00504833	0.0376575	0.00381667	0.00347333	0.70535	0.00717833	0.0143583	0.0734466	0.00348167	0.00426083	0.227108	1.37092	0.0823278
Primary metabolite	Amino acid	Leucine	nmol/mg DW	0.00318	0.000366667	0.217449	0.00515833	0.00701167	0.117207	0.00378333	0.00841	0.00291484	0.004265	0.00878	0.00606061	0.0102917	0.0106517	0.933541	0.00402417	0.008595	4.67456e-06	1.33231	0.160982	0.00316167	0.00438333	0.396586	0.00419	0.00586167	0.110916	0.00561167	0.00739167	0.00899449	0.00832	0.008165	0.946715	0.012385	0.019935	0.191861	0.00696583	0.00777833	0.5041	0.821779	0.244479
Primary metabolite	Amino acid	Lysine	nmol/mg DW	0.000393333	0	0.116374	n.d.	n.d.	n.d.	n.d.	n.d.	n.d.	0.00063	9.16667e-05	0.236388	n.d.	n.d.	n.d.	0.000315	4.58333e-05	0.257239	0.66994	0.0102853	n.d.	n.d.	n.d.	0.000426667	0	0.195454	n.d.	n.d.		4.16667e-05	0.000125	0.13911	0.000288333	0.000621667	0.317462	2.08333e-05	6.25e-05	0.270666	1.21567	0.13885
Primary metabolite	Amino acid	Phenylalanine	nmol/mg DW	0.0180733	0.00516667	0.108799	0.014835	0.0222883	0.0247597	0.0126867	0.0241267	0.0113527	0.0150433	0.0279717	0.0547835	0.02119	0.040265	0.0904205	0.013865	0.0260492	0.000959307	1.18682	0.157133	0.03435	0.0312783	0.671332	0.02074	0.024355	0.0629066	0.02153	0.0291417	0.00999771	0.0280183	0.0288117	0.886383	0.03757	0.06755	0.0798374	0.0247742	0.0289767	0.170311	1.46949	0.376636
Primary metabolite	Amino acid	Proline	nmol/mg DW	0.0213783	0.0241767	0.724226	0.18012	0.173403	0.773325	0.320317	0.31722	0.907754	0.424862	0.43815	0.795714	0.470353	0.458052	0.861536	0.372589	0.377685	0.908403	0.64791	-0.186609	0.0148417	0.0202283	0.352324	0.067535	0.0830983	0.241338	0.124255	0.11629	0.508579	0.279045	0.193505	0.265551	0.260017	0.386608	0.291103	0.20165	0.154897	0.361955	1.06681	-0.235289
Primary metabolite	Amino acid	Serine	nmol/mg DW	0.0226467	0.02361	0.924573	0.0688517	0.137665	0.00330583	0.0604883	0.103935	0.000146555	0.057485	0.0894867	0.0211911	0.074045	0.130427	0.263051	0.0589867	0.0967108	3.13679e-05	1.31513	0.241317	0.01374	0.013335	0.895467	0.0473567	0.056665	0.158671	0.0353333	0.0461467	0.049026	0.04933	0.0447117	0.672211	0.0579167	0.09746	0.204566	0.0423317	0.0454292	0.603843	0.650855	0.0404095
Primary metabolite	Amino acid	Threonine	nmol/mg DW	0.0542467	0.0273883	0.337332	0.147902	0.265668	0.00706849	0.160637	0.293338	0.0078948	0.152572	0.28348	0.0484738	0.149883	0.211022	0.269328	0.156604	0.288409	0.000287194	1.2219	0.131898	0.0974367	0.113603	0.56758	0.15859	0.192728	0.0591794	0.199927	0.25139	0.147061	0.246475	0.223358	0.719887	0.31621	0.430427	0.441817	0.223201	0.237374	0.668655	0.528483	0.0979258
Primary metabolite	Amino acid	Tyrosine	nmol/mg DW	0.00782	0.001645	0.0874486	0.0233883	0.04072	0.0395956	0.022335	0.0460733	0.0193712	0.0224133	0.0503417	0.017244	0.0278633	0.046915	0.164521	0.0223742	0.0482075	0.000143728	1.24825	0.0405402	0.0170667	0.01612	0.777588	0.0232917	0.0269267	0.260932	0.0241083	0.0287683	0.0122923	0.032445	0.0306383	0.813116	0.0461483	0.0660783	0.231099	0.0282767	0.0297033	0.712148	0.596277	0.224828
Primary metabolite	Amino acid	Valine	nmol/mg DW	0.00596167	0.001725	0.213688	0.0110683	0.0144467	0.140292	0.00916833	0.016345	0.0148079	0.011025	0.0198917	0.0120063	0.023675	0.0305217	0.466047	0.0100967	0.0181183	0.000318011	1.21744	0.0683621	0.00337833	0.00501333	0.244124	0.0059	0.007665	0.156635	0.00768333	0.00986	0.0918681	0.0132017	0.0116	0.612202	0.02034	0.0335683	0.180379	0.0104425	0.01073	0.882096	0.400854	-0.0458192
