# Supplementary material for: The flavour of grape colour: anthocyanin content tunes aroma precursor composition by altering the berry microenvironment
Source: J Exp Bot. 2023 Jun 9;74(20):6369–90. doi: 10.1093/jxb/erad223 (PMC10627162; doi:10.1093/jxb/erad223)
Supplement: erad223_suppl_Supplementary_Table_S3 [file erad223_suppl_supplementary_table_s3.xlsx]

## Sheet: Berry_temperature
Supplementary Table S3. Berry temperature in Tempranillo Blanco (TB) and Tempranillo Tinto (TT) somatic variants. Average and deviation values per hour for a period of 10 days (between 16/08/2016 and 26/08/2016) were calculated for temperatures that were recorded using thermocouples that were inserted into single berries and connected to a datalogger.
Average berry temperature per hour [ºC]									Population Standard deviation						Population Standard ERROR
Time	Ambient	TB-North	TT-North	TB-South	TT-South	TB-TT	TB-TT South	TB-TT North	Time	Ambient	TB-North	TT-North	TB-South	TT-South	Time	Ambient	TB-North	TT-North	TB-South	TT-South
1900-01-01	19.414	19.1738	18.8412	19.2286	18.9405	0.312417	0.2881	0.332583	12:00:00	3.55481	3.57343	3.77841	4.1923	4.95065	12:00:00	0.725622	0.729423	0.771264	0.855749	1.01055
1900-01-01 01:00:00	19.474	18.6595	18.3479	18.7038	18.4033	0.307125	0.30045	0.311583	13:00:00	4.08925	4.27217	4.49612	4.97145	5.9909	13:00:00	0.834715	0.872053	0.917766	1.01479	1.22289
1900-01-01 02:00:00	18.905	17.9477	17.6182	18.0115	17.6999	0.320347	0.3117	0.3295	14:00:00	4.17437	4.50828	4.76675	5.35767	6.74085	14:00:00	0.85209	0.92025	0.973009	1.09363	1.37597
1900-01-01 03:00:00	18.104	17.318	16.9799	17.3828	17.0809	0.319528	0.302	0.338083	15:00:00	4.1436	4.8702	5.22679	5.86626	6.72219	15:00:00	0.845809	0.994126	1.06691	1.19745	1.37216
1900-01-01 04:00:00	17.389	16.6957	16.3736	16.7761	16.4968	0.299472	0.27925	0.322167	16:00:00	4.40771	5.01656	5.31699	5.65805	6.35496	16:00:00	0.899719	1.024	1.08533	1.15495	1.2972
1900-01-01 05:00:00	16.75	16.1056	15.7989	16.1902	15.9327	0.280736	0.2576	0.306667	17:00:00	4.09545	4.57973	4.7696	5.03571	5.4424	17:00:00	0.835981	0.934833	0.973591	1.02791	1.11093
1900-01-01 06:00:00	16.151	15.4272	15.1485	15.4812	15.2221	0.268069	0.2592	0.278667	18:00:00	3.86001	4.0198	4.1015	4.0223	4.21791	18:00:00	0.78792	0.820539	0.837216	0.821049	0.860978
1900-01-01 07:00:00	15.301	17.4138	18.9017	16.79	16.8242	-0.732236	-0.03425	-1.48792	19:00:00	3.64104	3.43937	3.45949	3.43515	3.41127	19:00:00	0.743225	0.702059	0.706166	0.701198	0.696323
1900-01-01 08:00:00	17.093	19.7192	20.893	19.3045	19.4686	-0.642014	-0.16405	-1.17375	20:00:00	2.96045	2.82087	2.87109	2.85814	2.82551	20:00:00	0.6043	0.575808	0.58606	0.583415	0.576755
1900-01-01 09:00:00	19.91	21.8082	22.0345	21.6901	21.6464	-0.0830139	0.0437	-0.226333	21:00:00	2.38298	2.33825	2.35814	2.38028	2.34061	21:00:00	0.486423	0.477293	0.481353	0.485874	0.477775
1900-01-01 10:00:00	22.182	24.8411	25.3848	24.8305	26.2909	-1.02625	-1.4605	-0.54375	22:00:00	2.5139	2.40529	2.37955	2.40287	2.36668	22:00:00	0.513148	0.490977	0.485723	0.490483	0.483096
1900-01-01 11:00:00	24.971	27.3371	27.8823	28.188	30.3188	-1.26594	-1.91605	-0.54525	23:00:00	2.58828	2.45566	2.44125	2.44995	2.42077	23:00:00	0.52833	0.50126	0.498317	0.500095	0.494138
12:00:00	27.288	30.1002	30.9331	31.5735	34.6891	-2.02126	-3.1157	-0.832917	1900-01-01	2.6979	2.57665	2.58798	2.51426	2.48463	1900-01-01	0.550707	0.525956	0.528268	0.513221	0.507173
13:00:00	29.592	32.3849	33.0921	34.1292	37.136	-1.90867	-3.00685	-0.707167	1900-01-01 01:00:00	2.74122	2.61255	2.59181	2.57603	2.4934	1900-01-01 01:00:00	0.559548	0.533284	0.52905	0.525831	0.508963
14:00:00	31.245	33.9533	35.1253	35.8116	39.3059	-2.35168	-3.49425	-1.17192	1900-01-01 02:00:00	2.5674	2.46549	2.46489	2.4602	2.38261	1900-01-01 02:00:00	0.524068	0.503266	0.503144	0.502187	0.486348
15:00:00	32.399	34.7128	36.0969	37.7747	39.8011	-1.66493	-2.02645	-1.38417	1900-01-01 03:00:00	2.26168	2.27826	2.30706	2.24945	2.22792	1900-01-01 03:00:00	0.461664	0.465048	0.470926	0.459167	0.454773
16:00:00	32.901	34.5847	35.4956	36.913	38.472	-1.21204	-1.559	-0.910833	1900-01-01 04:00:00	2.22522	2.23921	2.28792	2.21988	2.21025	1900-01-01 04:00:00	0.454222	0.457077	0.467019	0.453131	0.451166
17:00:00	32.946	32.8517	33.2812	34.2778	35.077	-0.598028	-0.79925	-0.429583	1900-01-01 05:00:00	2.31798	2.27225	2.32437	2.26215	2.26366	1900-01-01 05:00:00	0.473156	0.463821	0.47446	0.461759	0.462069
18:00:00	32.02	30.4255	30.521	30.9686	31.393	-0.260556	-0.42435	-0.0955	1900-01-01 06:00:00	2.47558	2.37882	2.41356	2.36437	2.38413	1900-01-01 06:00:00	0.505325	0.485575	0.492665	0.482625	0.486659
19:00:00	30.08	27.3278	27.0569	27.5899	27.3657	0.250167	0.2242	0.270833	1900-01-01 07:00:00	1.66863	1.52632	1.26243	1.74421	1.64776	1900-01-01 07:00:00	0.340607	0.311559	0.257692	0.356035	0.336348
20:00:00	27.355	23.9394	23.6101	24.0972	23.7897	0.320319	0.3075	0.329333	1900-01-01 08:00:00	1.81228	1.66479	1.7899	1.71952	1.76042	1900-01-01 08:00:00	0.36993	0.339824	0.365362	0.350995	0.359344
21:00:00	23.96	21.5927	21.2287	21.7324	21.3882	0.354806	0.3442	0.364	1900-01-01 09:00:00	2.20221	2.04809	2.12002	2.08067	2.19782	1900-01-01 09:00:00	0.449525	0.418064	0.432747	0.424714	0.448628
22:00:00	21.466	20.168	19.7903	20.2935	19.9593	0.35375	0.3342	0.37775	1900-01-01 10:00:00	2.72967	2.60985	2.83785	2.67235	3.28154	1900-01-01 10:00:00	0.557191	0.532734	0.579274	0.545491	0.669842
23:00:00	20.181	19.363	19.0097	19.4763	19.1816	0.321903	0.2946	0.353333	1900-01-01 11:00:00	3.33162	3.20869	3.19236	3.52229	4.20113	1900-01-01 11:00:00	0.680063	0.654971	0.651638	0.718984	0.857553
