# Supplementary material for: The flavour of grape colour: anthocyanin content tunes aroma precursor composition by altering the berry microenvironment
Source: J Exp Bot. 2023 Jun 9;74(20):6369–90. doi: 10.1093/jxb/erad223 (PMC10627162; doi:10.1093/jxb/erad223)
Supplement: erad223_suppl_Supplementary_Table_S4 [file erad223_suppl_supplementary_table_s4.xlsx]

## Sheet: Tempranillo_skin
Supplementary Table S4. Differentially expressed genes between berry colour somatic variants identified by RNA-seq. Table S4-1: DEGs between Tempranillo Blanco (TB) and Tempranillo Tinto (TT) in the ripening series for berry skin tissue. Pre-veraison (PV), veraison (V) and pre-maturity (PM) stages were analysed. Significant DEGs according to maSigPro two-class time series analysis (significant if…
ID_CostV.3	PV_logFC	V_logFC	PM_logFC	Functional annotation	DEG Cluster Tempranillo_Skin	adj p-value	R-squared	TT_PV	TT_V	TT_PM	TB_PV	TB_V	TB_PM	Functionalcategory1	Functionalcategory2	Functionalcategory3	Functionalcategory4	Functionalcategory5	Functionalcategory6	Functionalcategory7	Functionalcategory8	ID_CRIBI	Bestarabidopsismatch
VIT_00s1206g00010	-0.0502394	1.0923	1.4447	Aspartic proteinase nepenthesin-1 precursor	1	2.77258e-25	0.89875	216.074	76.9972	11.0745	208.794	155.336	30.5556	Metabolism.Primary metabolism.Protein metabolism and modification.Proteolysis.Peptidase-mediated proteolysis								VIT_00s1206g00010	AT5G10770
Vitvi01g00075	0.283974	0.91822	0.801978	Unknown protein	1	1.32967e-07	0.760989	32.8064	26.1562	19.046	40.3015	46.8584	33.3909	Unknown								VIT_01s0011g00850	AT2G03420
Vitvi01g00158	0.876956	-0.233231	0.562643	Serine carboxypeptidase S10	1	9.6146e-35	0.932288	19.7142	25.3701	4.71741	36.6112	20.3951	7.02989	Metabolism.Primary metabolism.Protein metabolism and modification.Proteolysis.Peptidase-mediated proteolysis								VIT_01s0011g02000	AT5G08260
Vitvi01g00170	0.22036	0.644885	0.878955	Photosystem II stability/assembly factor, chloroplast (HCF136)	1	3.04238e-08	0.776697	15.4716	11.2976	9.05747	18.1938	16.7761	16.7685	Metabolism.Primary metabolism.Generation of metabolite precursors and energy.Photosynthesis.Photosystem II								VIT_01s0011g02150	AT5G23120
Vitvi01g00253	0.168504	1.09838	1.10251	Lysine and histidine specific transporter	1	0.00011341	0.692962	5.41179	5.0338	1.46471	6.17891	10.3326	3.28981	Transport overview.Electrochemical Potential-driven Transporters.Porters.Amino Acid/Auxin Permease	Transport overview.Macromolecule transport.Amino acid transport							VIT_01s0011g03180	AT1G25530
Vitvi01g00589	0.283956	0.700142	0.8411	Photosystem II core complex proteins psbY, chloroplast precursor	1	8.37213e-86	0.971495	381.592	136.318	42.5409	470.108	208.536	76.411	Metabolism.Primary metabolism.Generation of metabolite precursors and energy.Photosynthesis.Photosystem II	Transport overview.Primary Active Transporters.Light absorption-driven transporters.Photosynthetic Reaction Center							VIT_01s0137g00210	AT1G67740
Vitvi01g00593	-1.92569	0.469387	1.35905	Pectate lyase	1	2.96536e-08	0.629766	2.10252	2.38535	0.265724	0.465491	3.17029	0.877579	Cellular process.Cellular component organization and biogenesis.Cell wall organization and biogenesis.Cell wall metabolism.Cell wall catabolism.Pectin catabolism								VIT_01s0137g00240	AT1G67750
Vitvi01g00775	1.02468	0.39152	0.540189	Metal-dependent phosphohydrolase HD domain-containing protein	1	3.56495e-10	0.823165	8.46391	8.13185	2.07219	17.4913	10.1201	3.07128	Unclassified								VIT_01s0026g00080	AT5G40270
Vitvi01g00812	0.121878	0.251521	2.18254	Nodulin MtN21 family	1	1.07749e-67	0.938041	19.5227	6.83387	0.482478	21.437	7.71764	2.63361	Transport overview.Electrochemical Potential-driven Transporters.Porters.Drug/Metabolite Transporter.Plant Drug/Metabolite Exporter								VIT_01s0026g00500	AT3G28050
Vitvi01g01017	0.13374	0.332018	0.991991	CP12-2	1	2.03404e-18	0.882691	738.166	420.939	199.538	814.914	499.8	400.413	Unknown								VIT_01s0026g02480	AT2G47400
Vitvi01g01648	0.279771	0.515652	1.2517	LHCA2 (Photosystem I light harvesting complex gene 2)	1	1.68411e-61	0.959465	433.158	205.604	54.8041	532.291	277.682	131.364	Metabolism.Primary metabolism.Generation of metabolite precursors and energy.Photosynthesis.Antenna proteins	Transport overview.Transmembrane Electron Carriers.Transmembrane 1-electron transfer carriers.Plant Photosystem I Supercomplex							VIT_01s0010g03620	AT3G61470
Vitvi01g01764	0.144319	0.72993	1.33654	SOUL heme-binding	1	5.14713e-30	0.92748	22.9485	20.0085	2.22558	25.5851	31.5411	5.81356	Transport overview.Macromolecule transport.Heme prostetic groups trafficking								VIT_01s0150g00060	AT1G17100
Vitvi01g01834	-0.0417155	0.171048	0.925984	No hit	1	4.94581e-16	0.864482	78.9658	50.7161	18.6904	77.381	54.06	35.6377	No hit								VIT_01s0011g00060
Vitvi01g02009	-0.01222	0.649588	0.980938	Deoxymugineic acid synthase	1	2.75922e-20	0.896716	107.131	73.997	37.368	106.459	109.79	73.8211	Metabolism.Primary metabolism.Amino acid metabolism.Methionine metabolism	Metabolism.Cellular metabolism.Iron metabolism.Iron assimilation							VIT_01s0011g06460	AT1G59950
Vitvi02g00073	-0.882516	0.170309	0.694961	Cation/hydrogen exchanger (CHX18)	1	4.37989e-08	0.783944	21.2944	20.8929	6.22171	11.5669	22.2518	10.1533	Transport overview.Electrochemical Potential-driven Transporters.Porters.Monovalent Cation:Proton Antiporter-2	Transport overview.Ion transport.Cation transport.Proton transport							VIT_02s0025g00820	AT5G41610
Vitvi02g00112	0.367128	0.34484	1.93195	NADPH HC toxin reductase	1	1.12441e-43	0.939232	34.7168	9.07213	0.740483	45.081	10.9299	3.17096	Metabolism.Primary metabolism.Nucleobase, nucleoside, nucleotide, nucleic acid metabolism.Nudix hydrolase family	Response to stimulus.Stress response.Abiotic stress response							VIT_02s0025g01260	AT1G61720
Vitvi02g00149	-0.958248	0.551242	0.068302	Phosphatidylinositol 4-kinase type-II	1	1.6215e-10	0.826734	84.0297	65.1982	26.8327	43.0609	90.5258	28.1508	Metabolism.Primary metabolism.Carbohydrate metabolism.Monosaccharide metabolism.Inositol phosphate metabolism	Signaling.Signaling pathway.Phosphatidylinositol Signaling	Signaling.Signaling pathway.Protein kinase						VIT_02s0025g01610	AT2G46500
Vitvi02g00220	-0.231511	0.847882	1.47681	Metal-nicotianamine transporter YSL1	1	1.50398e-28	0.918841	8.40604	10.2136	2.68995	7.2001	17.4839	7.71293	Transport overview.Electrochemical Potential-driven Transporters.Porters.Oligopeptide Transporter	Transport overview.Macromolecule transport.Oligopeptide transport							VIT_02s0025g02510	AT4G24120
Vitvi02g00235	0.748983	0.809871	1.72859	Unknown protein	1	1.4666e-08	0.792292	5.86214	10.5691	2.48243	10.0185	17.6642	8.5194	Unknown								VIT_02s0025g02640	AT1G64680
Vitvi02g00271	0.191099	0.53695	1.39581	flavanone 3-beta-hydroxylase	1	0.00129617	0.632526	19.3911	20.5136	5.59592	22.1072	28.2495	14.9348	Metabolism.Secondary metabolism.Phenylpropanoid metabolism.Flavonoid metabolism.Flavonoid biosynthesis								VIT_02s0025g02970	AT4G10490
Vitvi02g00509	0.278921	0.613644	1.13387	Thylakoid lumenal protein	1	1.61868e-17	0.882796	28.0789	20.484	12.2948	34.3756	29.7084	27.1406	Unknown								VIT_02s0154g00040	AT1G12250
Vitvi02g00915	0.228143	0.707028	0.858366	Phosphoribulokinase	1	1.3555e-23	0.904503	235.613	134.815	71.0315	278.386	207.569	129.302	Metabolism.Primary metabolism.Carbon fixation	Metabolism.Primary metabolism.Generation of metabolite precursors and energy.Photosynthesis.Calvin cycle							VIT_02s0109g00080
Vitvi02g01365	-0.495864	0.79423	1.10693	Metal-nicotianamine transporter YSL1	1	2.26544e-21	0.898344	41.2206	44.3773	17.913	29.3039	72.9094	38.7421	Transport overview.Electrochemical Potential-driven Transporters.Porters.Oligopeptide Transporter	Transport overview.Macromolecule transport.Oligopeptide transport							VIT_02s0025g02500	AT4G24120
Vitvi02g01449	0.500851	1.58478	1.64928	Unknown	1	6.33629e-13	0.639272	1.33862	0.831459	0.139241	1.96189	2.60187	0.704087	Unknown								VIT_02s0154g00580
Vitvi03g00032	-0.140179	1.37172	0.598332	Enhanced disease susceptibility 5 EDS5	1	1.19476e-15	0.68096	1.83245	1.41936	0.426198	1.66485	3.66685	0.709761	Signaling.Hormone Signaling.Jasmonate salicylate signaling.Jasmonate Signaling.Jasmonate-mediated Signaling pathway	Transport overview.Electrochemical Potential-driven Transporters.Porters.Multidrug/Oligosaccharidyl-lipid/Polysaccharide Flippase.Multi Antimicrobial Extrusion	Signaling.Hormone Signaling.Jasmonate salicylate signaling.Salicylic acid Signaling.Salicylic acid-responsive	Transport overview.Macromolecule transport.Multidrug transport					VIT_03s0038g00410	AT2G21340
Vitvi03g00077	-0.37281	0.330388	1.203	Anthranilate N-benzoyltransferase protein 1	1	5.25371e-10	0.801781	15.2021	10.1212	4.14886	11.8083	12.0673	9.71803	Metabolism.Primary metabolism.Amino acid metabolism.Aromatic amino acid metabolism.Aromatic amino acid biosynthesis	Metabolism.Cellular metabolism.Phytoalexin metabolism.Phytoalexin biosynthesis	Metabolism.Secondary metabolism.Aromatic compound metabolism.Aromatic compound biosynthesis						VIT_03s0038g01330	AT3G26040
Vitvi03g00203	0.253342	0.795802	0.82623	Vestitone reductase	1	1.56587e-15	0.869485	17.2148	16.3378	9.3514	20.7126	26.9152	16.6839	Metabolism.Secondary metabolism.Phenylpropanoid metabolism.Flavonoid metabolism.Isoflavonoid metabolism.Isoflavonoid biosynthesis								VIT_03s0038g03250	AT4G35250
Vitvi03g00272	0.693867	0.849736	1.13114	Phototropin-2	1	4.63344e-07	0.766044	12.0322	10.4085	5.40253	19.6901	17.8387	11.9868	Transport overview.Channels and pores.a-Type channels.The Voltage-gated Ion Channel	Signaling.Signaling pathway.Light Signaling.Blue light Signaling							VIT_03s0038g04210	AT5G58140
Vitvi03g00375	0.484358	0.991542	0.0125177	Tic Complex Tic62 Subunit	1	5.86074e-16	0.87126	3.68863	2.3339	1.65561	5.25279	4.50908	1.67179	Transport overview.Primary Active Transporters.P-P-bond hydrolysis-driven transporters.Chloroplast Env Prot Translocase	Cellular process.Cellular component organization and biogenesis.Organelle organization and biogenesis.Plastid organization and biogenesis							VIT_03s0063g02020	AT3G18890
Vitvi03g00413	1.4611	0.850846	0.0667677	CYP82C4	1	1.46402e-28	0.854512	2.76887	5.08159	0.3437	7.90603	8.76588	0.366045	Metabolism.Cellular metabolism.Oxidation reduction.Cytochrome P450 oxidoreductase								VIT_03s0063g01480	AT4G31940
Vitvi03g01524	0.03172	0.911718	1.32505	flavonoid 3-monooxygenase	1	1.36153e-35	0.933769	18.4928	35.1388	2.42009	19.1424	62.688	6.25392	Metabolism.Secondary metabolism.Phenylpropanoid metabolism.Flavonoid metabolism.Flavonoid biosynthesis								VIT_03s0063g01690	AT4G31940
Vitvi03g01552	0.095243	1.29636	0.294815	No hit	1	1.92157e-17	0.795875	5.01652	2.06235	0.619402	5.41154	4.96768	0.788486	No hit								VIT_03s0063g00910
Vitvi04g00111	0.359735	1.03182	1.03838	CGA1 (cytokinin-responsive GATA factor 1)	1	6.8225e-26	0.915557	13.3534	7.07218	2.4221	17.3116	13.803	5.10855	Signaling.Hormone Signaling.Cytokinin Signaling.Cytokinin-mediated Signaling pathway	Regulation overview.Regulation of gene expression.Regulation of transcription.Transcription factor.C2C2-GATA family transcription factor							VIT_04s0008g01290	AT4G26150
Vitvi04g00232	0.0574796	0.923849	1.47165	Cryptochrome DASH	1	5.50918e-05	0.703186	6.69003	9.23264	3.63057	7.02436	16.6996	10.2947	Signaling.Signaling pathway.Circadian clock Signaling	Metabolism.Primary metabolism.Nucleobase, nucleoside, nucleotide, nucleic acid metabolism.Nucleic acid metabolism.DNA metabolism.DNA recombination and repair.repair							VIT_04s0008g02670	AT5G24850
Vitvi04g00342	0.443889	0.215347	1.78912	RD22	1	1.99126e-71	0.964981	486.351	450.892	2.76119	662.668	495.448	9.85352	Response to stimulus.Stress response.Abiotic stress response.Drought stress response								VIT_04s0008g03950	AT5G25610
Vitvi04g00352	0.665839	0.412107	1.34988	RD22	1	7.67033e-28	0.919115	166.89	136.002	9.59638	268.956	172.918	24.7552	Response to stimulus.Stress response.Abiotic stress response.Drought stress response								VIT_04s0008g04060	AT5G25610
Vitvi04g00715	1.48545	1.43496	1.26744	Glutamate receptor protein	1	4.50616e-17	0.665114	0.466317	1.39374	0.672215	1.54238	3.77109	1.79484	Transport overview.Channels and pores.a-Type channels.Glutamate-gated Ion Channel of Neurotransmitter Receptors	Transport overview.Ion transport.Cation transport.Glutamate activated channel							VIT_04s0069g00550	AT2G29120
Vitvi04g00874	-0.370682	1.11109	-0.491464	RNA polymerase beta subunit [Vitis vinifera]	1	8.85528e-05	0.679124	7.20347	3.60242	2.85411	5.58875	7.50077	1.99484	Metabolism.Primary metabolism.Nucleobase, nucleoside, nucleotide, nucleic acid metabolism.Nucleic acid metabolism.RNA metabolism.RNA polymerase	Metabolism.Primary metabolism.Nucleobase, nucleoside, nucleotide, nucleic acid metabolism.Nucleic acid metabolism.RNA metabolism.RNA biosynthesis							VIT_04s0079g00620
Vitvi04g01082	0.197219	0.896149	0.854492	Violaxanthin de-epoxidase	1	1.22737e-60	0.96024	31.6254	22.1375	8.27279	36.5742	39.0713	15.0653	Metabolism.Secondary metabolism.Terpenoid metabolism.Tetraterpenoid metabolism.Tetraterpenoid biosynthesis.Carotenoid biosynthesis	Metabolism.Secondary metabolism.Terpenoid metabolism.Xanthophyll cycle							VIT_04s0043g01010	AT1G08550
Vitvi04g01189	0.462025	0.79222	1.63024	Unknown protein	1	1.25755e-18	0.884002	15.2256	9.20431	2.42045	21.1928	15.1643	7.75783	Unknown								VIT_04s0023g00720	AT1G65230
Vitvi04g01421	0.281087	0.989318	1.54223	fructose-bisphosphate aldolase, chloroplast precursor	1	2.74455e-32	0.924075	172.087	79.9296	46.5691	211.492	149.996	136.163	Metabolism.Primary metabolism.Carbohydrate metabolism.Glycolysis Gluconeogenesis	Metabolism.Primary metabolism.Carbohydrate metabolism.Monosaccharide metabolism.Monosaccharide catabolism.Pentose-phosphate shunt	Metabolism.Primary metabolism.Carbohydrate metabolism.Monosaccharide metabolism.Fructose and mannose metabolism	Metabolism.Primary metabolism.Carbon fixation	Metabolism.Primary metabolism.Generation of metabolite precursors and energy.Photosynthesis.Calvin cycle				VIT_04s0023g03010	AT4G38970
Vitvi04g01700	0.458166	0.843401	1.6817	Photosystem I reaction center subunit N (PSAN)	1	2.82758e-98	0.975081	140.051	61.3202	3.16042	195.099	104.171	10.4126	Metabolism.Primary metabolism.Generation of metabolite precursors and energy.Photosynthesis.Photosystem I	Transport overview.Transmembrane Electron Carriers.Transmembrane 1-electron transfer carriers.Plant Photosystem I Supercomplex							VIT_04s0044g01410	AT5G64040
Vitvi04g01806	0.311908	1.02973	0.91194	PSBX (photosystem II subunit X)	1	2.54575e-38	0.934558	270.823	92.9219	33.6602	340.571	179.774	63.6538	Metabolism.Primary metabolism.Generation of metabolite precursors and energy.Photosynthesis.Photosystem II								VIT_04s0008g01730
Vitvi04g02063	0.328918	0.855627	1.20147	Photosystem I subunit XI (PSAL)	1	1.3848e-67	0.963958	374.377	115.234	32.821	475.024	196.636	76.3328	Metabolism.Primary metabolism.Generation of metabolite precursors and energy.Photosynthesis.Photosystem I	Transport overview.Transmembrane Electron Carriers.Transmembrane 1-electron transfer carriers.Plant Photosystem I Supercomplex							VIT_04s0023g00410	AT4G12800
Vitvi05g00505	0.155066	0.560989	0.989354	ferredoxin	1	6.49218e-22	0.900709	83.0191	37.1259	16.8657	93.5426	51.7511	33.6201	Metabolism.Primary metabolism.Generation of metabolite precursors and energy.Photosynthesis.Photosynthetic-chain phosphorylation	Metabolism.Primary metabolism.Generation of metabolite precursors and energy.Electron transport							VIT_05s0020g03490	AT4G14890
Vitvi05g00817	0.366854	0.631225	0.978155	Proton gradient regulation 5 (PGR5)	1	3.14174e-11	0.818213	38.5335	70.1656	20.5992	50.2393	103.475	40.753	Unclear								VIT_05s0049g01760	AT2G05620
Vitvi05g01116	0.570572	0.261365	2.37168	Eceriferum 2 (CER2)	1	2.58263e-18	0.889639	103.569	101.585	5.52358	153.071	114.685	28.9789	Unclear								VIT_05s0029g00480	AT4G13840
Vitvi05g01285	0.315357	0.337392	1.31934	UDP-glucose:flavonoid 7-O-glucosyltransferase	1	1.8056e-27	0.860558	6.76956	4.7217	0.552534	8.52341	5.67439	1.56639	Metabolism.Secondary metabolism.Phenylpropanoid metabolism.Flavonoid metabolism.Flavonoid biosynthesis.Flavonoid-glycoside biosynthesis								VIT_05s0062g00520	AT4G15550
Vitvi05g01649	-0.190063	0.783558	0.895745	Indole-3-acetate beta-glucosyltransferase	1	1.95263e-13	0.851815	10.2372	6.10685	1.9868	9.03194	10.0299	3.80565	Signaling.Hormone Signaling.Auxin Signaling.Auxin metabolism.Auxin inactivation by conjugation								VIT_05s0094g01020	AT1G05680
Vitvi05g02096	1.06503	0.692646	0.930623	Ankyrin repeat	1	2.50151e-23	0.849588	3.71784	2.65597	0.128276	7.97953	4.13491	0.357887	Transport overview.Accessory factors involved in transport.Auxiliary transport proteins.Ankyrin	Diverse functions.Gene family with diverse functions.Ankyrin domain family							VIT_05s0029g01540
Vitvi05g02264	-0.418969	1.04507	0.878231	Indole-3-acetate beta-glucosyltransferase	1	8.65717e-12	0.829859	5.44412	2.76435	1.49228	4.07385	5.52417	2.84886	Signaling.Hormone Signaling.Auxin Signaling.Auxin metabolism.Auxin inactivation by conjugation								VIT_05s0094g01010	AT1G05680
Vitvi06g00016	-1.58485	-0.275787	2.36382	Alpha-expansin 10 precursor	1	1.86957e-12	0.832508	42.368	7.86973	0.278275	13.8185	6.1269	1.9437	Signaling.Hormone Signaling.Auxin Signaling.Auxin-mediated Signaling pathway	Cellular process.Cell growth and death.Cell growth							VIT_06s0004g00070
Vitvi06g00063	0.230886	0.61919	1.40905	Accelerated cell death 1 ACD1	1	2.78211e-11	0.82808	37.8542	46.0437	20.6252	44.8514	67.0882	55.2308	Transport overview.Primary Active Transporters.P-P-bond hydrolysis-driven transporters.Chloroplast Env Prot Translocase	Metabolism.Primary metabolism.Cofactor metabolism.Tetrapyrrole metabolism.Chlorophyll metabolism.Chlorophyll catabolism							VIT_06s0004g00610	AT4G25650
Vitvi06g00115	0.217434	0.644971	0.928307	PAP/fibrillin family	1	9.9095e-19	0.885947	5.5653	3.26676	1.84302	6.54426	4.89986	3.62162	Cellular process								VIT_06s0004g01220	AT1G51110
Vitvi06g00136	-0.0112166	0.474641	0.900799	S-receptor kinase	1	5.45379e-53	0.957408	129.465	79.1035	22.9355	129.693	104.127	42.985	Signaling.Signaling pathway.Protein kinase								VIT_06s0004g01390	AT5G60900
Vitvi06g00149	0.276309	0.579851	1.00592	Lipoxygenase (LOX2)	1	0.000825489	0.636005	32.3359	27.2728	17.1793	39.2408	38.5528	34.7228	Metabolism.Primary metabolism.Lipid metabolism.Fatty acid metabolism.Alpha-linolenic acid metabolism	Metabolism.Primary metabolism.Lipid metabolism.Fatty acid metabolism.Oxylipin biosynthesis							VIT_06s0004g01450	AT3G45140
Vitvi06g00158	-0.195454	0.489443	0.918715	Lipoxygenase (LOX2)	1	2.20492e-11	0.836296	771.889	783.598	283.993	678.166	1040.82	532.66	Metabolism.Primary metabolism.Lipid metabolism.Fatty acid metabolism.Alpha-linolenic acid metabolism	Metabolism.Primary metabolism.Lipid metabolism.Fatty acid metabolism.Oxylipin biosynthesis							VIT_06s0004g01510	AT3G45140
Vitvi06g00407	0.353779	1.0599	0.967036	GTP cyclohydrolase II; 3 4-dihydroxy-2-butanone-4-phoshate synthase	1	3.09172e-11	0.826968	4.10304	2.92143	1.20288	5.32133	5.89224	2.47171	Metabolism.Primary metabolism.Coenzyme and prosthetic group metabolism.Riboflavin metabolism.Riboflavin biosynthesis								VIT_06s0004g04080	AT5G59750
Vitvi06g00513	0.0907297	0.954965	1.38409	Ribulose bisphosphate carboxylase/oxygenase activase, chloroplast	1	5.78468e-38	0.938597	135.362	128.081	34.0362	146.05	235.595	89.2453	Metabolism.Primary metabolism.Generation of metabolite precursors and energy.Photosynthesis.Calvin cycle								VIT_06s0004g05180	AT2G39730
Vitvi06g01061	-0.206361	0.939752	0.406628	forkhead-associated domain-containing protein	1	7.73943e-19	0.887709	24.9231	12.1959	7.24424	21.7624	22.2375	9.64749	Regulation overview.Regulation of gene expression.Regulation of transcription.Transcription factor.FHA family transcription factor								VIT_06s0009g01670	AT2G21530
Vitvi06g01276	0.311753	1.46709	1.33101	Saccharopine dehydrogenase	1	7.43211e-06	0.721213	3.56594	1.96369	1.80105	4.49281	5.34908	4.72235	Metabolism.Primary metabolism.Amino acid metabolism.Lysine metabolism	Metabolism.Primary metabolism.Amino acid metabolism.Amino acid catabolism	Metabolism.Secondary metabolism.Primary amino acids derivated metabolism.Alkaloid metabolism.Alkaloid biosynthesis.Alkaloid derived from ornithine biosynthesis						VIT_06s0061g00080	AT1G50450
Vitvi06g01444	0.330792	0.787816	1.07407	Aldo/keto reductase	1	1.0373e-06	0.756186	37.0937	37.3946	25.2246	47.1292	61.1933	53.253	Metabolism.Primary metabolism.Carbohydrate metabolism.Monosaccharide metabolism.Pentose glucuronate interconversion	Metabolism.Primary metabolism.Carbohydrate metabolism.Monosaccharide metabolism.Fructose and mannose metabolism	Metabolism.Primary metabolism.Carbohydrate metabolism.Monosaccharide metabolism.Galactose metabolism	Metabolism.Primary metabolism.Lipid metabolism.Glycerolipid metabolism	Metabolism.Primary metabolism.Carbohydrate metabolism.Monosaccharide metabolism.Pyruvate metabolism	Metabolism.Primary metabolism.Carbohydrate metabolism.Carbohydrate oxidation reduction			VIT_06s0080g00030	AT2G27680
Vitvi06g01503	0.138401	0.543742	1.16213	Unknown protein	1	4.22524e-23	0.905698	17.1906	11.5876	2.43608	19.0895	16.032	5.60855	Unknown								VIT_06s0080g00570	AT5G22390
Vitvi06g01531	0.456029	0.918164	1.14881	Photosystem I subunit O (PSAO)	1	2.24285e-36	0.939334	52.7523	17.4321	2.65309	73.1009	31.2574	6.05419	Metabolism.Primary metabolism.Generation of metabolite precursors and energy.Photosynthesis.Photosystem I								VIT_06s0080g00920	AT1G08380
Vitvi06g01551	0.165772	0.550413	0.861488	Unknown protein	1	2.84762e-11	0.827388	56.9887	38.4717	27.4027	64.5173	53.3448	49.918	Unknown								VIT_06s0080g01100	AT2G27290
Vitvi06g01596	0.340539	-0.0127827	1.15478	Dirigent protein pDIR9	1	1.7448e-29	0.924074	109.14	61.4313	18.5692	139.115	57.4911	41.6655	Response to stimulus.Stress response.Biotic stress response								VIT_06s0004g00980	AT1G58170
Vitvi06g01740	0.350492	0.523567	1.39611	Thylakoid soluble phosphoprotein	1	1.48393e-10	0.814574	67.5204	87.6282	31.2954	87.2153	119.465	82.9049	Unknown								VIT_06s0004g06170
Vitvi07g00154	-0.113703	0.855506	-0.113409	Isopentenyltransferase 5	1	0.000282322	0.632518	6.25122	5.10711	1.41577	5.8376	8.83828	1.29979	Signaling.Hormone Signaling.Cytokinin Signaling.Cytokinin metabolism.Cytokinin biosynthesis								VIT_07s0104g00270	AT3G63110
Vitvi07g00237	0.25501	0.23319	1.3424	Unknown protein	1	8.85771e-12	0.747148	3.70846	3.44875	0.674232	4.48615	3.85536	1.90234	Unknown								VIT_07s0104g01220	AT4G03150
Vitvi07g00256	-1.08006	1.47638	-0.166431	Glutaredoxin	1	9.94779e-13	0.751197	4.58331	0.645127	0.145508	2.12056	1.91437	0.116083	Response to stimulus.Stress response.Abiotic stress response.Oxidative stress response								VIT_07s0104g01400	AT3G62950
Vitvi07g00393	0.198383	0.800348	2.15264	Myb domain protein 12	1	3.18552e-07	0.726575	15.3842	14.5345	2.65285	17.6481	23.9571	12.2313	Regulation overview.Regulation of gene expression.Regulation of transcription.Transcription factor.MYB family transcription factor								VIT_07s0005g01210	AT2G47460
Vitvi07g00450	0.397855	0.706914	1.4212	Unknown protein	1	5.03386e-11	0.809145	7.07987	11.6486	1.75748	9.44468	18.1158	4.91836	Unknown								VIT_07s0005g01830	AT4G01935
Vitvi07g00625	0.262533	0.919172	1.49319	CCR4-NOT complex subunit CAF16	1	5.95382e-09	0.793803	15.6768	14.8395	4.71297	18.9853	26.6715	13.4997	Metabolism.Primary metabolism.Nucleobase, nucleoside, nucleotide, nucleic acid metabolism.Nucleic acid metabolism.RNA metabolism.RNA catabolism	Transport overview.Macromolecule transport.Multidrug transport.Multidrug ABC transport							VIT_07s0005g03680	AT1G03905
Vitvi07g00690	0.145052	0.716902	0.944791	Photosystem II reaction centre W (PsbW)	1	2.88488e-36	0.937103	80.6113	48.4685	18.4727	90.2422	75.4729	35.688	Metabolism.Primary metabolism.Generation of metabolite precursors and energy.Photosynthesis.Photosystem II	Transport overview.Primary Active Transporters.Light absorption-driven transporters.Photosynthetic Reaction Center							VIT_07s0005g04400	AT4G28660
Vitvi07g01275	0.172381	0.516974	0.828654	Photosystem II PsbO protein	1	4.82422e-57	0.956322	787.909	578.909	195.011	897.109	783.695	346.393	Metabolism.Primary metabolism.Generation of metabolite precursors and energy.Photosynthesis.Photosystem II	Transport overview.Macromolecule transport.Protein transport.Thylakoid targeting pathway	Transport overview.Primary Active Transporters.Light absorption-driven transporters.Photosynthetic Reaction Center						VIT_00s0207g00210	AT3G50820
Vitvi07g01603	0.313154	0.884461	-0.428334	Phototropic-responsive NPH3	1	6.74005e-22	0.806449	4.49789	1.9535	0.947902	5.66471	3.51365	0.672568	Signaling.Signaling pathway.Light Signaling								VIT_07s0129g00250	AT2G14820
Vitvi07g01616	0.138693	0.717712	0.853393	Unknown protein	1	1.24241e-34	0.916029	13.1161	4.74107	1.14982	14.5711	7.45273	2.17911	Unknown								VIT_07s0129g00370	AT5G67390
Vitvi07g01625	0.421757	2.01478	1.15861	Unknown protein	1	8.57042e-20	0.822086	6.23087	1.47285	0.283904	8.45783	5.99902	0.78813	Unknown								VIT_07s0129g00470	AT5G67370
Vitvi07g01831	0.943422	1.12284	1.28465	Unknown protein	1	2.74227e-07	0.750112	1.75145	2.45588	1.20062	3.51179	5.20154	3.10569	Unknown								VIT_07s0031g01560	AT2G21960
Vitvi07g01889	0.28191	0.688744	1.22018	Protein phosphatase 2C DBP	1	1.35586e-14	0.778514	4.06442	2.10498	0.416649	5.00929	3.28341	1.13733	Regulation overview.Regulation of gene expression.Regulation of transcription.Transcription factor.DBP family transcription factor								VIT_07s0031g02160	AT3G51470
Vitvi07g02143	0.263772	0.66058	1.59338	Endo-1,3;1,4-beta-D-glucanase precursor	1	1.8774e-75	0.967401	57.3651	23.8771	2.41149	69.422	35.7677	7.53189	Metabolism.Primary metabolism.Carbohydrate metabolism.Polysaccharide metabolism.Beta-1,3 glucan metabolism.Beta-1,3 glucan catabolism								VIT_07s0104g00410	AT3G23600
Vitvi07g02504	0.0524314	0.635766	1.00803	No hit	1	5.97008e-09	0.795493	14.4199	7.81067	5.24903	15.0814	11.5454	10.6874	No hit								VIT_00s0207g00250
Vitvi08g00103	0.438358	1.34879	1.39825	BDG1 (BODYGUARD1) hydrolase	1	2.37214e-57	0.957775	5.53817	4.18353	1.27547	7.61087	10.2658	3.56774	Unknown								VIT_08s0056g01160	AT5G17780
Vitvi08g00766	-0.105403	0.514647	0.8282	Substrate carrier, Mitochondrial	1	6.3685e-13	0.843949	101.125	46.9371	15.6296	95.1373	63.2536	27.7285	Transport overview.Electrochemical Potential-driven Transporters.Porters.Mitochondrial Carrier	Transport overview.Mitochondrial membrane transport							VIT_08s0058g00450	AT2G30160
Vitvi08g00903	0.367099	0.583276	0.985741	Magnesium-protoporphyrin IX monomethyl ester [oxidative] cyclase	1	1.15772e-17	0.879822	167.363	181.331	71.1289	218.462	257.639	141.17	Metabolism.Primary metabolism.Cofactor metabolism.Tetrapyrrole metabolism.Chlorophyll metabolism.Chlorophyll biosynthesis	Metabolism.Primary metabolism.Generation of metabolite precursors and energy.Photosynthesis.Reaction center pigment biosynthesis							VIT_08s0040g00390	AT3G56940
Vitvi08g01231	0.357898	0.897519	0.690069	Unknown	1	4.70971e-80	0.968264	40.9472	17.2043	2.20292	52.8955	30.3697	3.6322	Unknown								VIT_08s0007g00710
Vitvi08g01245	0.237202	0.827738	0.656881	Ribulose bisphosphate carboxylase/oxygenase activase, chloroplast	1	4.65718e-39	0.939478	168.262	84.3534	39.2521	201.442	141.815	61.8762	Metabolism.Primary metabolism.Generation of metabolite precursors and energy.Photosynthesis.Calvin cycle								VIT_08s0007g00840	AT2G39730
Vitvi08g01301	0.320738	0.871125	1.42544	fructose 1,6-bisphosphatase	1	6.65826e-43	0.941246	32.3405	23.9465	3.5166	40.8014	41.5725	9.65995	Metabolism.Primary metabolism.Carbohydrate metabolism.Glycolysis Gluconeogenesis.Gluconeogenesis	Metabolism.Primary metabolism.Carbohydrate metabolism.Monosaccharide metabolism.Monosaccharide catabolism.Pentose-phosphate shunt	Metabolism.Primary metabolism.Carbohydrate metabolism.Monosaccharide metabolism.Fructose and mannose metabolism	Metabolism.Primary metabolism.Carbon fixation					VIT_08s0007g01570	AT3G54050
Vitvi08g01360	0.320601	0.735205	0.990675	LHCB4 chlorophyll A-B binding protein CP29	1	1.80568e-27	0.919267	465.101	266.195	99.5302	589.444	417.642	199.604	Metabolism.Primary metabolism.Generation of metabolite precursors and energy.Photosynthesis.Antenna proteins	Transport overview.Transmembrane Electron Carriers.Transmembrane 1-electron transfer carriers.Plant Photosystem I Supercomplex							VIT_08s0007g02190	AT5G01530
Vitvi08g01579	-1.10713	0.335895	0.670795	PLATZ transcription factor	1	7.94712e-13	0.822811	7.17965	5.22701	0.320049	3.29306	6.27161	0.583711	Regulation overview.Regulation of gene expression.Regulation of transcription.Transcription factor.PLATZ family transcription factor								VIT_08s0007g04560	AT1G76590
Vitvi08g01915	0.438209	1.27812	1.43125	Mg-chelatase subunit XANTHA-F	1	3.21271e-08	0.785035	35.5245	45.6343	17.4689	48.9996	105.353	47.3831	Metabolism.Primary metabolism.Cofactor metabolism.Tetrapyrrole metabolism.Chlorophyll metabolism.Chlorophyll biosynthesis	Signaling.Hormone Signaling.ABA Signaling.ABA-mediated Signaling pathway	Metabolism.Primary metabolism.Generation of metabolite precursors and energy.Photosynthesis.Reaction center pigment biosynthesis						VIT_08s0007g08540	AT5G13630
Vitvi08g01934	-0.190756	1.14515	0.337361	Unknown protein	1	1.92433e-18	0.851893	3.86931	7.47106	0.334676	3.40242	15.7851	0.455949	Unknown								VIT_08s0007g08780	AT2G41660
Vitvi08g02000	0.148885	1.14335	0.597418	Cation exchanger, CAX7	1	7.76543e-05	0.678225	5.99529	4.59759	2.41715	6.71535	9.75221	3.72277	Transport overview.Electrochemical Potential-driven Transporters.Porters.Ca2+:Cation Antiporter	Transport overview.Ion transport.Cation transport							VIT_08s0056g01480	AT5G17860
Vitvi08g02097	0.132688	0.621924	0.942445	STN8 (state transition 8)	1	6.97307e-27	0.916375	39.1449	34.8141	12.5228	43.2323	50.7318	24.1921	Metabolism.Primary metabolism.Generation of metabolite precursors and energy.Photosynthesis.Photosystem II								VIT_08s0058g01450	AT5G01920
Vitvi08g02245	0.371387	1.01124	0.696027	Calcium/proton exchanger CAX3	1	1.02541e-26	0.918196	112.486	50.9811	10.2381	147.369	97.1634	16.7334	Transport overview.Electrochemical Potential-driven Transporters.Porters.Ca2+:Cation Antiporter	Transport overview.Ion transport.Cation transport							VIT_08s0007g02240	AT3G51860
Vitvi09g00022	0.219071	0.777635	0.816872	Unknown protein	1	1.83582e-07	0.751698	16.5282	8.47514	5.01994	19.4407	13.8284	8.94178	Unknown								VIT_09s0002g00370
Vitvi09g00355	-0.264104	0.405529	0.815811	Dynein light chain LC6, flagellar outer arm	1	5.14205e-16	0.864503	107.815	199.084	63.2489	89.0689	250.747	111.37	Cellular process.Cellular component organization and biogenesis.Cytoskeleton organization and biogenesis.Microtubule organization and biogenesis.Microtubule-driven movement								VIT_09s0002g04280	AT1G52250
Vitvi09g00361	0.256668	0.5117	1.09235	Photosystem I reaction center subunit VI PSAH	1	6.63888e-136	0.9809	161.609	77.9483	23.6775	194.58	105.129	50.6989	Metabolism.Primary metabolism.Generation of metabolite precursors and energy.Photosynthesis.Photosystem I	Transport overview.Transmembrane Electron Carriers.Transmembrane 1-electron transfer carriers.Plant Photosystem I Supercomplex							VIT_09s0002g04320	AT1G52230
Vitvi09g01036	-0.0785807	0.857439	0.616154	No hit	1	3.74859e-10	0.822144	22.2948	14.5593	11.7533	21.2801	25.0547	18.089	No hit								VIT_09s0070g00720
Vitvi10g00020	-0.741692	1.57203	2.53154	Gibberellin 2-beta-dioxygenase 7	1	2.05713e-18	0.883336	30.8104	45.4212	5.79228	18.259	127.849	34.3625	Metabolism.Secondary metabolism.Terpenoid metabolism.Diterpenoid metabolism.Diterpenoid biosynthesis	Signaling.Hormone Signaling.Gibberellic acid Signaling.Gibberellic acid metabolism.Gibberellic acid catabolism							VIT_10s0116g00410	AT4G21200
Vitvi10g00027	-0.27571	0.386933	1.26192	Thiazole biosynthetic enzyme, chloroplast (ARA6)	1	7.41908e-10	0.822349	585.862	264.572	88.4512	487.256	322.726	214.724	Metabolism.Primary metabolism.Coenzyme and prosthetic group metabolism.Thiamine metabolism.Thiamine biosynthesis								VIT_10s0116g00530	AT5G54770
Vitvi10g00227	0.1124	0.610592	1.31665	Unknown protein	1	1.04407e-11	0.831432	28.1593	12.6312	5.30348	30.7193	18.2959	13.4024	Unknown								VIT_00s0194g00160	AT4G16410
Vitvi10g00247	0.0282778	0.856686	0.85285	Oligopeptide transporter OPT3	1	1.52782e-14	0.861032	25.8813	9.77515	3.68177	26.4964	16.8407	6.75298	Transport overview.Electrochemical Potential-driven Transporters.Porters.Oligopeptide Transporter	Transport overview.Macromolecule transport.Oligopeptide transport							VIT_00s0259g00120	AT4G16370
Vitvi10g00298	-0.0977879	1.08006	1.48939	Aspartic proteinase nepenthesin-1 precursor	1	2.14201e-20	0.877939	192.353	75.0987	11.8928	179.766	150.528	33.9304	Metabolism.Primary metabolism.Protein metabolism and modification.Proteolysis.Peptidase-mediated proteolysis								VIT_00s0429g00040	AT5G10770
Vitvi10g00622	0.129978	0.81519	0.33314	Transcription repressor	1	1.43752e-26	0.914535	6.87091	3.43393	1.84241	7.59236	5.8069	2.35437	Unclear								VIT_10s0003g01640	AT4G18810
Vitvi10g00736	-0.173653	0.275069	0.953753	Purine permease 10 PUP10	1	4.19345e-13	0.851987	7.7409	11.0703	2.46808	6.90523	12.695	4.89948	Transport overview.Electrochemical Potential-driven Transporters.Porters.Drug/Metabolite Transporter.Plant Organocation Permease	Transport overview.Macromolecule transport.Nucleotide transport							VIT_10s0003g02850	AT4G18210
Vitvi10g00740	0.427147	0.642189	1.74252	LHCII type I CAB-1	1	1.38331e-60	0.96272	848.769	201.764	21.4472	1160.08	297.52	71.6212	Metabolism.Primary metabolism.Generation of metabolite precursors and energy.Photosynthesis.Antenna proteins	Transport overview.Transmembrane Electron Carriers.Transmembrane 1-electron transfer carriers.Plant Photosystem I Supercomplex	Transport overview.Macromolecule transport.Protein transport.Thylakoid targeting pathway						VIT_10s0003g02900	AT1G29930
Vitvi10g00829	0.233752	0.872783	0.731353	S-2-hydroxy-acid oxidase, peroxisomal	1	2.89191e-74	0.965463	49.4615	18.2237	7.52753	58.6985	31.6633	12.5846	Metabolism.Primary metabolism.Generation of metabolite precursors and energy.Glyoxylate and dicarboxylate metabolism	Cellular process.Cellular component organization and biogenesis.Organelle organization and biogenesis.Peroxisome organization and biogenesis							VIT_10s0003g03830	AT3G14420
Vitvi10g00882	0.371827	0.672153	1.28294	Photosystem I subunit X (PSAK)	1	4.27109e-96	0.974943	74.434	32.5202	5.16409	97.216	49.1394	12.7502	Metabolism.Primary metabolism.Generation of metabolite precursors and energy.Photosynthesis.Photosystem I	Transport overview.Transmembrane Electron Carriers.Transmembrane 1-electron transfer carriers.Plant Photosystem I Supercomplex							VIT_10s0003g04350	AT1G30380
Vitvi10g01098	0.239068	1.01378	0.459994	Ribose-5-phosphate isomerase	1	2.15275e-24	0.797516	2.6421	1.49704	0.866603	3.16657	2.98281	1.23947	Metabolism.Primary metabolism.Carbohydrate metabolism.Monosaccharide metabolism.Monosaccharide catabolism.Pentose-phosphate shunt	Metabolism.Primary metabolism.Carbon fixation	Metabolism.Primary metabolism.Generation of metabolite precursors and energy.Photosynthesis.Calvin cycle						VIT_10s0092g00090	AT5G44520
Vitvi10g01236	0.265914	0.625158	0.820276	Photosystem I reaction center subunit III (PSAF)	1	1.69449e-39	0.943366	448.993	170.969	33.4468	544.015	248.29	59.3112	Metabolism.Primary metabolism.Generation of metabolite precursors and energy.Photosynthesis.Photosystem I	Transport overview.Transmembrane Electron Carriers.Transmembrane 1-electron transfer carriers.Plant Photosystem I Supercomplex							VIT_00s0125g00280	AT1G31330
Vitvi10g01644	-0.532754	0.267557	0.860607	MATE efflux family protein	1	7.74524e-19	0.789285	5.37729	2.58508	0.526478	3.70878	2.96793	1.05835	Transport overview.Electrochemical Potential-driven Transporters.Porters.Multidrug/Oligosaccharidyl-lipid/Polysaccharide Flippase.Multi Antimicrobial Extrusion	Transport overview.Macromolecule transport.Multidrug transport							VIT_10s0116g01880	AT3G21690
Vitvi10g01709	-0.0699878	0.741461	0.814484	Oligopeptide transporter OPT3	1	3.37316e-15	0.864825	37.994	16.8938	5.83304	36.3233	26.7953	10.3573	Transport overview.Electrochemical Potential-driven Transporters.Porters.Oligopeptide Transporter	Transport overview.Macromolecule transport.Oligopeptide transport							VIT_00s0259g00140
Vitvi10g01723	0.199267	0.272382	0.975727	Zinc finger (C3HC4-type ring finger)	1	1.56342e-26	0.916481	2.84303	5.7817	2.0403	3.30957	6.62987	4.13496	Regulation overview.Regulation of gene expression.Regulation of transcription.Transcription factor.Zinc finger C3HC4 family transcription factor								VIT_00s0475g00020	AT5G60710
Vitvi10g01839	0.336244	0.498969	1.49954	LHCII type I CAB-1	1	6.41949e-60	0.961601	2612.69	675.763	87.7268	3350.84	901.275	247.051	Metabolism.Primary metabolism.Generation of metabolite precursors and energy.Photosynthesis.Antenna proteins	Transport overview.Transmembrane Electron Carriers.Transmembrane 1-electron transfer carriers.Plant Photosystem I Supercomplex	Transport overview.Macromolecule transport.Protein transport.Thylakoid targeting pathway						VIT_10s0003g02890	AT1G29930
Vitvi10g02337	0.428439	0.545458	1.42247	Polyphenol oxidase II, chloroplast precursor	1	1.44991e-24	0.906018	15.5637	15.1635	0.831586	21.3583	20.9871	2.43999	Metabolism.Primary metabolism.Amino acid metabolism.Aromatic amino acid metabolism.Tyrosine metabolism.Tyrosine catabolism	Transport overview.Incompletely characterized transport systems.Recognized transporters of unknown biochemical mechanism.Iron/Lead Transporter.Oxidase-dep Fe2+ Transporter	Metabolism.Primary metabolism.Amino acid metabolism.Amino acid catabolism	Metabolism.Secondary metabolism.Aromatic compound metabolism.Rosmarinic acid biosynthesis	Response to stimulus.Stress response.Abiotic stress response.Oxidative stress response				VIT_00s0480g00070
Vitvi10g02386	0.162621	0.672931	0.87674	Cellulose synthase CSLE1	1	2.22939e-28	0.908505	7.77314	3.51646	1.06975	8.78721	5.37467	2.06961	Cellular process.Cellular component organization and biogenesis.Cell wall organization and biogenesis.Cell wall metabolism.Cell wall biosynthesis.Cellulose biosynthesis								VIT_00s1349g00010
Vitvi11g00192	0.754366	0.786888	1.05728	Ubiquinone/menaquinone biosynthesis methyltransferase UbiE	1	0.000901079	0.641948	4.12887	4.12554	2.54845	7.10851	6.82032	5.44059	Metabolism.Primary metabolism.Coenzyme and prosthetic group metabolism.Biosynthesis of derivatives of dehydroquinic acid, shikimic acid and chorismic acid.Ubiquinone biosynthesis	Metabolism.Secondary metabolism.Terpenoid metabolism.Terpenoid biosynthesis.Terpenoid-quinone biosynthesis							VIT_11s0016g02350	AT4G29590
Vitvi11g00255	0.421217	0.431085	1.04273	Glutamate carboxypeptidase 2	1	7.90764e-76	0.967745	29.3458	10.5093	1.8101	39.71	13.4433	3.86301	Metabolism.Primary metabolism.Protein metabolism and modification.Proteolysis.Peptidase-mediated proteolysis								VIT_11s0016g03010	AT5G19740
Vitvi11g00328	0.321221	0.701971	1.60255	Protein kinase	1	3.54868e-13	0.848125	13.6485	27.36	8.26226	17.224	42.3024	25.3833	Signaling.Signaling pathway.Protein kinase								VIT_11s0016g03830	AT5G21222
Vitvi11g00414	-0.0817406	0.994576	0.842374	No hit	1	2.15456e-12	0.831958	19.9174	15.7028	9.40243	18.9683	29.7127	16.9644	No hit								VIT_11s0016g04680
Vitvi11g00442	-0.60961	1.08095	-0.396852	Dynein light chain LC8-type	1	6.88466e-16	0.8403	18.6906	7.7303	1.47903	12.2487	15.6023	1.09372	Cellular process.Cellular component organization and biogenesis.Cytoskeleton organization and biogenesis.Microtubule organization and biogenesis.Microtubule-driven movement								VIT_11s0016g05000	AT5G20110
Vitvi11g00518	-1.99215	0.887306	-0.257339	Protease inhibitor/seed storage/lipid transfer protein (LTP)	1	8.72763e-14	0.840487	206.123	115.781	0.414626	50.2672	205.089	0.3266	Transport overview.Macromolecule transport.Lipid transport								VIT_11s0016g05840	AT2G10940
Vitvi11g00657	0.222254	0.278775	0.893111	Serine carboxypeptidase S28	1	2.30272e-67	0.963664	22.403	18.6198	4.06537	26.3704	21.3905	7.66024	Metabolism.Primary metabolism.Protein metabolism and modification.Proteolysis.Peptidase-mediated proteolysis								VIT_11s0206g00110	AT2G24280
Vitvi11g00672	0.390846	0.702288	1.39362	Omega-6 fatty acid desaturase, chloroplast (FAD6) (FADC)	1	2.70619e-33	0.925924	26.3913	16.5049	2.51953	34.9986	25.4755	6.82573	Metabolism.Primary metabolism.Lipid metabolism.Fatty acid metabolism.Fatty acid biosynthesis.Unsaturated fatty acid biosynthesis								VIT_11s0016g00120	AT4G30950
Vitvi11g00730	0.415918	0.646651	1.82162	Anthranilate N-benzoyltransferase	1	5.35998e-07	0.733856	29.6224	17.8117	10.218	39.5159	26.361	36.4921	Metabolism.Primary metabolism.Amino acid metabolism.Aromatic amino acid metabolism.Aromatic amino acid biosynthesis	Metabolism.Cellular metabolism.Phytoalexin metabolism.Phytoalexin biosynthesis	Metabolism.Secondary metabolism.Aromatic compound metabolism.Aromatic compound biosynthesis						VIT_11s0037g00570	AT2G19070
Vitvi11g00788	0.117456	0.777758	1.92048	Unknown protein	1	1.39142e-08	0.783957	4.07046	4.58616	1.65106	4.46273	7.5234	6.60082	Unknown								VIT_11s0037g00830	AT4G30845
Vitvi11g00795	0.336635	0.956757	0.452221	Tetratricopeptide repeat (TPR)-containing	1	2.08374e-26	0.912159	29.0347	14.2609	8.88337	37.016	26.2895	12.2046	Unknown								VIT_11s0037g00850	AT4G28080
Vitvi11g01143	0.180703	0.801375	1.11856	CIA2 (chloroplast import apparatus 2)	1	1.45811e-12	0.843939	17.5063	12.4799	9.19965	20.0225	20.6607	20.1296	Regulation overview.Regulation of gene expression.Regulation of transcription.Transcription factor.CCT family transcription factor								VIT_11s0103g00760	AT5G57180
Vitvi11g01345	0.257237	0.552808	1.14763	PSBX (photosystem II subunit X)	1	4.3126e-54	0.957674	273.257	133.734	14.4021	329.957	185.264	32.0389	Metabolism.Primary metabolism.Generation of metabolite precursors and energy.Photosynthesis.Photosystem II								VIT_11s0016g01400
Vitvi11g01445	-0.0324678	0.32968	1.12623	Plastocyanin domain-containing protein	1	9.5752e-25	0.912061	170.21	232.449	76.6036	167.22	276.473	167.347	Metabolism.Primary metabolism.Generation of metabolite precursors and energy.Photosynthesis.Photosynthetic-chain phosphorylation	Transport overview.Macromolecule transport.Protein transport.Thylakoid targeting pathway	Metabolism.Primary metabolism.Generation of metabolite precursors and energy.Electron transport						VIT_11s0016g05520	AT5G20230
Vitvi12g00050	0.317965	0.861145	1.65253	LHB1B1	1	6.03796e-22	0.902643	959.11	489.351	173.838	1208.05	840.37	547.326	Metabolism.Primary metabolism.Generation of metabolite precursors and energy.Photosynthesis.Antenna proteins	Transport overview.Transmembrane Electron Carriers.Transmembrane 1-electron transfer carriers.Plant Photosystem I Supercomplex	Transport overview.Macromolecule transport.Protein transport.Thylakoid targeting pathway						VIT_12s0028g00320	AT2G34430
Vitvi12g00346	0.378823	0.600727	0.973276	NADPH-protochlorophyllide oxidoreductase	1	5.35352e-34	0.935863	47.3731	26.6287	7.67671	62.292	38.1853	15.198	Metabolism.Primary metabolism.Cofactor metabolism.Tetrapyrrole metabolism.Chlorophyll metabolism.Chlorophyll biosynthesis	Metabolism.Primary metabolism.Generation of metabolite precursors and energy.Photosynthesis.Reaction center pigment biosynthesis							VIT_12s0059g00270	AT1G03630
Vitvi12g00424	1.52631	0.764175	-0.100038	Homeobox protein shoot MERISTEMLESS (STM)	1	6.14271e-12	0.764236	1.99075	2.28397	1.0301	6.01752	3.75371	0.953097	Signaling.Hormone Signaling.Auxin Signaling.Auxin transport	Regulation overview.Regulation of gene expression.Regulation of transcription.Transcription factor.Homeobox domain family transcription factor							VIT_12s0059g01190	AT1G62360
Vitvi12g00480	0.494317	0.0930404	1.03107	GH3-like protein	1	2.51025e-09	0.803616	29.5173	29.2504	9.76784	41.6359	29.5099	20.098	Signaling.Hormone Signaling.Auxin Signaling.Auxin metabolism								VIT_12s0059g01870	AT4G03400
Vitvi12g00631	-0.394661	0.973778	0.182356	Unknown protein	1	1.59849e-26	0.836058	7.63665	2.55933	0.450607	5.82673	4.87116	0.528368	Unknown								VIT_12s0134g00560	AT4G28100
Vitvi12g01497	0.569749	0.668722	0.868702	Lipid transfer protein	1	6.96135e-05	0.673086	3.69458	3.58927	1.57779	5.58962	5.46814	2.98548	Transport overview.Macromolecule transport.Lipid transport								VIT_12s0055g01140	AT5G64080
Vitvi12g01553	0.628471	0.809543	1.31985	LHCB6 (light harvesting complex PSII)	1	2.17612e-103	0.975892	188.787	76.6632	19.0639	297.029	127.196	47.7873	Metabolism.Primary metabolism.Generation of metabolite precursors and energy.Photosynthesis.Antenna proteins	Transport overview.Transmembrane Electron Carriers.Transmembrane 1-electron transfer carriers.Plant Photosystem I Supercomplex							VIT_12s0055g01110	AT1G15820
Vitvi12g01968	0.267638	0.446222	0.954522	ferredoxin, chloroplast (PETF)	1	2.65615e-42	0.942541	893.498	724.633	172.255	1087.31	937.655	335.155	Metabolism.Primary metabolism.Generation of metabolite precursors and energy.Photosynthesis.Photosynthetic-chain phosphorylation	Metabolism.Primary metabolism.Generation of metabolite precursors and energy.Electron transport							VIT_12s0035g00270	AT1G10960
Vitvi12g02046	0.362057	1.03261	0.681672	Carotenoid isomerase 1, chloroplast precursor	1	3.06791e-06	0.731606	5.90762	4.58092	3.37168	7.69112	8.99043	5.48583	Metabolism.Secondary metabolism.Terpenoid metabolism.Tetraterpenoid metabolism.Tetraterpenoid biosynthesis.Carotenoid biosynthesis								VIT_12s0035g01080	AT1G57770
Vitvi12g02444	0.232469	0.97282	1.91143	Anthocyanidin 3-O-glucoside-6''-O-malonyltransferase	1	1.28046e-09	0.802424	3.10782	6.28654	1.70908	3.70322	11.7866	6.77139	Metabolism.Secondary metabolism.Phenylpropanoid metabolism.Flavonoid metabolism.Flavonoid biosynthesis.Anthocyanin biosynthesis.Anthocyanin-glycoside biosynthesis								VIT_12s0134g00590
Vitvi12g02485	0.360366	0.509345	1.33759	LHCB2.1 (Photosystem II light harvesting complex gene 2.1)	1	2.07139e-112	0.977789	924.475	559.421	87.5136	1203.48	753.015	220.842	Metabolism.Primary metabolism.Generation of metabolite precursors and energy.Photosynthesis.Antenna proteins	Transport overview.Transmembrane Electron Carriers.Transmembrane 1-electron transfer carriers.Plant Photosystem I Supercomplex							VIT_12s0057g00630	AT2G05100
Vitvi13g00193	0.246273	0.862306	0.798093	AarF domain containing kinase 1	1	1.98473e-07	0.764787	14.868	10.6729	11.6215	17.8041	18.4504	20.308	Signaling.Signaling pathway.Protein kinase								VIT_13s0067g03210	AT5G05200
Vitvi13g00507	0.273267	0.766667	0.87067	Sedoheptulose-1,7-bisphosphatase (SBPase), Chloroplast	1	1.04736e-55	0.955799	76.4848	35.9945	13.2197	93.6048	58.0173	24.2856	Metabolism.Primary metabolism.Carbon fixation	Metabolism.Primary metabolism.Generation of metabolite precursors and energy.Photosynthesis.Calvin cycle							VIT_13s0019g03350
Vitvi13g00590	0.271496	0.937253	1.77135	LHCA1	1	1.25236e-65	0.962132	386.272	129.545	23.2924	472.68	234.247	80.0946	Metabolism.Primary metabolism.Generation of metabolite precursors and energy.Photosynthesis.Antenna proteins	Transport overview.Transmembrane Electron Carriers.Transmembrane 1-electron transfer carriers.Plant Photosystem I Supercomplex							VIT_13s0019g04140	AT3G54890
Vitvi13g00829	0.0562554	1.44425	2.84868	Carboxylic ester hydrolase	1	1.86902e-17	0.873407	18.7269	27.1074	3.93136	19.3364	69.9307	29.1061	Metabolism.Cellular metabolism.Esterase activity								VIT_13s0106g00250	AT5G03610
Vitvi13g00948	0.714619	0.423714	1.61492	Pseudo-response regulator 2 (APRR2) (TOC2)	1	2.67257e-07	0.766425	2.52552	4.72901	1.36143	4.25908	6.04102	4.42954	Signaling.Hormone Signaling.Cytokinin Signaling.Cytokinin-mediated Signaling pathway	Regulation overview.Regulation of gene expression.Regulation of transcription.Transcription factor.ARR-B family transcription factor	Signaling.Signaling pathway.Circadian clock Signaling						VIT_13s0101g00320
Vitvi13g01119	-0.688439	0.435225	1.79145	flavonol synthase	1	8.76346e-21	0.892071	19.9815	6.79853	1.76123	12.4533	8.73695	6.40693	Metabolism.Secondary metabolism.Phenylpropanoid metabolism.Flavonoid metabolism.Flavonoid biosynthesis								VIT_13s0047g00210	AT5G24530
Vitvi13g02012	-0.225152	1.54766	2.25336	Unknown protein	1	6.19473e-27	0.900847	8.7528	10.7221	1.49064	7.53131	29.88	7.58111	Unknown								VIT_13s0019g02660
Vitvi13g02257	1.95697	2.41156	1.34813	Unknown	1	1.04737e-05	0.631739	0.454117	0.159143	0	2.13938	1.32584	0.193265	Unknown								VIT_13s0067g02080
Vitvi13g02416	0.517928	1.41756	-0.222609	Annexin ANN4	1	2.84248e-13	0.784338	6.55433	1.93631	0.355672	9.5167	5.09529	0.287059	Transport overview.Channels and pores.a-Type channels.Annexin	Response to stimulus.Stress response.Abiotic stress response	Signaling.Signaling pathway.Calcium sensors and Signaling						VIT_13s0019g00750	AT2G38750
Vitvi13g02488	0.160441	0.436435	1.19902	No hit	1	1.20785e-30	0.929259	583.562	250.012	67.9969	657.508	318.582	155.623	No hit								VIT_13s0064g00670
Vitvi14g00066	0.257913	0.546386	1.12799	3-beta hydroxysteroid dehydrogenase	1	5.14937e-32	0.929537	25.1383	12.935	5.93556	30.331	17.9224	13.1258	Metabolism.Primary metabolism.Lipid metabolism.Steroid metabolism.C21-Steroid hormone metabolism								VIT_14s0060g00820	AT1G09340
Vitvi14g00388	0.0427766	1.11109	0.865098	Beta-ketoacyl-CoA synthase	1	1.0243e-13	0.848166	7.87543	5.9876	1.16324	8.18308	12.3805	2.22235	Metabolism.Primary metabolism.Lipid metabolism.Fatty acid metabolism.Fatty acid biosynthesis								VIT_14s0030g01340	AT1G54570
Vitvi14g00489	0.171181	0.480453	1.28122	Photosystem II reaction centre W (PsbW)	1	1.66767e-31	0.930445	130.771	46.0902	9.41922	148.533	60.5887	23.1066	Metabolism.Primary metabolism.Generation of metabolite precursors and energy.Photosynthesis.Photosystem II	Transport overview.Primary Active Transporters.Light absorption-driven transporters.Photosynthetic Reaction Center							VIT_14s0081g00060	AT2G30570
Vitvi14g01424	0.251697	0.806378	1.22155	Glyceraldehyde-3-phosphate dehydrogenase A, chloroplast precursor	1	5.02984e-69	0.964803	173.825	114.846	34.4023	209.121	190.225	80.4169	Metabolism.Primary metabolism.Carbohydrate metabolism.Glycolysis Gluconeogenesis								VIT_14s0068g00680	AT1G12900
Vitvi14g02004	0.889046	0.708841	0.398711	Unknown	1	3.58304e-06	0.742291	2.71089	3.04767	1.81931	5.16866	4.78847	2.43921	Unknown								VIT_14s0108g01250
Vitvi14g02021	0.322269	0.485701	0.841556	Unknown protein	1	9.57083e-05	0.683051	11.3427	9.47007	7.11192	14.33	12.5906	12.8485	Unknown								VIT_14s0108g01440	AT3G01060
Vitvi14g02463	0.20439	-0.051202	0.818497	Unknown protein	1	1.02164e-07	0.778991	1035.56	2118.53	783.023	1190.17	1934.41	1390.49	Unknown								VIT_14s0060g00900	AT1G09310
Vitvi14g02511	0.0352422	0.315581	0.8194	Photosystem II oxygen evolving complex protein PsbP	1	0.000497961	0.636772	5.59992	3.92875	2.57928	5.78871	4.65407	4.64899	Metabolism.Primary metabolism.Generation of metabolite precursors and energy.Photosynthesis.Photosystem II	Transport overview.Primary Active Transporters.Light absorption-driven transporters.Photosynthetic Reaction Center							VIT_14s0060g02430	AT3G05410
Vitvi14g02930	0.543103	-1.13717	2.91514	No hit	1	3.15161e-35	0.920062	53.994	36.6068	0.110998	79.6424	15.7104	1.65562	No hit								VIT_14s0068g00160
Vitvi15g00004	0.421726	0.471862	0.917618	LHCA3 (Photosystem I light harvesting complex gene 3)	1	3.30908e-58	0.956137	527.949	344.033	95.4277	716.875	450.456	181.266	Metabolism.Primary metabolism.Generation of metabolite precursors and energy.Photosynthesis.Antenna proteins	Transport overview.Transmembrane Electron Carriers.Transmembrane 1-electron transfer carriers.Plant Photosystem I Supercomplex							VIT_15s0024g00040	AT1G61520
Vitvi15g00122	3.73413	1.91517	4.38087	Clavata1 receptor kinase (CLV1)	1	1.27833e-21	0.822044	0.0976342	1.30162	0.095764	2.85462	4.97985	4.47567	Signaling.Signaling pathway.Protein kinase								VIT_15s0024g01270	AT5G25930
Vitvi15g00424	-0.442624	0.877511	0.315805	ABC transporter C member 15	1	1.8438e-20	0.89398	61.86	81.0686	37.467	45.9391	141.389	46.7387	Transport overview.Macromolecule transport.Multidrug transport.Multidrug ABC transport								VIT_15s0021g00220	AT3G60160
Vitvi15g00795	-0.0590347	0.569248	1.25882	Geraniol 10-hydroxylase	1	4.69865e-06	0.717762	23.3503	32.099	15.6885	22.562	45.1447	37.8503	Metabolism.Secondary metabolism.Terpenoid metabolism.Monoterpenoid metabolism.Monoterpenoid biosynthesis	Metabolism.Secondary metabolism.Primary amino acids derivated metabolism.Alkaloid metabolism.Alkaloid biosynthesis.Monoterpenoid indole alkaloid metabolism.Monoterpenoid indole alkaloid biosynthesis							VIT_15s0048g01490	AT2G45570
Vitvi15g00845	0.16299	0.8743	-0.171535	Signal recognition particle receptor protein, chloroplast (FTSY)	1	0.00365583	0.603123	5.82596	4.55321	6.47677	6.59142	7.99539	5.73899	Metabolism.Primary metabolism.Protein metabolism and modification.Protein folding.Protein export	Transport overview.Macromolecule transport.Protein transport.Thylakoid targeting pathway	Transport overview.Primary Active Transporters.P-P-bond hydrolysis-driven transporters.General Secretory Pathway (Sec)						VIT_15s0048g02080	AT2G45770
Vitvi15g00928	-0.670846	-0.699113	1.07284	PBP1 (pinoid-binding protein 1)	1	3.60277e-12	0.832547	26.9052	61.4827	3.56872	16.8528	35.934	7.58884	Signaling.Hormone Signaling.Auxin Signaling.Auxin transport	Signaling.Signaling pathway.Calcium sensors and Signaling							VIT_15s0046g00070	AT2G46600
Vitvi15g00962	0.630334	0.547025	2.03458	Wax synthase	1	3.31201e-37	0.906012	7.4861	7.13976	0.333985	11.752	9.92227	1.75609	Metabolism.single reactions	Metabolism.Primary metabolism.Lipid metabolism.Wax metabolism.Wax biosynthesis							VIT_15s0046g00510	AT3G49200
Vitvi15g01395	-0.629394	0.98875	-0.248812	RPP13 (recognition of peronospora parasitica 13)	1	1.14912e-06	0.628354	2.17619	2.11979	0.900576	1.37399	4.09826	0.738408	Response to stimulus.Stress response.Biotic stress response.Plant-pathogen interaction								VIT_15s0021g00130	AT3G46730
Vitvi16g00181	0.0911987	0.700492	0.938032	No hit	1	2.56542e-25	0.916006	40.959	24.0499	9.25134	43.9631	37.0402	17.8462	No hit								VIT_16s0039g02530
Vitvi16g00673	0.29741	1.03198	1.2837	Peroxisomal biogenesis factor 11 (PEX11)	1	2.31543e-22	0.903291	21.8801	7.23646	2.1722	27.1252	14.1221	5.46995	Cellular process.Cellular component organization and biogenesis.Organelle organization and biogenesis.Peroxisome organization and biogenesis								VIT_16s0022g00470	AT3G47430
Vitvi16g00810	-0.521086	1.52198	1.4173	Receptor serine/threonine kinase	1	8.65432e-09	0.773694	6.92371	1.895	1.0064	4.82641	5.37462	2.8979	Signaling.Signaling pathway.Protein kinase								VIT_16s0022g01640	AT1G66910
Vitvi16g00811	-0.00331539	0.931284	0.665007	Receptor serine/threonine kinase PR5K	1	3.60457e-06	0.734221	49.3202	33.1467	19.7943	49.508	59.6155	31.7802	Signaling.Signaling pathway.Protein kinase								VIT_16s0022g01650	AT5G38280
Vitvi16g00863	0.202832	0.327566	1.2136	Unknown protein	1	0.000168915	0.664478	66.8348	85.3131	42.6247	78.2647	101.251	99.3204	Unknown								VIT_16s0022g02070	AT5G51720
Vitvi16g01078	0.321828	-0.0175923	2.19847	Beta-ketoacyl-CoA synthase	1	8.55716e-62	0.963111	174.437	204.445	2.51913	215.77	190.356	12.0159	Metabolism.Primary metabolism.Lipid metabolism.Fatty acid metabolism.Fatty acid biosynthesis								VIT_16s0050g00830	AT5G23940
Vitvi16g01904	0.840887	1.48778	1.65195	Unknown protein	1	7.16841e-09	0.797846	10.4052	17.1706	9.14434	19.0171	45.8532	29.2167	Unknown								VIT_16s0050g00710	AT5G52420
Vitvi16g02073	0.224771	0.757879	1.12474	Rhodanese domain-containing protein	1	0	0.994119	52.8637	11.5016	1.14948	62.3346	18.4789	2.65519	Unclassified								VIT_16s0098g01280	AT4G27700
Vitvi16g02095	0.842126	0.454169	0.85081	Receptor kinase homolog LRK14	1	0.000107018	0.641266	2.85191	3.93871	1.15212	5.25414	5.14848	2.17915	Signaling.Signaling pathway.Protein kinase								VIT_00s0388g00050	AT1G66980
Vitvi17g00018	0.321233	0.157548	1.07546	SEC14 cytosolic factor	1	3.58282e-28	0.922241	23.7541	17.6839	3.11528	29.9116	18.6693	6.70612	Transport overview.Electrochemical Potential-driven Transporters.Porters.Drug/Metabolite Transporter.Triose-phosphate Transporter	Signaling.Signaling pathway.Phosphatidylinositol Signaling	Transport overview.Macromolecule transport.Lipid transport.Phosphatidylinositol/Phosphatidyl choline transport						VIT_17s0000g00130	AT1G01630
Vitvi17g00145	0.174075	0.912419	0.640865	Auxin-independent growth promoter	1	2.90428e-38	0.938393	9.30715	5.20653	2.4098	10.6032	9.37574	3.82893	Unknown								VIT_17s0000g01750	AT5G63390
Vitvi17g00320	0.288858	0.742629	1.23243	Ribulose-1,5-bisphophate carboxylase/oxygenase small subunit	1	2.6238e-29	0.920069	1132.89	640.702	236.213	1402.58	1011.74	559.742	Metabolism.Primary metabolism.Carbon fixation	Metabolism.Primary metabolism.Generation of metabolite precursors and energy.Photosynthesis.Calvin cycle							VIT_17s0000g03690	AT1G67090
Vitvi17g00608	-0.0345631	0.7871	0.86876	Geranylgeranyl reductase	1	1.04184e-16	0.872144	146.106	106.971	60.4955	143.742	174.664	110.791	Metabolism.Primary metabolism.Lipid metabolism.Steroid metabolism.Steroid biosynthesis	Metabolism.Secondary metabolism.Terpenoid metabolism.Terpenoid biosynthesis							VIT_17s0000g06280	AT1G74470
Vitvi17g00615	0.506437	0.700866	1.28729	LHCA4 (Photosystem I light harvesting complex gene 4)	1	3.85451e-46	0.951572	291.747	105.763	19.3151	419.757	162.147	47.3741	Metabolism.Primary metabolism.Generation of metabolite precursors and energy.Photosynthesis.Antenna proteins	Transport overview.Transmembrane Electron Carriers.Transmembrane 1-electron transfer carriers.Plant Photosystem I Supercomplex							VIT_17s0000g06350	AT3G47470
Vitvi18g00158	0.204599	0.712188	1.08281	Plastocyanin, chloroplast precursor	1	1.60371e-45	0.948482	856.303	395.542	130.204	1000.01	611.13	276.278	Metabolism.Primary metabolism.Generation of metabolite precursors and energy.Photosynthesis.Photosynthetic-chain phosphorylation	Transport overview.Macromolecule transport.Protein transport.Thylakoid targeting pathway	Metabolism.Primary metabolism.Generation of metabolite precursors and energy.Electron transport						VIT_18s0001g00760	AT1G20340
Vitvi18g00216	0.338455	1.38079	2.0222	NADH dehydrogenase I subunit M	1	3.28623e-42	0.942967	16.5619	6.09184	1.98513	21.1468	15.1989	8.44962	Metabolism.Primary metabolism.Generation of metabolite precursors and energy.Electron transport.Respiratory-chain phosphorylation	Transport overview.Primary Active Transporters.Oxidoreduction-driven transporters.Proton-translocating NADH Dehydrogenase							VIT_18s0001g01660	AT4G37925
Vitvi18g00272	0.154918	0.983629	1.23997	Photosystem II 22 kDa protein PSBS	1	1.84853e-42	0.945628	284.581	191.733	91.7211	320.121	358.494	217.694	Metabolism.Primary metabolism.Generation of metabolite precursors and energy.Photosynthesis.Photosystem II								VIT_18s0001g02740	AT1G44575
Vitvi18g00639	0.343625	0.60536	1.16578	Lecithine cholesterol acyltransferase-like protein	1	1.22141e-07	0.766786	6.27225	7.94335	3.0788	8.05832	11.493	7.06564	Metabolism.Primary metabolism.Lipid metabolism.Glycerolipid metabolism.Glycerophospholipid metabolism	Metabolism.Primary metabolism.Lipid metabolism.Steroid metabolism							VIT_18s0001g08800	AT1G27480
Vitvi18g00835	0.886511	0.401437	0.00879061	Uroporphyrinogen-III synthase	1	2.60181e-07	0.769354	6.88471	7.09761	5.05463	12.9391	8.90556	5.08831	Metabolism.Primary metabolism.Cofactor metabolism.Tetrapyrrole metabolism								VIT_18s0001g11090	AT2G26540
Vitvi18g00867	0.000500156	0.46679	0.859141	Cytochrome b6f complex subunit (petM)	1	5.36523e-37	0.935609	106.015	64.5493	16.6834	106.73	84.5044	30.3769	Metabolism.Primary metabolism.Generation of metabolite precursors and energy.Photosynthesis.Photosynthetic-chain phosphorylation	Transport overview.Transmembrane Electron Carriers.Transmembrane 1-electron transfer carriers.Plant Photosystem I Supercomplex	Metabolism.Primary metabolism.Generation of metabolite precursors and energy.Electron transport						VIT_18s0001g11370	AT2G26500
Vitvi18g00894	0.417239	0.989008	1.40623	Photosystem II PsbO protein	1	7.67807e-37	0.939132	97.3124	30.8631	3.36012	131.661	57.961	9.12265	Metabolism.Primary metabolism.Generation of metabolite precursors and energy.Photosynthesis.Photosystem II	Transport overview.Macromolecule transport.Protein transport.Thylakoid targeting pathway	Transport overview.Primary Active Transporters.Light absorption-driven transporters.Photosynthetic Reaction Center						VIT_18s0001g11710	AT3G50820
Vitvi18g00962	0.181695	0.828164	0.859563	O-methyltransferase	1	5.2178e-08	0.778779	16.3287	12.5446	3.91128	18.6894	21.1599	7.1692	Unknown								VIT_18s0001g12490	AT5G42760
Vitvi18g01213	0.533794	0.807304	1.59648	Thioredoxin M-type	1	3.47117e-50	0.951768	57.0851	27.8887	6.15132	83.5362	46.2473	18.8624	Cellular process.Cellular homeostasis.Cell redox homeostasis								VIT_18s0001g15310	AT3G15360
Vitvi18g01248	0.771543	0.767622	0.940573	Pathogenesis related protein	1	2.17297e-15	0.861	19.9987	12.2244	3.8645	34.5698	19.7884	7.53502	Response to stimulus.Stress response.Biotic stress response								VIT_18s0001g15650	AT1G78780
Vitvi18g01431	0.0852816	1.04146	0.646541	ATP synthase delta chain, chloroplast precursor	1	1.40649e-50	0.950832	95.8329	46.7519	10.9323	102.673	91.1166	17.205	Metabolism.Primary metabolism.Generation of metabolite precursors and energy.Electron transport.Respiratory-chain phosphorylation	Metabolism.Primary metabolism.Generation of metabolite precursors and energy.Photosynthesis.Photosynthetic-chain phosphorylation	Transport overview.Primary Active Transporters.P-P-bond hydrolysis-driven transporters.H+ or Na+ trsloc F-t, V-t and A-t ATPase	Transport overview.Ion transport.Cation transport.Proton transport					VIT_18s0164g00030	AT4G09650
Vitvi18g01539	0.183939	0.464798	0.869318	Unknown protein	1	2.3087e-08	0.79131	14.0773	16.3367	10.6779	16.1403	21.3708	19.6174	Unknown								VIT_18s0001g02460	AT1G22750
Vitvi18g02408	0.339604	0.676385	0.856048	LHCB5 (light harvesting complex of photosystem ii 5)	1	7.78935e-31	0.928707	271.129	134.107	59.7304	347.938	202.435	108.289	Metabolism.Primary metabolism.Generation of metabolite precursors and energy.Photosynthesis.Antenna proteins	Transport overview.Transmembrane Electron Carriers.Transmembrane 1-electron transfer carriers.Plant Photosystem I Supercomplex							VIT_18s0089g01170	AT4G10340
Vitvi18g03214	0.727304	1.31783	3.10456	Unknown protein	1	2.28266e-08	0.771477	7.83964	4.14796	0	13.0084	10.034	0.950353	Unknown								VIT_18s0001g03860	AT2G45360
Vitvi19g00005	0.195078	0.628987	0.826178	Solanesyl diphosphate synthase	1	0.000246463	0.663637	31.2068	26.2634	19.9531	36.0376	38.4921	35.6437	Metabolism.Primary metabolism.Lipid metabolism.Steroid metabolism.Steroid biosynthesis	Metabolism.Secondary metabolism.Terpenoid metabolism.Terpenoid biosynthesis							VIT_19s0014g00070	AT1G78510
Vitvi19g00257	0.351183	0.714854	0.883796	NADPH:protochlorophyllide oxidoreductase	1	2.4973e-50	0.95316	77.1177	48.1041	9.54746	99.8189	74.7552	17.7242	Metabolism.Primary metabolism.Cofactor metabolism.Tetrapyrrole metabolism.Chlorophyll metabolism.Chlorophyll biosynthesis	Metabolism.Primary metabolism.Generation of metabolite precursors and energy.Photosynthesis.Reaction center pigment biosynthesis							VIT_19s0014g03160	AT5G54190
Vitvi19g00298	0.375608	1.23148	0.99191	LHCII type III, chloroplast precursor	1	3.72113e-205	0.982682	226.341	25.9539	0.744763	296.875	57.8	1.60541	Metabolism.Primary metabolism.Generation of metabolite precursors and energy.Photosynthesis.Antenna proteins	Transport overview.Transmembrane Electron Carriers.Transmembrane 1-electron transfer carriers.Plant Photosystem I Supercomplex							VIT_19s0014g03660	AT5G54270
Vitvi19g00557	-0.981347	0.27004	0.507984	Glucan endo-1,3-beta-glucosidase 7 precursor	1	6.876e-06	0.735966	10.3631	9.05218	2.81645	5.23024	10.3488	4.05951	Metabolism.Primary metabolism.Carbohydrate metabolism.Polysaccharide metabolism.Starch and sucrose metabolism	Metabolism.Primary metabolism.Carbohydrate metabolism.Polysaccharide metabolism.Beta-1,3 glucan metabolism.Beta-1,3 glucan catabolism							VIT_19s0090g01070	AT5G55180
Vitvi19g01032	-0.0463233	0.512711	1.30749	Glutathione S-transferase 25 GSTU25	1	1.26055e-51	0.956589	449.611	368.553	41.1554	438.909	495.843	101.67	Metabolism.Primary metabolism.Coenzyme and prosthetic group metabolism.Peptide derived compounds biosynthesis.Glutathione metabolism	Response to stimulus.Stress response.Abiotic stress response.Oxidative stress response							VIT_19s0015g02680	AT1G17180
Vitvi19g01352	0.31737	0.993163	0.675056	S-2-hydroxy-acid oxidase, peroxisomal	1	2.26945e-17	0.881439	29.257	16.7428	7.13698	36.7987	31.6543	11.4744	Metabolism.Primary metabolism.Generation of metabolite precursors and energy.Glyoxylate and dicarboxylate metabolism	Cellular process.Cellular component organization and biogenesis.Organelle organization and biogenesis.Peroxisome organization and biogenesis							VIT_19s0093g00510	AT3G14420
Vitvi19g01440	0.240459	0.883847	1.50942	SOUL heme-binding	1	2.40769e-16	0.87223	274.999	189.22	118.31	328.58	329.465	340.172	Transport overview.Macromolecule transport.Heme prostetic groups trafficking								VIT_19s0140g00210	AT1G17100
Vitvi19g01479	0.274219	0.344334	1.14279	Photosystem II 10 kDa polypeptide PSBR	1	8.7167e-31	0.923658	184.853	107.308	45.133	225.442	129.01	99.7447	Metabolism.Primary metabolism.Generation of metabolite precursors and energy.Photosynthesis.Photosystem II	Transport overview.Macromolecule transport.Protein transport.Thylakoid targeting pathway							VIT_19s0027g00200	AT1G79040
Vitvi19g01871	-0.505108	0.605279	1.15726	Metallothionein	1	9.54822e-07	0.736725	2518.44	1268.37	394.67	1821.24	1825.93	874.588	Cellular process.Cellular homeostasis.Heavy metal ion homeostasis								VIT_19s0014g02740
Vitvi19g02197	0.326953	0.730796	0.958633	Glutathione S-transferase 25 GSTU25	1	5.86015e-46	0.947236	56.8405	26.3257	9.38926	71.8475	41.4345	18.3731	Metabolism.Primary metabolism.Coenzyme and prosthetic group metabolism.Peptide derived compounds biosynthesis.Glutathione metabolism	Response to stimulus.Stress response.Abiotic stress response.Oxidative stress response							VIT_19s0093g00350	AT1G17180
VIT_09s0002g00600	1.59868	-2.04683	-3.01946	RPP27 (resistance to peronospora parasitica 27)	2	3.68349e-09	0.637169	0.120271	2.57445	1.43753	0.621879	0.497175	0.0677482	Response to stimulus.Stress response.Biotic stress response								VIT_09s0002g00600	AT1G58190
Vitvi01g00188	0.107776	-1.26887	-0.986953	Unknown protein	2	7.71549e-08	0.747486	4.94484	19.5909	22.5508	5.38195	7.61962	11.2481	Unknown								VIT_01s0011g02320	AT1G13520
Vitvi01g00401	-0.089337	-1.40076	-1.301	Myb domain protein 4	2	2.61466e-26	0.916982	113.343	167.911	174.249	107.143	60.0711	71.3458	Regulation overview.Regulation of gene expression.Regulation of transcription.Transcription factor.MYB family transcription factor								VIT_01s0011g04760	AT4G38620
Vitvi01g00698	0.0109325	-1.30183	-1.4913	ATP-citrate synthase	2	7.90173e-76	0.968664	11.0957	51.4409	46.76	11.2731	19.6619	16.6597	Metabolism.Primary metabolism.Generation of metabolite precursors and energy.Citric acid cycle								VIT_01s0127g00260	AT1G10670
Vitvi01g01979	0.670974	-4.00321	-1.14956	Bet v I allergen	2	1.28258e-21	0.855557	0	13.3516	3.03999	0.0743219	0.670424	1.30218	Response to stimulus.Stress response.Biotic stress response								VIT_01s0011g05150	AT1G70830
Vitvi01g02261	-3.69571	-7.4022	-5.49596	Caffeoyl-CoA O-methyltransferase	2	3.30783e-62	0.951547	1.48856	21.6049	24.4966	0	0	0.422705	Metabolism.Secondary metabolism.Phenylpropanoid metabolism.Phenylpropanoid biosynthesis								VIT_01s0010g03470	AT1G67990
Vitvi01g02263	-2.76029	-7.20873	-5.08095	Caffeoyl-CoA O-methyltransferase	2	7.50712e-53	0.938918	1.21666	18.8941	13.8325	0.0740636	0	0.287518	Metabolism.Secondary metabolism.Phenylpropanoid metabolism.Phenylpropanoid biosynthesis								VIT_01s0010g03490	AT1G67990
Vitvi01g02265	-4.93932	-9.61847	-5.62695	Caffeoyl-CoA O-methyltransferase	2	4.51912e-43	0.920923	23.0873	289.737	215.121	0.629203	0.226894	4.2453	Metabolism.Secondary metabolism.Phenylpropanoid metabolism.Phenylpropanoid biosynthesis								VIT_01s0010g03510	AT1G67990
Vitvi02g00031	0.929907	-1.8099	-1.12601	Heavy-metal-associated domain-containing protein	2	7.95656e-06	0.659788	1.53882	4.88587	4.78708	3.06942	1.23111	2.12645	Unclear								VIT_02s0025g00350
Vitvi02g00143	-0.344693	-1.23506	-0.992921	UDP-glucose 4-epimerase GEPI48	2	1.25106e-17	0.877079	2.34328	7.4444	9.35721	1.83378	2.92125	4.64131	Metabolism.Primary metabolism.Carbohydrate metabolism.Monosaccharide metabolism.Galactose metabolism	Metabolism.Primary metabolism.Carbohydrate metabolism.Monosaccharide metabolism.Nucleotide sugar metabolism							VIT_02s0025g01560	AT4G23920
Vitvi02g00209	-0.481985	-2.0052	-1.74318	Oligopeptide transporter OPT7	2	2.66405e-37	0.936825	3.63069	27.147	17.1337	2.58528	6.304	5.03236	Transport overview.Electrochemical Potential-driven Transporters.Porters.Oligopeptide Transporter	Transport overview.Macromolecule transport.Oligopeptide transport							VIT_02s0025g02390	AT4G10770
Vitvi02g00435	-1.56255	-3.05248	-3.20907	Leucoanthocyanidin dioxgenase	2	1.77225e-89	0.971007	345.343	1945.72	1679.13	117.743	221.744	181.202	Metabolism.Secondary metabolism.Phenylpropanoid metabolism.Flavonoid metabolism.Flavonoid biosynthesis.Anthocyanin biosynthesis								VIT_02s0025g04720	AT4G22880
Vitvi02g00533	-0.250746	-0.435987	-0.8384	L-lactate dehydrogenase A	2	0.000679782	0.636676	7.90272	14.5287	14.2153	6.67653	10.1255	7.8977	Metabolism.Primary metabolism.Carbohydrate metabolism.Glycolysis Gluconeogenesis	Metabolism.Primary metabolism.Amino acid metabolism.Cysteine metabolism	Metabolism.Primary metabolism.Carbohydrate metabolism.Monosaccharide metabolism.Pyruvate metabolism	Metabolism.Primary metabolism.Organic acid metabolism.Propanoate metabolism	Response to stimulus.Stress response.Abiotic stress response.Hypoxia stress response				VIT_02s0154g00350	AT4G17260
Vitvi02g00719	-0.165736	-1.196	-1.70106	Unknown protein	2	3.83525e-08	0.636342	0.562124	1.44375	4.68003	0.491622	0.527536	1.36212	Unknown								VIT_02s0012g01590	AT4G17940
Vitvi02g00953	-1.67272	-1.36697	-1.6565	RNA recognition motif (RRM)-containing protein	2	3.01409e-17	0.873981	16.6515	12.9151	11.3511	5.17977	4.66143	3.51667	Unknown								VIT_02s0109g00370	AT4G10110
Vitvi02g00963	-2.27067	-0.977709	-0.160523	Nitrilase 4 (NIT4)	2	5.30655e-20	0.875674	6.3682	8.70843	4.43846	1.23106	4.12252	3.95949	Metabolism.Cellular metabolism.Nitrogen and sulfur metabolism.Nitrogen metabolism	Signaling.Hormone Signaling.Auxin Signaling.Auxin metabolism							VIT_02s0109g00430	AT5G22300
Vitvi02g00975	-0.864183	-0.873092	-0.69706	DNAJ plastid division protein (ARC6)	2	1.49446e-25	0.914968	21.0487	20.493	24.8775	11.6018	10.527	15.3032	Cellular process.Cell growth and death	Cellular process.Cellular component organization and biogenesis.Organelle organization and biogenesis.Plastid organization and biogenesis.Plastid division							VIT_02s0033g00060	AT5G42480
Vitvi02g00978	-1.47613	-0.968413	-0.879945	Pleckstriny (PH) domain-containing protein	2	5.31036e-12	0.824966	3.79785	5.03327	4.73132	1.29598	2.3735	2.51487	Unclear								VIT_02s0033g00080	AT4G19040
Vitvi02g00991	-1.13108	-1.38303	-1.306	Phenylpropanoid:glucosyltransferase 2	2	1.75958e-37	0.932271	16.8269	24.2997	37.4578	7.67768	8.73686	15.1855	Unclear								VIT_02s0033g00180	AT2G36780
Vitvi02g00995	-1.71157	-1.73964	-1.52768	Glucosyltransferase twi1	2	4.8316e-139	0.982	14.5465	20.8278	14.608	4.39081	5.81359	4.98693	Metabolism.Primary metabolism.Carbohydrate metabolism.Glycosyl transference								VIT_02s0033g00240	AT2G36780
Vitvi02g01005	-0.452389	-0.898728	-0.906893	PRLI-interacting factor L	2	3.70778e-11	0.829472	4.8985	5.06076	9.28464	3.57566	2.51092	4.8955	Transport overview.Incompletely characterized transport systems.Putative transport protein.Putative Tripartite Zn2+ Transporter								VIT_02s0033g00320	AT1G80480
Vitvi02g01019	-8.64102	-11.1345	-4.95246	Myb VvMYBA1	2	5.20436e-42	0.934041	49.7195	288.817	174.484	0	0	5.5276	Regulation overview.Regulation of gene expression.Regulation of transcription.Transcription factor.MYB family transcription factor								VIT_02s0033g00410
Vitvi02g01100	-1.32512	-1.05809	-0.929091	Zinc-binding protein	2	7.63538e-12	0.808214	3.05865	5.10463	9.33063	1.15539	2.25555	4.843	Unknown								VIT_02s0033g00960	AT1G48950
Vitvi02g01150	-1.19997	-0.893044	-0.809846	Unknown protein	2	5.10515e-19	0.882535	40.457	34.3956	32.9019	17.6845	17.4612	18.7221	Unknown								VIT_02s0033g01150	AT4G31080
Vitvi02g01152	-0.637649	-1.0412	-0.409768	Unknown protein	2	8.13248e-12	0.826688	105.127	118.598	103.286	68.308	54.4189	77.8652	Unknown								VIT_02s0033g01160	AT5G45410
Vitvi02g01154	-0.879367	-1.22806	-0.813556	Unknown protein	2	1.2254e-14	0.858657	43.1223	42.4306	50.821	23.5823	17.0493	28.9913	Unknown								VIT_02s0033g01190	AT4G19140
Vitvi02g01162	-1.04389	-1.41309	-1.19637	Pentatricopeptide (PPR) repeat-containing protein	2	1.6377e-22	0.899254	5.45825	7.76888	5.79154	2.60451	2.68326	2.4578	Diverse functions.Gene family with diverse functions.Pentatricopeptide domain family								VIT_02s0033g01270	AT1G73400
Vitvi02g01162	-0.509232	-1.5957	-1.16534	LRR receptor-like serine/threonine-protein kinase FEI 1	2	7.50982e-07	0.742564	9.39588	10.8292	8.63418	6.61848	3.30744	3.79271	Signaling.Signaling pathway.Protein kinase								VIT_02s0033g01290
Vitvi02g01163	-0.925471	-0.87418	-0.880511	Ankyrin repeat	2	1.67116e-51	0.952668	27.9122	28.0919	39.0225	14.7574	14.4399	21.1476	Transport overview.Accessory factors involved in transport.Auxiliary transport proteins.Ankyrin	Diverse functions.Gene family with diverse functions.Ankyrin domain family							VIT_02s0033g01300	AT4G19150
Vitvi02g01164	-1.34542	-0.935282	-0.685709	Amino acid permease	2	6.32816e-14	0.861438	25.7162	29.5313	19.4021	10.1274	14.548	12.06	Transport overview.Electrochemical Potential-driven Transporters.Porters.Amino Acid/Auxin Permease	Transport overview.Macromolecule transport.Amino acid transport							VIT_02s0033g01310	AT1G31830
Vitvi02g01172	-1.62498	-1.02679	-0.995849	Unknown protein	2	1.86905e-12	0.83942	21.1266	26.9443	25.3078	6.82099	12.4455	12.6333	Unknown								VIT_02s0033g01340	AT3G45900
Vitvi02g01177	-0.509038	-0.940825	-1.04842	forminy 2 domain-containing protein	2	2.25115e-22	0.904115	6.07196	6.30092	7.95034	4.26451	3.04624	3.78093	Cellular process.Cellular component organization and biogenesis.Cytoskeleton organization and biogenesis.Actin organization and biogenesis								VIT_02s0033g01360	AT1G31810
Vitvi02g01206	-0.857132	-0.868281	-1.13645	SH3 domain-containing protein 2	2	4.19495e-06	0.719249	6.04832	7.39889	6.77927	3.31021	3.77846	3.01679	Transport overview.Macromolecule transport.Protein transport.Protein coat	Cellular process.Cellular transport.Protein trafficking.Vesicle-mediated trafficking							VIT_02s0087g00190	AT4G34660
Vitvi02g01211	-1.03466	-1.12902	-0.639885	RPD1 (root primordium defective 1)	2	3.11748e-15	0.86665	9.94223	10.0612	8.84378	4.82877	4.28496	5.6331	Development.Root development								VIT_02s0087g00260	AT1G79120
Vitvi02g01222	-1.26166	-1.36707	-1.44484	Glycosyl transferase family 1 protein	2	3.21191e-14	0.795541	1.11026	3.7787	10.0403	0.393694	1.31111	3.60642	Metabolism.Primary metabolism.Carbohydrate metabolism								VIT_02s0087g00330	AT4G19460
Vitvi02g01224	-0.86765	-3.93254	-4.09862	NFD4 (nuclear fusion defective 4)	2	4.45711e-130	0.98117	6.26352	68.3578	75.3387	3.40417	4.11477	4.3335	Unknown								VIT_02s0087g00340	AT5G45275
Vitvi02g01225	-0.773779	-1.34612	-0.893352	Pentatricopeptide (PPR) repeat-containing protein	2	1.92529e-11	0.828476	2.54305	5.27875	3.63797	1.44753	1.89012	1.90161	Diverse functions.Gene family with diverse functions.Pentatricopeptide domain family								VIT_02s0087g00360	AT4G19440
Vitvi02g01232	-0.952379	-0.877765	-0.889345	Beta-amylase 8	2	1.98773e-09	0.799834	11.1897	12.281	10.7083	5.76956	6.26578	5.72569	Metabolism.Primary metabolism.Carbohydrate metabolism.Polysaccharide metabolism.Starch and sucrose metabolism.Starch biosynthesis catabolism.Starch catabolism	Regulation overview.Regulation of gene expression.Regulation of transcription.Transcription factor.BES1 family transcription factor							VIT_02s0087g00430	AT5G45300
Vitvi02g01232	-0.854379	-0.802639	-1.08668	Beta-amylase 8	2	1.07748e-60	0.959577	16.9497	15.0748	14.9084	9.39596	8.12207	6.95611	Metabolism.Primary metabolism.Carbohydrate metabolism.Polysaccharide metabolism.Starch and sucrose metabolism.Starch biosynthesis catabolism.Starch catabolism	Regulation overview.Regulation of gene expression.Regulation of transcription.Transcription factor.BES1 family transcription factor							VIT_02s0087g00440	AT5G45300
Vitvi02g01248	-1.34388	-0.587711	-0.832679	Unknown protein	2	6.92887e-17	0.875421	12.2116	13.6882	16.6739	4.77438	8.57378	9.3435	Unknown								VIT_02s0087g00570	AT5G45310
Vitvi02g01267	-0.937146	-1.08651	-0.933597	Nod factor	2	4.58379e-32	0.92643	17.0338	17.6622	26.6489	8.90951	7.80195	13.8982	Signaling								VIT_02s0087g00650	AT5G45330
Vitvi02g01268	-1.13117	-0.906015	-0.996983	Adapter-related protein complex 4 epsilon 1 sub	2	3.07979e-29	0.922598	22.8162	25.4967	33.2297	10.4343	12.8123	16.5937	Transport overview.Macromolecule transport.Protein transport.Protein coat	Cellular process.Cellular transport.Protein trafficking.Vesicle-mediated trafficking							VIT_02s0087g00690	AT1G31730
Vitvi02g01621	-6.19565	-5.90706	-5.2859	Nitrilase 4B	2	3.67626e-115	0.964867	8.9999	11.6256	6.37564	0	0.0637417	0.0416672	Metabolism.Cellular metabolism.Amino acid derivative metabolism.Cyanoamino acid metabolism	Metabolism.Cellular metabolism.Nitrogen and sulfur metabolism.Nitrogen metabolism	Signaling.Hormone Signaling.Auxin Signaling.Auxin metabolism						VIT_02s0033g00870	AT5G22300
Vitvi03g00036	-0.120208	-1.38284	-2.39107	Subtilase family protein	2	1.03229e-33	0.716109	0.754598	2.96108	4.20025	0.68995	0.999001	0.699865	Transport overview.Channels and pores.├ƒ-Barrel porins.Autotransporter	Metabolism.Primary metabolism.Protein metabolism and modification.Proteolysis.Peptidase-mediated proteolysis.Subtilase-mediated proteolysis							VIT_03s0038g00470	AT4G10550
Vitvi03g00568	-0.13579	-0.538206	-1.34314	Indole-3-acetate beta-glucosyltransferase	2	6.04582e-07	0.743318	5.55735	7.11121	7.6023	5.08849	4.59369	2.922	Signaling.Hormone Signaling.Auxin Signaling.Auxin metabolism.Auxin inactivation by conjugation								VIT_03s0180g00320	AT4G15480
Vitvi03g00692	-0.480149	-3.03029	-2.90595	Serine carboxypeptidase S10	2	6.17708e-69	0.741798	0.261932	3.54816	1.68762	0.153793	0.30412	0.116908	Metabolism.Primary metabolism.Protein metabolism and modification.Proteolysis.Peptidase-mediated proteolysis								VIT_03s0091g01240	AT3G12203
Vitvi03g00708	-0.407066	-5.06136	-4.871	Serine carboxypeptidase S10	2	5.68658e-177	0.956988	0.0405813	15.4842	13.2164	0	0.320715	0.331074	Metabolism.Primary metabolism.Protein metabolism and modification.Proteolysis.Peptidase-mediated proteolysis								VIT_03s0088g00260	AT3G12220
Vitvi03g01554	0.459805	-1.26996	-0.904377	Carboxyesterase 13; CXE13	2	1.63518e-06	0.673006	1.12071	3.97725	2.66887	1.60118	1.48872	1.36822	Metabolism.Cellular metabolism.Esterase activity								VIT_03s0063g00790	AT3G48700
Vitvi03g01816	-6.67334	-11.4995	-5.61534	Transferase family	2	2.5668e-36	0.917461	25.9742	518.48	401.72	0.131697	0.0474312	8.04021	Unknown								VIT_03s0017g00870
Vitvi04g00009	-0.603589	-2.11219	-1.05119	NADP-dependent malic enzyme	2	7.6809e-19	0.762093	1.12016	5.76156	1.6388	0.70035	1.16698	0.726459	Metabolism.Primary metabolism.Carbohydrate metabolism.Monosaccharide metabolism.Pyruvate metabolism	Metabolism.Primary metabolism.Organic acid metabolism.Malic acid metabolism							VIT_04s0008g00180	AT1G79750
Vitvi04g00153	0.251885	-1.81315	-2.18405	Myb domain protein 7	2	7.01615e-14	0.830034	3.49737	15.2423	6.12353	4.22275	4.01545	1.25472	Regulation overview.Regulation of gene expression.Regulation of transcription.Transcription factor.MYB family transcription factor								VIT_04s0008g01800	AT4G38620
Vitvi04g00259	-0.0709242	-2.2054	-1.8694	Desiccation protein PCC13-62 precursor	2	1.11857e-35	0.931593	20.839	119.162	34.0434	20.3503	24.3391	9.23017	Response to stimulus.Stress response.Abiotic stress response.Desiccation stress response								VIT_04s0008g02920	AT1G47980
Vitvi04g00880	-5.71455	-13.3484	-5.15964	Glutathione S-transferase 26 GSTF12	2	3.86283e-37	0.887648	10.0582	2962.24	2418.26	0.0675015	0.146991	67.2463	Metabolism.Primary metabolism.Coenzyme and prosthetic group metabolism.Peptide derived compounds biosynthesis.Glutathione metabolism	Response to stimulus.Stress response.Abiotic stress response.Oxidative stress response							VIT_04s0079g00690	AT5G17220
Vitvi04g01454	-1.6975	-5.66288	-5.02952	Flavonone- 3-hydroxylase	2	6.33363e-46	0.94891	39.4871	654.71	687.291	12.1833	12.0953	20.8387	Metabolism.Secondary metabolism.Phenylpropanoid metabolism.Flavonoid metabolism.Flavonoid biosynthesis								VIT_04s0023g03370	AT3G51240
Vitvi04g01815	0	-4.19821	-4.46197	Glutathione synthase S6 modification	2	2.07923e-41	0.930525	0	4.53219	9.39355	0	0.118619	0.31016	Metabolism.Primary metabolism.Amino acid metabolism.Glutamate metabolism	Metabolism.Primary metabolism.Coenzyme and prosthetic group metabolism.Peptide derived compounds biosynthesis.Glutathione metabolism	Response to stimulus.Stress response.Abiotic stress response.Oxidative stress response						VIT_04s0008g02190
Vitvi04g02123	-0.749872	-1.29216	-0.80016	S-adenosyl-L-methionine:salicylic acid carboxyl methyltransferase	2	8.48911e-25	0.908096	9.68112	9.70126	24.1674	5.75346	3.67477	13.7921	Metabolism.Primary metabolism.Amino acid metabolism.Aromatic amino acid metabolism.Phenylalanine metabolism.Phenylalanine biosynthesis	Metabolism.Secondary metabolism.Aromatic compound metabolism							VIT_04s0023g02290	AT1G19640
Vitvi05g01042	-1.26318	-1.12782	-0.99142	Ankyrin repeat protein	2	6.22154e-51	0.954434	43.4512	53.9011	51.1134	18.1799	23.2626	25.733	Diverse functions.Gene family with diverse functions.Ankyrin domain family								VIT_05s0136g00240	AT1G04780
Vitvi05g01044	-4.27899	-5.84616	-4.58441	Chalcone synthase	2	1.50822e-32	0.924947	315.142	3886.09	3690.79	16.517	63.7583	153.878	Metabolism.Secondary metabolism.Phenylpropanoid metabolism.Flavonoid metabolism.Flavonoid biosynthesis								VIT_05s0136g00260	AT5G13930
Vitvi05g01054	-0.989433	-0.78132	-0.992172	Type 1 membrane protein	2	4.15427e-20	0.895376	35.1721	40.1476	34.0107	17.7991	22.0467	17.0423	Unknown								VIT_05s0029g00010	AT3G24160
Vitvi05g01201	-1.04004	-0.994719	-0.410083	Alkaline phytoceramidase	2	1.74989e-11	0.834997	18.3181	20.7091	13.5173	8.91708	9.76875	10.1461	Metabolism.Primary metabolism.Lipid metabolism.Sphingolipid metabolism								VIT_05s0029g01210	AT4G22330
Vitvi05g01202	-1.13691	-0.769965	-0.800145	Unknown protein	2	5.47127e-26	0.913137	36.939	40.6536	64.1412	16.8671	22.4981	36.8253	Unknown								VIT_05s0029g01220	AT5G49210
Vitvi05g01209	-0.866052	-1.24083	-0.970542	Unknown protein	2	4.79927e-21	0.899235	6.30334	4.75227	7.46256	3.43013	1.83172	3.74854	Unknown								VIT_05s0029g01230	AT4G13750
Vitvi05g01209	-0.903618	-1.50342	-1.39576	Unknown protein	2	1.04312e-12	0.835316	2.807	3.81745	3.84135	1.4544	1.19484	1.38296	Unknown								VIT_05s0029g01240	AT4G13750
Vitvi05g01216	-1.10323	-0.685382	-0.825031	Auxin-independent growth promoter (axi 1)	2	5.60775e-45	0.946925	17.4588	17.9971	28.2309	8.1265	10.5387	15.8872	Signaling.Hormone Signaling.Auxin Signaling.Auxin-mediated Signaling pathway								VIT_05s0029g01340	AT1G04910
Vitvi05g01219	-0.790963	-1.12182	-0.512558	RabGAP/TBC domain-containing protein	2	9.33726e-33	0.928617	5.40646	5.48272	7.98735	3.09746	2.31714	5.56376	Signaling.Signaling pathway.G-protein signaling pathway.RAB-GTPase regulation								VIT_05s0029g01350	AT4G13730
Vitvi05g01223	-1.11227	-0.996938	-0.5705	UV radiation resistance associated	2	1.86989e-07	0.77183	4.73072	5.71643	6.5277	2.13883	2.64841	4.35654	Response to stimulus.Stress response.Abiotic stress response.Light stress response								VIT_05s0029g01380	AT2G32760
Vitvi05g01255	-1.16411	-0.682912	-0.945848	Protein transport protein Sec23A	2	1.32973e-51	0.954425	35.208	54.5722	58.2554	15.7809	32.105	30.2143	Transport overview.Macromolecule transport.Protein transport.Protein coat	Cellular process.Cellular transport.Protein trafficking.Vesicle-mediated trafficking	Metabolism.Primary metabolism.Protein metabolism and modification.Protein processing in endoplasmic reticulum						VIT_05s0062g00130	AT3G23660
Vitvi05g01258	-1.45036	-0.862437	-1.11308	Pentatricopeptide repeat protein	2	2.70472e-21	0.899029	48.0204	39.6161	32.7156	17.6393	20.5538	15.0634	Diverse functions.Gene family with diverse functions.Pentatricopeptide domain family								VIT_05s0062g00150	AT4G14190
Vitvi05g01263	-0.934035	-0.610877	-0.86004	Vacuolar ATP synthase subunit F	2	1.50903e-25	0.913484	38.529	46.4568	44.6454	20.2715	28.7299	24.5518	Metabolism.Primary metabolism.Generation of metabolite precursors and energy.Electron transport.Respiratory-chain phosphorylation	Transport overview.Primary Active Transporters.P-P-bond hydrolysis-driven transporters.H+ or Na+ trsloc F-t, V-t and A-t ATPase	Transport overview.Ion transport.Cation transport.Proton transport	Cellular process.Cellular transport.Protein trafficking.Vesicle-mediated trafficking.Phagosome					VIT_05s0062g00210
Vitvi05g01264	-0.884496	-0.683675	-0.494739	Inner membrane import protein Tic22, Chloroplast	2	5.84807e-23	0.901928	46.6181	35.9263	46.1837	25.4021	21.1087	32.7534	Transport overview.Primary Active Transporters.P-P-bond hydrolysis-driven transporters.Chloroplast Env Prot Translocase	Transport overview.Macromolecule transport.Protein transport	Transport overview.Plastid membrane transport.Plastid membrane protein transport						VIT_05s0062g00220	AT3G23710
Vitvi05g01401	-0.716287	-0.814823	-0.806723	Survival of motor neuron protein-interacting protein 1	2	3.40953e-25	0.914436	14.6255	10.6803	19.4195	8.92617	5.68999	11.0526	Metabolism.Primary metabolism.Nucleobase, nucleoside, nucleotide, nucleic acid metabolism.Nucleic acid metabolism.RNA metabolism.RNA processing.mRNA processing.mRNA splicing	Transport overview.Macromolecule transport.RNA transport							VIT_05s0124g00330	AT1G54380
Vitvi05g01401	-0.94687	-0.907242	-0.875735	Survival of motor neuron protein-interacting protein 1	2	1.84471e-48	0.950311	19.4414	19.8198	33.4605	10.108	9.93837	18.1857	Metabolism.Primary metabolism.Nucleobase, nucleoside, nucleotide, nucleic acid metabolism.Nucleic acid metabolism.RNA metabolism.RNA processing.mRNA processing.mRNA splicing	Transport overview.Macromolecule transport.RNA transport							VIT_05s0124g00340	AT1G54380
Vitvi05g01405	-1.14788	-0.966822	-0.777493	Protein kinase Pti1	2	6.52241e-30	0.92639	80.6242	72.7046	76.3852	36.679	35.1304	44.4707	Response to stimulus.Stress response.Biotic stress response.Plant-pathogen interaction	Signaling.Signaling pathway.Protein kinase							VIT_05s0124g00360	AT3G59350
Vitvi05g01408	-0.778058	-0.813712	-0.759477	2-isopropylmalate synthase B	2	2.74057e-48	0.950243	18.6635	16.2835	23.1622	10.9209	8.70943	13.6363	Metabolism.Primary metabolism.Amino acid metabolism.Valine, leucine, and isoleucine metabolism.Valine, leucine, and isoleucine biosynthesis	Metabolism.Primary metabolism.Carbohydrate metabolism.Monosaccharide metabolism.Pyruvate metabolism	Metabolism.Secondary metabolism.Primary amino acids derivated metabolism.Glucosinolate metabolism	Metabolism.Primary metabolism.Amino acid metabolism.Amino acid biosynthesis					VIT_05s0124g00400	AT1G74040
Vitvi05g01409	-0.669386	-0.846161	-1.05793	UBX domain-containing protein	2	1.3189e-28	0.921255	35.4871	38.3803	49.9199	22.4507	20.1384	23.9178	Unknown								VIT_05s0124g00410	AT2G43210
Vitvi05g01413	-0.79486	-0.984547	-1.01828	Pentatricopeptide (PPR) repeat-containing protein	2	7.59328e-15	0.859329	7.59474	10.4351	11.9752	4.36048	4.92778	5.85132	Diverse functions.Gene family with diverse functions.Pentatricopeptide domain family								VIT_05s0124g00470	AT1G06710
Vitvi05g01421	-0.382404	-0.527089	-0.88707	Unknown protein	2	7.46941e-18	0.881386	8.45011	10.1665	9.16765	6.50669	6.63548	4.9016	Unknown								VIT_05s0124g00550	AT2G43235
Vitvi05g01424	-0.819352	-0.564149	-0.779506	Unknown protein	2	1.81455e-32	0.929391	12.8469	12.2034	11.3746	7.28582	7.76709	6.57691	Unknown								VIT_05s0124g00580	AT2G43250
Vitvi05g01465	-0.917032	-1.09269	-0.97245	Unknown protein	2	1.04127e-50	0.951762	28.5499	27.0729	25.0355	15.1853	11.9415	12.703	Unknown								VIT_05s0102g00070	AT2G31600
Vitvi05g01466	-0.998089	-1.16586	-0.867715	U1 small nuclear ribonucleoprotein 70 kDa,	2	2.09218e-12	0.845041	6.86888	7.59187	5.85094	3.40463	3.13292	3.15115	Metabolism.Primary metabolism.Nucleobase, nucleoside, nucleotide, nucleic acid metabolism.Nucleic acid metabolism	Metabolism.Primary metabolism.Protein metabolism and modification.Protein synthesis.Ribosome							VIT_05s0102g00080	AT2G43370
Vitvi05g01467	-0.837652	-1.85516	-1.39121	Biotin synthase (BioB) (BIO2)	2	2.84687e-38	0.938363	7.04173	17.4778	10.9171	3.91735	4.4811	4.08637	Metabolism.Primary metabolism.Coenzyme and prosthetic group metabolism.Biotin metabolism								VIT_05s0102g00090	AT2G43360
Vitvi05g01860	-0.712863	-4.62934	-4.73493	No hit	2	2.70126e-55	0.941041	0.663846	51.0995	34.6648	0.359415	1.83613	1.19925	No hit								VIT_05s0020g01900
Vitvi05g02044	-0.848297	-0.729461	-0.820662	Unknown protein	2	2.28369e-39	0.940622	24.089	16.5276	20.5216	13.4342	9.37975	11.5694	Unknown								VIT_05s0029g00110	AT4G13630
Vitvi05g02100	-1.34497	-0.917693	-0.754587	F-box family protein	2	2.1119e-14	0.856444	8.47481	8.51235	14.2913	3.2876	4.20461	8.4482	Metabolism.Primary metabolism.Protein metabolism and modification.Proteolysis.cytoplasmic and nuclear protein degradation.Ubiquitin-mediated proteolysis								VIT_05s0062g00020
Vitvi05g02138	-0.281366	-0.578991	-0.970254	Ankyrin protein kinase	2	2.38854e-07	0.772506	4.95129	7.45355	5.8152	4.08526	4.67904	2.90815	Diverse functions.Gene family with diverse functions.Ankyrin domain family								VIT_05s0124g00530	AT2G43200
Vitvi05g02139	-1.39673	-1.14533	-1.12078	UDP-galactose transporter 6	2	5.62964e-12	0.838807	8.85033	10.9379	8.60394	3.31109	4.61028	3.89053	Transport overview.Electrochemical Potential-driven Transporters.Porters.Drug/Metabolite Transporter.CMP-Sialate:CMP Antiporter								VIT_05s0124g00560	AT2G43240
Vitvi05g02172	-7.19039	-7.25769	-5.11041	Ankyrin repeat protein family	2	3.23036e-63	0.956904	21.2221	19.5334	13.5324	0.0225088	0	0.272668	Transport overview.Accessory factors involved in transport.Auxiliary transport proteins.Ankyrin	Diverse functions.Gene family with diverse functions.Ankyrin domain family							VIT_05s0102g00030	AT1G03670
Vitvi06g00256	0.108966	-3.10487	-2.66651	Phenylalanine ammonia-lyase	2	2.29289e-39	0.929539	34.2704	385.224	187.877	36.9796	41.9498	29.7238	Metabolism.Primary metabolism.Amino acid metabolism.Aromatic amino acid metabolism.Tyrosine metabolism	Metabolism.Primary metabolism.Amino acid metabolism.Aromatic amino acid metabolism.Phenylalanine metabolism.Phenylalanine biosynthesis	Metabolism.Cellular metabolism.Nitrogen and sulfur metabolism.Nitrogen metabolism	Metabolism.Secondary metabolism.Phenylpropanoid metabolism.Phenylpropanoid biosynthesis					VIT_06s0004g02620	AT2G37040
Vitvi06g00633	-0.246869	-1.67445	-0.802234	Ammonium transporter 1, member 1 (AMT1.1)	2	6.14466e-29	0.922351	3.86692	13.7686	8.79265	3.26582	3.99624	4.99091	Transport overview.Channels and pores.a-Type channels.Ammonia Channel Transporter	Metabolism.Cellular metabolism.Nitrogen and sulfur metabolism.Nitrogen metabolism.Nitrogen assimilation	Transport overview.Ion transport.Cation transport.Ammonium transport						VIT_06s0004g06520	AT4G13510
Vitvi06g00803	-0.381175	-2.56996	-2.88824	Trans-cinnamate 4-monooxygenase	2	3.47497e-101	0.974395	100.289	1013.79	1118.45	77.2091	160.847	152.099	Metabolism.Primary metabolism.Amino acid metabolism.Aromatic amino acid metabolism.Phenylalanine metabolism.Phenylalanine biosynthesis	Metabolism.Secondary metabolism.Phenylpropanoid metabolism.Phenylpropanoid biosynthesis							VIT_06s0004g08150	AT2G30490
Vitvi06g01187	-0.205537	-4.27701	-4.50619	flavonoid 3',5'-hydroxylase [Vitis vinifera]	2	1.47152e-37	0.896205	1.19039	14.283	10.1636	1.02416	0.581547	0.32933	Metabolism.Secondary metabolism.Phenylpropanoid metabolism.Flavonoid metabolism.Flavonoid biosynthesis								VIT_06s0009g02920	AT5G07990
Vitvi06g01192	-0.568386	-6.31933	-5.12614	Flavonoid 3',5'-hydroxylase	2	9.23161e-120	0.954544	0.106344	10.1316	9.11143	0.0314349	0	0.139555	Metabolism.Secondary metabolism.Phenylpropanoid metabolism.Flavonoid metabolism.Flavonoid biosynthesis								VIT_06s0009g02970	AT5G07990
Vitvi06g01882	-1.99872	-8.71889	-5.21382	Flavonoid 3',5'-hydroxylase	2	1.89453e-81	0.957531	1.02068	74.3914	55.2129	0.163391	0.0455837	1.37539	Metabolism.Secondary metabolism.Phenylpropanoid metabolism.Flavonoid metabolism.Flavonoid biosynthesis								VIT_06s0009g02810	AT5G07990
Vitvi06g01884	-2.56875	-8.99849	-5.6441	Flavonoid 3',5'-hydroxylase	2	5.57735e-75	0.954992	4.0343	144.593	88.1788	0.58094	0.145748	1.6471	Metabolism.Secondary metabolism.Phenylpropanoid metabolism.Flavonoid metabolism.Flavonoid biosynthesis								VIT_06s0009g02830	AT5G07990
Vitvi06g01885	-2.47417	-10.3227	-5.39362	Flavonoid 3',5'-hydroxylase	2	2.77984e-65	0.955859	6.38099	221.028	124.318	1.05474	0.0416208	2.85674	Metabolism.Secondary metabolism.Phenylpropanoid metabolism.Flavonoid metabolism.Flavonoid biosynthesis								VIT_06s0009g02840	AT5G07990
Vitvi06g01888	-1.30064	-7.8587	-5.8369	flavonoid 3',5'-hydroxylase [Vitis vinifera]	2	3.7192e-124	0.9751	0.182173	29.7022	29.884	0	0	0.400206	Metabolism.Secondary metabolism.Phenylpropanoid metabolism.Flavonoid metabolism.Flavonoid biosynthesis								VIT_06s0009g02860	AT5G07990
Vitvi06g01894	-2.14033	-7.25018	-5.20157	Flavonoid 3',5'-hydroxylase	2	4.94118e-38	0.926693	8.42948	213.243	129.565	1.83458	1.202	3.43322	Metabolism.Secondary metabolism.Phenylpropanoid metabolism.Flavonoid metabolism.Flavonoid biosynthesis								VIT_06s0009g03000
Vitvi06g01895	-1.66837	-6.77714	-5.34528	flavonoid 3',5'-hydroxylase [Vitis vinifera]	2	4.59556e-42	0.93979	20.5748	296.947	183.649	6.4038	2.4368	4.44978	Metabolism.Secondary metabolism.Phenylpropanoid metabolism.Flavonoid metabolism.Flavonoid biosynthesis								VIT_06s0009g03010	AT5G07990
Vitvi07g00128	-0.452114	-1.05565	-1.05854	Chalcone isomerase	2	4.08611e-44	0.944629	8.90223	26.5335	16.2613	6.52698	12.0098	7.74552	Metabolism.Secondary metabolism.Phenylpropanoid metabolism.Flavonoid metabolism.Flavonoid biosynthesis								VIT_07s0151g01060	AT3G63170
Vitvi07g02188	-0.881646	-4.3054	-5.21301	Glutathione S-transferase 13 GSTF13	2	1.4036e-23	0.90333	58.5115	195.445	117.264	31.6899	9.23223	3.07836	Metabolism.Primary metabolism.Coenzyme and prosthetic group metabolism.Peptide derived compounds biosynthesis.Glutathione metabolism	Response to stimulus.Stress response.Abiotic stress response.Oxidative stress response							VIT_07s0104g01800	AT3G62760
Vitvi07g02601	-0.0357908	-0.808249	-0.766568	Mg2+-importing ATPase	2	3.33111e-11	0.829906	16.8819	33.3813	23.1192	16.6009	17.9778	13.6033	Transport overview.Primary Active Transporters.P-P-bond hydrolysis-driven transporters.P-type ATPase (P-ATPase).Mg2+/Ni2+-ATPase (uptake)	Transport overview.Ion transport.Cation transport.Magnesium transport							VIT_07s0191g00260	AT1G17260
Vitvi08g01108	-0.179491	-0.792819	-0.832592	Lipin	2	8.68124e-29	0.921496	12.4926	26.2888	21.9155	11.1072	14.3004	12.2563	Metabolism.Primary metabolism.Lipid metabolism								VIT_08s0040g02800	AT3G09560
Vitvi08g01478	-2.89546	-8.4121	-4.96678	Anthocyanin membrane protein 1 (Anm1)	2	1.95566e-40	0.924402	2.81036	43.7325	26.7051	0.273249	0	0.734046	Transport overview.Electrochemical Potential-driven Transporters.Porters.Drug/Metabolite Transporter.Thiamine Pyrophosphate Transporter								VIT_08s0007g03560	AT3G59310
Vitvi08g01502	0.343614	-1.56332	-0.617893	Unknown protein	2	2.35541e-07	0.705117	3.88585	3.3612	6.02437	5.00521	0.995289	3.88363	Unknown								VIT_08s0007g03800	AT2G36430
Vitvi08g01536	0.0766861	-1.13869	-1.00206	3-deoxy-D-manno-octulosonic-acid transferase	2	2.01679e-27	0.914746	2.27558	7.52473	6.73667	2.42641	3.16594	3.30229	Metabolism.Primary metabolism.Carbohydrate metabolism.Oligosaccharide metabolism.Glycan metabolism.Lipopolysaccharide biosynthesis								VIT_08s0007g04140	AT5G03770
Vitvi08g01614	0.46141	-1.17052	-1.3587	ACT domain-containing protein	2	1.24741e-25	0.91059	4.64784	10.4332	14.5624	6.49956	4.3163	5.60435	Unknown								VIT_08s0007g04890	AT2G36840
Vitvi08g01664	-0.925909	-2.28275	-2.05521	Pyruvate kinase	2	2.45298e-41	0.910163	1.7384	8.70595	5.74503	0.863086	1.5956	1.28795	Metabolism.Primary metabolism.Carbohydrate metabolism.Glycolysis Gluconeogenesis.Glycolysis	Metabolism.Primary metabolism.Nucleobase, nucleoside, nucleotide, nucleic acid metabolism.Nucleotide metabolism.Purine metabolism	Metabolism.Primary metabolism.Carbohydrate metabolism.Monosaccharide metabolism.Pyruvate metabolism	Metabolism.Primary metabolism.Carbon fixation					VIT_08s0007g05490	AT3G52990
Vitvi08g01995	-0.0681161	-3.74994	-3.12635	Unknown protein	2	4.91311e-32	0.821316	0.0568631	1.97876	3.70456	0.0488988	0.0266204	0.313704	Unknown								VIT_08s0056g01350	AT2G21720
Vitvi08g02107	-0.2019	-4.31353	-3.39232	Unknown protein	2	7.08218e-222	0.988607	3.14685	60.3187	51.8535	2.74202	2.75369	4.87193	Unknown								VIT_08s0040g00440	AT4G24380
Vitvi08g02266	-0.169597	-3.513	-5.21453	No hit	2	1.66756e-14	0.848503	3.44757	10.7732	26.8412	3.08291	0.781658	0.619214	No hit								VIT_08s0007g03480
Vitvi09g00436	-1.00521	-0.0448206	-0.00343035	IAA19	2	2.61845e-07	0.76591	372.312	293.828	329.296	185.776	269.346	328.068	Signaling.Hormone Signaling.Auxin Signaling.Auxin-mediated Signaling pathway	Regulation overview.Regulation of gene expression.Regulation of transcription.Transcription factor.AUXIAA family transcription factor							VIT_09s0002g05150	AT3G15540
Vitvi09g00582	-5.75629	-9.7556	-5.74436	UDP-glucose:flavonoid 7-O-glucosyltransferase	2	1.04217e-40	0.935039	6.56444	111.157	86.7152	0	0	1.51006	Metabolism.Secondary metabolism.Phenylpropanoid metabolism.Flavonoid metabolism.Flavonoid biosynthesis.Flavonoid-glycoside biosynthesis								VIT_09s0002g06590	AT4G15550
Vitvi10g00158	0.262125	-0.853994	-0.322761	R protein MLA10	2	1.57626e-10	0.65856	1.15115	2.34616	1.30279	1.41688	1.17337	1.01698	Response to stimulus.Stress response.Biotic stress response.Plant-pathogen interaction.R proteins from Plant-pathogen interaction								VIT_00s0515g00020	AT5G48620
Vitvi10g00286	-0.90635	-3.02651	-3.92335	Auxin-responsive protein	2	2.65993e-19	0.871621	9.29549	72.0003	67.7186	4.72808	8.20744	4.32087	Signaling.Hormone Signaling.Auxin Signaling.Auxin-mediated Signaling pathway								VIT_10s0405g00040	AT5G47530
Vitvi10g00479	0.677542	-2.39174	-4.76591	Dof zinc finger protein DOF5.3	2	2.57438e-21	0.794971	0.103209	1.4797	4.89888	0.241666	0.168314	0.0597029	Regulation overview.Regulation of gene expression.Regulation of transcription.Transcription factor.C2C2-DOF family transcription factor								VIT_10s0003g00030	AT5G62940
Vitvi10g00541	-0.335106	-0.819438	-0.539428	Nudix hydrolase 15	2	4.16661e-38	0.938344	12.7721	27.3477	19.0043	10.182	14.6043	13.0422	Metabolism.Primary metabolism.Nucleobase, nucleoside, nucleotide, nucleic acid metabolism.Nudix hydrolase family	Response to stimulus.Stress response.Abiotic stress response							VIT_10s0003g00880	AT1G28960
Vitvi10g00544	-0.18966	-0.687256	-1.23797	Anthranilate N-hydroxycinnamoyl/benzoyltransferase	2	2.00269e-22	0.905228	11.1939	26.6094	35.4424	9.88022	15.5836	15.0403	Metabolism.Primary metabolism.Amino acid metabolism.Aromatic amino acid metabolism.Aromatic amino acid biosynthesis	Metabolism.Cellular metabolism.Phytoalexin metabolism.Phytoalexin biosynthesis	Metabolism.Secondary metabolism.Aromatic compound metabolism.Aromatic compound biosynthesis						VIT_10s0003g00900	AT1G28680
Vitvi10g01090	0	-1.58573	-3.32799	Leucine Rich Repeat receptor-like kinase	2	4.8664e-09	0.674932	0	0.257171	1.40556	0	0	0.0274478	Signaling.Signaling pathway.Protein kinase								VIT_10s0003g05830	AT4G20790
Vitvi11g00277	-0.154773	-1.43496	-1.22363	Anaphase-promoting complex component APC3	2	8.68821e-49	0.952272	3.27898	8.86753	11.9095	2.95689	3.02537	5.03026	Metabolism.Primary metabolism.Protein metabolism and modification.Proteolysis.cytoplasmic and nuclear protein degradation.Ubiquitin-mediated proteolysis	Cellular process.Cell growth and death.Cell division.Mitosis	Regulation overview.Regulation of cell cycle.Regulation of mitosis						VIT_11s0016g03260	AT2G20000
Vitvi11g01151	0.263421	-0.292669	-0.86656	Accumulation of photosystem one 3 (APO3)	2	0.000104744	0.68821	6.81502	11.6751	19.806	8.2727	8.99247	10.816	Unclear								VIT_11s0052g00090	AT5G61930
Vitvi11g01415	0.353413	-3.62049	-5.05674	Unknown	2	3.01013e-41	0.896498	0.369829	13.8056	10.777	0.511214	0.950002	0.202759	Unknown								VIT_11s0016g04330
Vitvi12g00065	-0.226849	-1.60876	-1.72557	3-hydroxyisobutyryl-CoA hydrolase	2	2.48394e-45	0.949386	3.9219	15.4641	9.05268	3.36057	4.71388	2.65124	Metabolism.Primary metabolism.Amino acid metabolism.Valine, leucine, and isoleucine metabolism.Valine, leucine, and isoleucine catabolism	Metabolism.Primary metabolism.Amino acid metabolism.Beta-Alanine metabolism	Metabolism.Primary metabolism.Organic acid metabolism.Propanoate metabolism	Metabolism.Primary metabolism.Amino acid metabolism.Amino acid catabolism					VIT_12s0028g00590	AT1G06550
Vitvi12g00099	-0.124746	-1.09694	-0.952984	Transparent testa 12 protein	2	4.22607e-45	0.948179	18.5065	56.3202	40.8638	17.1029	24.8449	21.0568	Transport overview.Electrochemical Potential-driven Transporters.Porters.Multidrug/Oligosaccharidyl-lipid/Polysaccharide Flippase.Multi Antimicrobial Extrusion	Transport overview.Macromolecule transport.Multidrug transport.Anthocyanin transport							VIT_12s0028g01150	AT3G59030
Vitvi12g00319	-0.305106	-1.60454	-0.675192	Thioredoxin M-type 2	2	1.89179e-36	0.935125	42.3103	71.9264	44.6824	34.5058	22.2773	27.9652	Cellular process.Cellular homeostasis.Cell redox homeostasis								VIT_12s0028g03830	AT4G03520
Vitvi12g00319	-0.156243	-1.80915	-0.905025	Thioredoxin M-type 2	2	2.02447e-61	0.961227	38.8712	78.8804	40.2243	35.1506	21.1884	21.4307	Cellular process.Cellular homeostasis.Cell redox homeostasis								VIT_12s0028g03850	AT4G03520
Vitvi12g00446	-0.583602	-0.928197	-0.534503	Tyrosine specific protein phosphatase	2	2.04072e-05	0.708313	5.96707	9.04	5.93764	3.97278	4.4355	4.06226	Signaling.Signaling pathway.Protein phosphatase								VIT_12s0059g01400	AT1G05000
Vitvi13g00171	-0.250031	-0.102285	-1.44941	BZIP transcription factor	2	2.61411e-07	0.759568	8.07934	12.4962	19.1165	6.82963	11.0016	6.94297	Regulation overview.Regulation of gene expression.Regulation of transcription.Transcription factor.bZIP family transcription factor								VIT_13s0067g02900	AT2G40620
Vitvi13g00225	-0.704832	-2.34284	-2.57933	Chalcone--flavonone isomerase (Chalcone isomerase)	2	5.70621e-92	0.971578	62.3424	409.655	444.424	38.5373	76.1862	74.9979	Metabolism.Secondary metabolism.Phenylpropanoid metabolism.Flavonoid metabolism.Flavonoid biosynthesis								VIT_13s0067g03820	AT3G55120
Vitvi13g00540	0.238386	-1.48085	-1.259	Unknown protein	2	1.05403e-46	0.950528	1.82546	7.57908	11.7434	2.19371	2.49025	4.83605	Unknown								VIT_13s0019g03670	AT5G63220
Vitvi13g00622	-0.724346	-3.42472	-3.06193	Phenylalanine ammonia-lyase 2 (PAL2)	2	1.1135e-66	0.959489	30.8466	600.283	576.906	18.723	52.5682	69.137	Metabolism.Primary metabolism.Amino acid metabolism.Aromatic amino acid metabolism.Tyrosine metabolism	Metabolism.Primary metabolism.Amino acid metabolism.Aromatic amino acid metabolism.Phenylalanine metabolism.Phenylalanine biosynthesis	Metabolism.Cellular metabolism.Nitrogen and sulfur metabolism.Nitrogen metabolism	Metabolism.Secondary metabolism.Phenylpropanoid metabolism.Phenylpropanoid biosynthesis					VIT_13s0019g04460	AT3G53260
Vitvi13g00740	0.37936	-1.08392	-1.16879	PTL (PETAL LOSS)	2	6.50239e-06	0.735902	3.87903	9.97463	6.7064	5.12496	4.38624	2.91473	Regulation overview.Regulation of gene expression.Regulation of transcription.Transcription factor.Trihelix family transcription factor								VIT_13s0074g00400	AT5G03680
Vitvi13g01911	-0.118991	-1.79325	-2.20388	Chalcone-flavanone isomerase	2	8.62148e-101	0.97295	48.9423	214.129	174.954	45.3266	58.3623	38.1309	Metabolism.Secondary metabolism.Phenylpropanoid metabolism.Flavonoid metabolism.Flavonoid biosynthesis								VIT_13s0067g02870	AT5G05270
Vitvi14g00221	-0.767775	-3.03824	-1.22861	Germin-like protein 3 [Vitis vinifera]	2	1.79257e-06	0.635791	0.0874702	2.50959	0.167894	0	0.183709	0	Metabolism.Primary metabolism.Generation of metabolite precursors and energy.Storage proteins								VIT_14s0060g02760	AT5G39120
Vitvi14g00974	0.454604	-3.01723	-4.56384	Myb domain protein 4	2	1.99315e-32	0.917572	6.60749	24.7934	27.8682	9.176	2.78987	1.07041	Regulation overview.Regulation of gene expression.Regulation of transcription.Transcription factor.MYB family transcription factor								VIT_14s0006g01620	AT4G38620
Vitvi14g01448	-0.200273	-1.70433	-2.18629	Chalcone synthase (CHS)	2	1.85714e-29	0.908804	298.342	1179.88	1586.65	258.346	340.997	352.021	Metabolism.Secondary metabolism.Phenylpropanoid metabolism.Flavonoid metabolism.Flavonoid biosynthesis								VIT_14s0068g00920	AT5G13930
Vitvi14g01985	-0.271614	-1.29035	-1.4651	NAC domain containing protein 100	2	6.89706e-10	0.812631	14.6243	32.6571	35.0422	12.1411	12.5462	12.7248	Regulation overview.Regulation of gene expression.Regulation of transcription.Transcription factor.NAC family transcription factor								VIT_14s0108g01070	AT5G61430
Vitvi14g02539	-0.40696	-1.11643	-1.402	Lipoxygenase	2	5.15349e-08	0.717217	1.22362	5.13259	5.79942	0.899608	2.17354	2.11768	Metabolism.Primary metabolism.Lipid metabolism.Fatty acid metabolism.Alpha-linolenic acid metabolism	Metabolism.Primary metabolism.Lipid metabolism.Fatty acid metabolism.Oxylipin biosynthesis							VIT_14s0128g00780	AT1G55020
Vitvi16g00139	-0.390557	-1.6208	-1.9806	4-coumarate-CoA ligase 3	2	2.34842e-42	0.944248	17.1691	76.1689	68.0426	13.1638	23.3414	17.2561	Metabolism.Secondary metabolism.Phenylpropanoid metabolism.Phenylpropanoid biosynthesis	Transport overview.Group translocators.Acyl CoA ligase-coupled transporters.Proposed Fatty Acid Transporter							VIT_16s0039g02040	AT1G65060
Vitvi16g00156	-9.1261	-10.5105	-5.28498	UDP-glucose:flavonoid 3-O-glucosyltransferase	2	8.70257e-28	0.882205	91.3474	956.289	1319.7	0.039003	0.497318	33.7172	Metabolism.Secondary metabolism.Phenylpropanoid metabolism.Flavonoid metabolism.Flavonoid biosynthesis.Flavonoid-glycoside biosynthesis								VIT_16s0039g02230	AT5G17050
Vitvi16g00347	0	-7.08864	-5.21083	Oleosin OLE-4	2	3.06174e-138	0.9746	0	17.3645	26.8268	0	0	0.6087	Cellular process.Cellular component organization and biogenesis.Oil body organization and biogenesis	Development.Reproductive development.Seed development							VIT_16s0013g00880	AT4G25140
Vitvi16g00752	-1.55624	-9.48328	-5.94139	Chalcone synthase [Vitis vinifera]	2	5.59939e-97	0.968656	0.241613	91.9186	94.7397	0	0	1.44058	Metabolism.Secondary metabolism.Phenylpropanoid metabolism.Flavonoid metabolism.Flavonoid biosynthesis								VIT_16s0022g01020	AT5G13930
Vitvi16g01019	0.0815942	-0.916111	-1.13257	Cytochrome B561	2	1.6582e-29	0.924681	127.335	243.128	192.571	135.572	121.639	87.7173	Transport overview.Transmembrane Electron Carriers.Transmembrane 1-electron transfer carriers.Eukaryotic Cytochrome b561	Metabolism.Primary metabolism.Generation of metabolite precursors and energy.Electron transport							VIT_16s0050g00090	AT4G25570
Vitvi16g01659	0	-2.86464	-1.11106	Unknown	2	3.31152e-12	0.766656	0	0.807322	1.93592	0	0	0.829451	Unknown								VIT_16s0013g00810
Vitvi16g01728	-0.0651758	-0.936465	-1.04769	LEM3 (ligand-effect modulator 3)	2	2.11126e-09	0.794432	12.1689	22.291	17.7299	11.7216	10.9579	8.51576	Transport overview.Accessory factors involved in transport.Auxiliary transport proteins.Phospholipid Importer beta-subunit	Transport overview.Accessory factors involved in transport.Auxiliary transport proteins.Phospholipid Importer beta-subunit							VIT_16s0115g00160	AT3G12740
Vitvi16g01913	-1.37304	-5.50528	-4.76679	MATE efflux family protein	2	3.35605e-36	0.933641	81.9265	948.233	707.817	31.5151	19.6018	26.0213	Transport overview.Electrochemical Potential-driven Transporters.Porters.Multidrug/Oligosaccharidyl-lipid/Polysaccharide Flippase.Multi Antimicrobial Extrusion	Transport overview.Macromolecule transport.Multidrug transport							VIT_16s0050g00910	AT4G25640
Vitvi16g02149	-1.1645	-9.09415	-5.67218	VviCHSL3	2	1.4921e-77	0.963657	0.154559	70.2038	78.2485	0	0	1.43653									VIT_00s1492g00010
Vitvi17g00698	-0.322767	-2.19581	-1.92115	Flavonoid-3'-hydroxylase	2	9.81825e-119	0.979078	26.909	115.166	94.4825	21.6664	23.6628	25.1255	Metabolism.Secondary metabolism.Phenylpropanoid metabolism.Flavonoid metabolism.Flavonoid biosynthesis								VIT_17s0000g07200	AT5G07990
Vitvi17g00700	-0.0826998	-1.11458	-0.887705	flavonoid 3'-hydroxylase [Vitis vinifera]	2	1.23887e-20	0.894793	3.0078	6.79165	7.81908	2.85662	2.90114	4.17025	Metabolism.Secondary metabolism.Phenylpropanoid metabolism.Flavonoid metabolism.Flavonoid biosynthesis								VIT_17s0000g07210	AT5G07990
Vitvi18g00114	-0.0598823	-1.08154	-0.627626	Auxin-independent growth promoter	2	1.05467e-79	0.969727	6.79305	11.6456	19.1258	6.5654	5.14043	12.34	Unknown								VIT_18s0001g00100	AT1G76270
Vitvi18g00687	-1.70723	-6.67004	-5.05235	Cytochrome b5 DIF-F	2	1.05223e-32	0.926832	90.4723	963.855	908.294	28.1099	8.82967	27.2651	Unclear								VIT_18s0001g09400	AT5G48810
Vitvi18g00699	-0.0646739	-1.01788	-1.39498	Zinc finger (C3HC4-type ring finger)	2	2.02651e-30	0.926079	18.4539	32.5269	25.5557	17.7847	15.131	9.6441	Regulation overview.Regulation of gene expression.Regulation of transcription.Transcription factor.Zinc finger C3HC4 family transcription factor								VIT_18s0001g09530	AT5G01450
Vitvi18g00899	-0.423441	-1.86484	-1.74911	MATE efflux family protein	2	4.46817e-223	0.988925	11.2282	53.2358	37.2017	8.40921	13.7356	10.9837	Transport overview.Electrochemical Potential-driven Transporters.Porters.Multidrug/Oligosaccharidyl-lipid/Polysaccharide Flippase.Multi Antimicrobial Extrusion	Transport overview.Macromolecule transport.Multidrug transport							VIT_18s0001g11760	AT1G47530
Vitvi18g00948	0.0196593	-1.71678	-0.846113	Unknown protein	2	1.76848e-16	0.869302	21.9457	65.5579	45.6054	22.4324	18.7741	25.5505	Unknown								VIT_18s0001g12340	AT5G65650
Vitvi18g00988	-0.414295	-2.08923	-2.18631	Dihydroflavonol 4-reductase	2	9.84415e-80	0.969166	24.207	67.3663	57.9958	18.2877	14.883	12.6696	Metabolism.Secondary metabolism.Phenylpropanoid metabolism.Flavonoid metabolism.Flavonoid biosynthesis.Anthocyanin biosynthesis								VIT_18s0001g12800	AT5G42800
Vitvi18g01487	-0.498524	-3.89818	-1.87478	Laccase	2	4.00085e-20	0.788962	0.0513845	2.83418	1.2429	0	0.0664185	0.248099	Metabolism.single reactions	Transport overview.Incompletely characterized transport systems.Recognized transporters of unknown biochemical mechanism.Iron/Lead Transporter.Oxidase-dep Fe2+ Transporter	Metabolism.Secondary metabolism.Phenylpropanoid metabolism.Lignin metabolism	Response to stimulus.Stress response.Abiotic stress response.Oxidative stress response					VIT_18s0122g00370	AT5G48100
Vitvi18g01608	0.48843	-2.11989	-2.55873	Peroxidase 12	2	1.31453e-22	0.903034	20.9927	46.4584	36.4631	29.8367	9.99748	6.08298	Metabolism.Primary metabolism.Amino acid metabolism.Aromatic amino acid metabolism.Phenylalanine metabolism.Phenylalanine biosynthesis	Metabolism.Cellular metabolism.Methane metabolism	Response to stimulus.Stress response.Abiotic stress response.Oxidative stress response						VIT_18s0072g00160	AT1G71695
Vitvi18g02571	-0.279813	-1.68032	-1.20796	2,3-bisphosphoglycerate-dependent phosphoglycerate mutase	2	3.62398e-12	0.677976	0.701434	3.6052	4.17563	0.560397	0.980296	1.73737	Metabolism.Primary metabolism.Carbohydrate metabolism.Glycolysis Gluconeogenesis								VIT_18s0001g05060	AT1G22170
Vitvi18g03198	0.0971794	-0.681548	-1.38145	No hit	2	3.91563e-06	0.72216	2.55106	5.34106	6.91623	2.76001	3.10387	2.5787	No hit								VIT_18s0001g06230
Vitvi18g03217	0.15005	-0.912847	-0.628451	Protein kinase	2	1.27809e-11	0.836975	9.21406	24.8851	15.796	10.3218	12.4438	10.1779	Signaling.Signaling pathway.Protein kinase								VIT_18s0001g03810
Vitvi19g01701	0.606849	-0.885893	-0.169828	No hit	2	5.60841e-05	0.698033	2.18522	5.61799	4.90744	3.42097	2.81965	4.35033	No hit								VIT_19s0085g00480
VIT_03s0038g01650	-0.171561	0.212023	-1.11152	ABA-responsive protein (HVA22a)	3	3.93951e-47	0.951362	3.08018	57.4819	44.1952	2.74328	62.7871	20.36	Signaling.Hormone Signaling.ABA Signaling.ABA-mediated Signaling pathway	Response to stimulus.Stress response.Abiotic stress response	Signaling.Hormone Signaling.ABA Signaling.ABA-responsive						VIT_03s0038g01650	AT1G74520
Vitvi00g00710	-0.293014	-0.213585	-1.04278	R protein MLA10	3	3.89895e-15	0.872166	5.6737	29.2947	25.0395	4.64587	23.8373	12.0635	Response to stimulus.Stress response.Biotic stress response.Plant-pathogen interaction.R proteins from Plant-pathogen interaction								VIT_00s0487g00030
Vitvi00g00711	-0.40042	-0.0722715	-0.989508	R protein disease resistance protein	3	9.14037e-38	0.932193	4.62122	25.1359	21.0122	3.4996	22.6059	10.5248	Response to stimulus.Stress response.Biotic stress response.Plant-pathogen interaction.R proteins from Plant-pathogen interaction								VIT_00s0487g00050	AT5G66900
Vitvi00g01467	-1.35334	1.55036	0.8909	1,8-cineole synthase, chloroplast	3	3.61676e-21	0.806558	0.193581	1.17822	0.629985	0	3.49822	1.27548	Metabolism.Secondary metabolism.Terpenoid metabolism.Monoterpenoid metabolism.Monoterpenoid biosynthesis								VIT_00s0266g00020
Vitvi00g01928	-0.843693	-0.553668	-1.41104	Disease resistance protein (TIR-NBS-LRR class)	3	1.29553e-20	0.896641	4.9572	93.7558	42.7094	2.72938	59.9758	15.8145	Diverse functions.Gene family with diverse functions.NBS-LRR superfamily	Response to stimulus.Stress response.Biotic stress response							VIT_00s0487g00010
Vitvi00g02305	-0.330434	0.14578	-1.10882	Aspartic proteinase nepenthesin-1 precursor	3	4.17922e-15	0.862418	12.131	37.0156	15.4842	9.70144	38.8393	7.10948	Metabolism.Primary metabolism.Protein metabolism and modification.Proteolysis.Peptidase-mediated proteolysis								VIT_00s2536g00010
Vitvi01g00034	0.043854	-0.441585	-0.999118	SP1L1 (SPIRAL1-like1)	3	1.60398e-19	0.84573	0.945597	7.43004	6.29081	0.98668	5.14236	3.0861	Response to stimulus.Stress response.Biotic stress response								VIT_01s0011g00380	AT3G29770
Vitvi01g00141	-1.18517	-0.439959	-1.20269	No hit	3	3.07959e-07	0.736947	2.02905	8.62185	4.49238	0.829348	5.98254	1.88184	No hit								VIT_01s0011g01810
Vitvi01g00192	-0.379394	1.16761	2.24669	Unknown	3	4.28893e-30	0.882201	1.01558	6.71348	0.625914	0.758137	14.4326	3.44005	Unknown								VIT_01s0011g02360
Vitvi01g00199	0.271982	-0.513795	-1.02675	Phospholipid-transporting ATPase	3	6.26339e-05	0.690462	6.42957	17.2779	12.8763	7.85334	11.4046	6.25862	Transport overview.Primary Active Transporters.P-P-bond hydrolysis-driven transporters.P-type ATPase (P-ATPase).phospholipid transporting	Transport overview.Macromolecule transport.Lipid transport							VIT_01s0011g02480	AT1G68710
Vitvi01g00271	-0.693434	-0.10647	-0.818479	Unknown protein	3	4.1075e-100	0.974998	5.77064	47.8947	63.2756	3.5499	42.0518	35.846	Unknown								VIT_01s0011g03330	AT1G13340
Vitvi01g00284	0.283922	0.451016	1.3515	3-ketoacyl-CoA synthase	3	1.84401e-06	0.744249	3.45287	9.39636	2.68414	4.2657	12.1931	7.04604	Unclear								VIT_01s0011g03490	AT1G68530
Vitvi01g00317	-0.844288	-0.431855	-0.763485	Unknown protein	3	4.89914e-11	0.819546	2.64393	18.9905	8.78298	1.42914	13.2646	5.12445	Unknown								VIT_01s0011g03850	AT1G68390
Vitvi01g00340	-0.0861466	0.262742	-0.816198	Phosphatidic acid phosphatase / PAP2	3	3.32281e-14	0.854246	10.8212	24.2	25.0389	10.2705	27.4103	14.1719	Metabolism.Primary metabolism.Lipid metabolism.Glycerolipid metabolism.Glycerophospholipid metabolism	Metabolism.Primary metabolism.Lipid metabolism.Ether lipid metabolism	Metabolism.Primary metabolism.Lipid metabolism.Sphingolipid metabolism						VIT_01s0011g04180	AT1G15080
Vitvi01g00355	-0.41343	-0.0402612	-0.984967	No hit	3	1.99633e-07	0.759846	8.47724	14.1624	11.4737	6.38605	13.0227	5.73731	No hit								VIT_01s0011g04330
Vitvi01g00388	-1.02018	-0.244126	-1.12349	Unknown protein	3	4.68956e-08	0.719716	73.1487	237.699	122.645	35.2486	190.027	56.1701	Unknown								VIT_01s0011g04650	AT2G01300
Vitvi01g00428	-0.383661	-0.200507	-1.05012	Unknown protein	3	1.98509e-10	0.819165	9.0798	37.5593	33.6769	6.98742	30.7987	16.1824	Unknown								VIT_01s0011g05030	AT1G23110
Vitvi01g00445	-0.889357	0.17793	-0.250487	Senescence-associated protein	3	2.8097e-33	0.932086	64.4147	139.594	96.384	34.865	149.868	81.133	Unknown								VIT_01s0011g05250	AT1G70780
Vitvi01g00511	-0.114953	-0.142749	-1.5284	No hit	3	4.66024e-13	0.837343	6.77557	26.0543	22.5444	6.29842	22.2832	7.77194	No hit								VIT_01s0011g05980
Vitvi01g00525	-1.28212	-0.669933	-0.970495	Avr9/Cf-9 rapidly elicited protein	3	1.3126e-36	0.9207	0.751996	73.5114	33.9813	0.237855	43.6303	16.9772	Response to stimulus.Stress response.Biotic stress response								VIT_01s0011g06140	AT5G37490
Vitvi01g00784	-0.535394	-1.05616	-1.20035	Xyloglucan endotransglucosylase/hydrolase 28	3	1.37507e-20	0.859386	0.463878	17.3678	2.53156	0.283783	7.85316	1.03147	Cellular process.Cellular component organization and biogenesis.Cell wall organization and biogenesis.Cell wall metabolism.Cell wall modification.Xyloglucan modification								VIT_01s0026g00200	AT1G10550
Vitvi01g00902	-0.494755	-0.0992046	-0.910781	Unknown protein	3	4.85502e-14	0.848804	21.5331	80.8375	49.8779	15.2864	70.8782	26.4645	Unknown								VIT_01s0026g01430	AT1G59710
Vitvi01g00979	-0.716057	0.486576	-1.20633	ABA-responsive protein (HVA22c)	3	3.84269e-24	0.886261	2.90863	10.8772	3.50048	1.73612	14.463	1.44675	Signaling.Hormone Signaling.ABA Signaling.ABA-mediated Signaling pathway	Response to stimulus.Stress response.Abiotic stress response	Signaling.Hormone Signaling.ABA Signaling.ABA-responsive						VIT_01s0026g02190	AT1G74520
Vitvi01g00995	0.0113565	-0.244499	-0.884116	Ankyrin protein kinase	3	5.42566e-07	0.746322	27.9993	60.6634	50.2121	28.4917	48.4154	27.0187	Diverse functions.Gene family with diverse functions.Ankyrin domain family								VIT_01s0026g02340	AT1G26850
Vitvi01g01021	-1.54193	0.371106	1.16359	Ribonuclease T2	3	9.22465e-14	0.85758	5.20153	12.7081	7.92164	1.71861	15.5809	17.9075	Metabolism.Primary metabolism.Nucleobase, nucleoside, nucleotide, nucleic acid metabolism.Nucleic acid metabolism.RNA metabolism.RNA catabolism								VIT_01s0026g02520	AT2G02990
Vitvi01g01320	-2.09013	-0.989106	-1.49583	Unknown	3	9.99788e-29	0.734682	0.726623	3.41749	1.06392	0.0760241	1.56808	0.296696	Unknown								VIT_01s0010g00760
Vitvi01g01346	0.0795708	0.594324	-0.913897	Aminoalcoholphosphotransferase (AAPT1)	3	5.77282e-08	0.777001	11.7324	19.3958	23.1015	12.5068	27.7605	12.2072	Metabolism.Primary metabolism.Lipid metabolism.Glycerolipid metabolism.Glycerophospholipid metabolism	Metabolism.Primary metabolism.Lipid metabolism.Ether lipid metabolism							VIT_01s0010g00950	AT1G13560
Vitvi01g01794	-0.0120226	-0.0844628	-1.14681	U-box domain-containing protein	3	6.29016e-10	0.813726	5.02085	15.7314	7.03591	5.01909	14.0214	3.11025	Unknown								VIT_01s0150g00330
Vitvi01g01801	0.482626	-1.75626	-0.620103	Unknown protein	3	1.4548e-14	0.834839	0.341069	17.9264	11.2011	0.530354	4.93827	7.30395	Unknown								VIT_01s0150g00410
Vitvi01g02228	-0.13534	-0.841853	-1.8575	Calmodulin	3	7.1879e-42	0.927665	0.138847	30.9408	4.96536	0.116216	16.1735	1.28022	Signaling.Signaling pathway.Calcium sensors and Signaling	Response to stimulus.Stress response.Biotic stress response.Plant-pathogen interaction							VIT_01s0010g02930	AT3G50770
Vitvi01g02232	-1.72309	-0.773091	-1.41992	Calcium-binding protein CML	3	7.76347e-19	0.888262	0.2865	37.8833	13.644	0	20.8889	4.98712	Response to stimulus.Stress response.Biotic stress response.Plant-pathogen interaction								VIT_01s0010g02970	AT1G76650
Vitvi02g00039	-0.058248	-0.359824	-0.855527	WRKY DNA-binding protein 27	3	2.1696e-17	0.884209	6.74447	48.4641	33.5216	6.52584	35.564	18.3974	Regulation overview.Regulation of gene expression.Regulation of transcription.Transcription factor.WRKY family transcription factor								VIT_02s0025g00420	AT5G52830
Vitvi02g00114	-2.59865	-0.566315	-0.93635	WRKY DNA-binding protein 53	3	3.26213e-21	0.88596	4.77131	110.667	23.2075	0.683814	70.217	11.8568	Regulation overview.Regulation of gene expression.Regulation of transcription.Transcription factor.WRKY family transcription factor								VIT_02s0025g01280	AT4G23810
Vitvi02g00121	-0.491376	-0.636688	-1.04332	Ethylene-responsive transcription factor related to APETALA2 4	3	2.39629e-12	0.822125	3.59415	28.6873	24.4707	2.54148	17.408	11.7866	Signaling.Hormone Signaling.Ethylene Signaling.Ethylene-mediated Signaling pathway	Regulation overview.Regulation of gene expression.Regulation of transcription.Transcription factor.AP2 family transcription factor							VIT_02s0025g01360	AT1G64380
Vitvi02g00219	-1.3326	-0.593159	-0.793029	Unknown protein	3	5.80678e-18	0.822351	18.1037	136.762	188.201	6.99287	85.0343	107.105	Unknown								VIT_02s0025g02490	AT4G24110
Vitvi02g00270	0.083996	0.832384	0.676435	Naringenin,2-oxoglutarate 3-dioxygenase	3	1.24493e-40	0.939259	1.67522	12.099	8.46217	1.79778	20.4708	13.6043	Metabolism.Secondary metabolism.Phenylpropanoid metabolism.Flavonoid metabolism.Flavonoid biosynthesis								VIT_02s0025g02960	AT4G10490
Vitvi02g00275	-0.283124	-0.711836	-1.11077	NGA1 (NGATHA1)	3	1.11399e-17	0.6881	0.480147	4.13809	2.31817	0.375471	2.34221	1.00671	Regulation overview.Regulation of gene expression.Regulation of transcription.Transcription factor.ABI3 family transcription factor								VIT_02s0025g03000	AT2G46870
Vitvi02g00277	-0.449762	-0.218916	-0.924027	NAC domain-containing protein 14	3	6.96381e-15	0.865683	25.4464	91.3313	85.3601	18.7508	73.7766	44.6644	Regulation overview.Regulation of gene expression.Regulation of transcription.Transcription factor.NAC family transcription factor								VIT_02s0025g03020	AT1G33060
Vitvi02g00382	-1.53301	-0.279038	-1.78089	Rhomboid ATRBL2	3	4.06298e-27	0.911891	6.04657	89.4884	68.7742	2.02069	69.5266	19.758	Unclear								VIT_02s0025g04130	AT5G07250
Vitvi02g00403	0.541801	-0.296608	-1.32162	MATE efflux family protein	3	2.03645e-15	0.705734	0	1.79882	1.49765	0.057207	1.36257	0.524417	Transport overview.Electrochemical Potential-driven Transporters.Porters.Multidrug/Oligosaccharidyl-lipid/Polysaccharide Flippase.Multi Antimicrobial Extrusion	Transport overview.Macromolecule transport.Multidrug transport							VIT_02s0025g04420	AT4G23030
Vitvi02g00407	-1.72931	-0.176162	-1.08083	DWARF and delayed flowering 2	3	2.69642e-09	0.743978	25.4431	155.905	104.566	7.3305	129.483	49.0169	Signaling.Hormone Signaling.Ethylene Signaling.Ethylene-mediated Signaling pathway	Regulation overview.Regulation of gene expression.Regulation of transcription.Transcription factor.AP2 family transcription factor							VIT_02s0025g04460	AT1G63030
Vitvi02g00436	-0.828793	0.617635	0.935169	Glyoxylate reductase	3	1.591e-07	0.773702	46.1638	53.0399	27.2972	25.8341	77.0404	52.1276	Metabolism.Primary metabolism.Generation of metabolite precursors and energy.Glyoxylate and dicarboxylate metabolism								VIT_02s0025g04730	AT1G12550
Vitvi02g00446	-0.113169	0.733556	1.16685	CYP76B1	3	8.36176e-19	0.886771	55.0617	109.973	54.2973	50.936	173.117	122.719	Metabolism.Cellular metabolism.Oxidation reduction.Cytochrome P450 oxidoreductase								VIT_02s0025g04850	AT3G61040
Vitvi02g00446	-0.287259	0.680553	1.15329	CYP76B1	3	8.24195e-30	0.921495	27.0356	68.7809	41.8582	22.2763	104.552	93.5469	Metabolism.Cellular metabolism.Oxidation reduction.Cytochrome P450 oxidoreductase								VIT_02s0025g04860	AT3G61040
Vitvi02g00473	-0.572924	-0.12994	-0.915329	Glycogenin glucosyltransferase	3	1.75365e-20	0.895092	14.803	82.3381	44.4203	9.99201	71.2014	23.3351	Metabolism.Primary metabolism.Carbohydrate metabolism.Polysaccharide metabolism.Starch and sucrose metabolism								VIT_00s2563g00010
Vitvi02g00548	0.482737	-0.879677	-0.118716	Histidine triad nucleotide binding protein 3	3	0.000139586	0.649925	1.28909	4.15532	2.2146	1.86606	2.08049	2.0306	Metabolism.Primary metabolism.Nucleobase, nucleoside, nucleotide, nucleic acid metabolism.Nucleotide metabolism								VIT_02s0154g00530	AT4G16566
Vitvi02g00604	-0.177721	0.0762386	-0.819225	NAK-type protein kinase	3	5.83533e-23	0.900258	28.8282	77.6209	69.367	25.6821	77.2839	39.0774	Response to stimulus.Stress response.Abiotic stress response								VIT_02s0012g00150	AT5G47070
Vitvi02g00717	-1.46404	-2.60729	-2.9933	Cinnamoyl-CoA reductase	3	8.36074e-51	0.951365	5.98534	114.191	76.812	2.10736	17.6508	9.56774	Metabolism.Secondary metabolism.Phenylpropanoid metabolism.Phenylpropanoid biosynthesis	Metabolism.Secondary metabolism.Phenylpropanoid metabolism.Lignin metabolism.Lignin biosynthesis							VIT_02s0012g01570	AT2G23910
Vitvi02g00759	-0.2989	-0.00415775	-0.968053	Transcription factor jumonji (jmj)	3	1.42483e-20	0.83674	0.896061	6.02155	8.52308	0.71089	5.67844	4.29755	Regulation overview.Regulation of gene expression.Regulation of transcription.Transcription factor.Jumonji family transcription factor								VIT_02s0012g01960	AT5G46910
Vitvi02g00790	-1.006	-0.0758459	-0.848755	Cellulose synthase CSLD2	3	8.06744e-47	0.94965	7.42652	61.292	44.0038	3.66526	54.9509	24.3605	Cellular process.Cellular component organization and biogenesis.Cell wall organization and biogenesis.Cell wall metabolism.Cell wall biosynthesis.Cellulose biosynthesis								VIT_02s0012g02190	AT5G16910
Vitvi02g01015	-3.10927	-1.52782	-0.807825	Myb VvMYBA2	3	2.80021e-36	0.923956	21.1758	419.956	325.944	2.29335	137.859	186.985	Regulation overview.Regulation of gene expression.Regulation of transcription.Transcription factor.MYB family transcription factor								VIT_02s0033g00390	AT1G66380
Vitvi02g01143	-1.6119	-0.767888	-0.981632	Dehydration-responsive protein	3	1.494e-12	0.85289	442.144	786.919	367.075	142.512	438.004	186.733	Response to stimulus.Stress response.Abiotic stress response.Drought stress response								VIT_02s0033g01120	AT1G31850
Vitvi02g01182	-2.49002	-1.61687	-1.78424	Alternative oxidase 1D	3	5.3725e-16	0.853654	5.04575	49.9779	21.7779	0.801022	15.3494	6.22443	Signaling.Hormone Signaling.ABA Signaling.ABA-mediated Signaling pathway	Cellular process.Cellular homeostasis.Cell redox homeostasis							VIT_02s0033g01380	AT1G32350
Vitvi02g01230	-0.748843	-0.698419	-0.885873	Pectinacetylesterase	3	6.74713e-27	0.91668	2.4028	39.2912	19.8004	1.39081	22.9736	10.6488	Cellular process.Cellular component organization and biogenesis.Cell wall organization and biogenesis.Cell wall metabolism.Cell wall modification.Pectin modification								VIT_02s0087g00400	AT4G19420
Vitvi02g01310	-3.01832	-1.51818	-0.648261	Myb VvMYBA8	3	1.84522e-45	0.940772	8.32716	215.813	168.129	0.912511	71.1466	107.651	Regulation overview.Regulation of gene expression.Regulation of transcription.Transcription factor.MYB family transcription factor								VIT_02s0033g00380
Vitvi02g01384	-1.11268	0.832692	-0.195105	DTA2 (downstream target of AGL15 2)	3	4.85824e-08	0.674074	1.2493	2.55695	1.38858	0.514999	4.40202	1.1976	Unknown								VIT_02s0025g03710	AT5G23850
Vitvi02g01440	-0.795185	1.58708	0.613423	Small nuclear ribonucleoprotein Sm D3	3	6.02033e-17	0.857449	0.0915359	4.45977	0.184415	0	12.9825	0.348494	Metabolism.Primary metabolism.Nucleobase, nucleoside, nucleotide, nucleic acid metabolism.Nucleic acid metabolism.RNA metabolism.RNA biosynthesis.mRNA biosynthesis								VIT_02s0154g00300	AT1G12090
Vitvi02g01615	-1.21526	-0.141812	0.590233	Nitrilase 4 (NIT4)	3	8.30099e-09	0.782758	14.5848	23.8536	12.4111	6.26174	20.437	18.7634	Metabolism.Cellular metabolism.Nitrogen and sulfur metabolism.Nitrogen metabolism	Signaling.Hormone Signaling.Auxin Signaling.Auxin metabolism							VIT_02s0033g00800	AT5G22300
Vitvi03g00033	-0.966266	-0.529401	-0.962655	Enhanced disease susceptibility 5 EDS5	3	2.4649e-11	0.803941	2.56597	7.7913	6.20466	1.26288	5.06822	3.1241	Signaling.Hormone Signaling.Jasmonate salicylate signaling.Jasmonate Signaling.Jasmonate-mediated Signaling pathway	Transport overview.Electrochemical Potential-driven Transporters.Porters.Multidrug/Oligosaccharidyl-lipid/Polysaccharide Flippase.Multi Antimicrobial Extrusion	Signaling.Hormone Signaling.Jasmonate salicylate signaling.Salicylic acid Signaling.Salicylic acid-responsive	Transport overview.Macromolecule transport.Multidrug transport					VIT_03s0038g00430	AT2G21340
Vitvi03g00054	-0.941643	-0.176248	-0.568943	Arginine decarboxylase (Fragment)	3	3.50454e-14	0.864877	125.579	444.914	418.805	64.839	372.016	280.251	Metabolism.Primary metabolism.Amino acid metabolism.Arginine and proline metabolism.Urea cycle	Metabolism.Primary metabolism.Amino acid metabolism.Glutamate metabolism	Metabolism.Secondary metabolism.Polyamine metabolism.Polyamine biosynthesis						VIT_03s0038g00760	AT4G34710
Vitvi03g00207	-1.39088	-0.84996	-0.761667	NAC domain containing protein 36	3	1.26541e-08	0.712681	1.86509	8.16696	1.98263	0.639423	4.24131	1.11856	Regulation overview.Regulation of gene expression.Regulation of transcription.Transcription factor.NAC family transcription factor								VIT_03s0038g03410	AT2G17040
Vitvi03g00209	-1.53605	0.0107678	-1.23389	Beta-expansin (EXPL2)	3	3.47269e-17	0.847145	13.3407	136.958	105.549	4.47985	130.305	43.845	Signaling.Hormone Signaling.Auxin Signaling.Auxin-mediated Signaling pathway	Cellular process.Cellular component organization and biogenesis.Cell wall organization and biogenesis.Cell wall metabolism.Cell wall modification							VIT_03s0038g03430	AT4G38400
Vitvi03g00369	-1.10007	-0.11357	-1.10331	Unknown protein	3	2.2066e-38	0.914427	1.30142	18.2315	13.4678	0.545135	15.9287	6.21703	Unknown								VIT_03s0063g02090	AT4G34320
Vitvi03g00481	-0.594602	-1.27051	-1.5929	Carboxyesterase 12; CXE12	3	1.5297e-192	0.987323	69.7593	493.465	431.336	46.6177	193.683	144.339	Metabolism.Cellular metabolism.Esterase activity								VIT_03s0063g00810
Vitvi03g00500	-1.80463	-0.716183	-0.85639	Ethylene-responsive transcription factor ERF109	3	4.38638e-11	0.783404	12.901	121.351	86.4932	3.53684	69.0085	47.0776	Signaling.Hormone Signaling.Ethylene Signaling.Ethylene-mediated Signaling pathway	Regulation overview.Regulation of gene expression.Regulation of transcription.Transcription factor.AP2 family transcription factor.ERF subfamily transcription factor							VIT_03s0063g00460	AT4G34410
Vitvi03g00537	-1.03999	-0.372143	-0.358536	LRX2 (leucine-rich repeat/extensin 2)	3	0.000188429	0.648507	3.84461	8.04123	7.48083	1.82066	5.84855	5.80946	Cellular process.Cellular component organization and biogenesis.Cell wall organization and biogenesis.Cell wall structural protein								VIT_03s0063g00010	AT4G06744
Vitvi03g00559	-0.80145	-0.689849	-0.885444	Myb domain protein R1	3	1.32637e-22	0.900868	8.48806	25.894	28.2168	4.85683	15.1359	15.2231	Regulation overview.Regulation of gene expression.Regulation of transcription.Transcription factor.MYB family transcription factor								VIT_03s0180g00210	AT5G67300
Vitvi03g00605	-0.691882	0.0520644	-1.00095	Protein phosphatase 2C	3	8.11595e-34	0.92489	13.0781	35.0662	51.4486	8.11474	34.3887	25.6379	Signaling.Signaling pathway.Protein phosphatase.PP2C								VIT_03s0091g00470	AT4G33920
Vitvi03g01203	-0.278648	-0.176886	-1.07931	No hit	3	2.61597e-06	0.707768	22.0295	52.0749	42.2089	18.0839	43.539	19.8895	No hit								VIT_03s0017g01460
Vitvi03g01449	-1.27895	-0.0209016	1.74293	Auxin-induced SAUR	3	4.46483e-05	0.683585	2.66873	7.98674	1.57959	1.03502	7.44345	5.58262	Signaling.Hormone Signaling.Auxin Signaling.Auxin-mediated Signaling pathway	Signaling.Hormone Signaling.Auxin Signaling.Auxin responsive							VIT_03s0038g03450	AT1G29420
Vitvi03g01597	-0.355154	-2.16189	-1.03468	NtPRp27 secretory protein	3	6.90886e-05	0.650149	0.307256	7.74307	2.11591	0.214797	1.56385	0.96924	Response to stimulus.Stress response.Biotic stress response								VIT_03s0091g00160	AT2G15220
Vitvi03g01651	-2.687	-3.25636	-1.73289	Pathogenesis-related protein 1 precursor (PRP 1)	3	3.83799e-07	0.752117	0.677176	19.0533	5.28543	0	1.80713	1.50335	Signaling.Hormone Signaling.Jasmonate salicylate signaling.Jasmonate Signaling.Jasmonate-mediated Signaling pathway	Response to stimulus.Stress response.Biotic stress response.Plant-pathogen interaction	Signaling.Hormone Signaling.Jasmonate salicylate signaling.Salicylic acid Signaling.Salicylic acid-responsive						VIT_03s0088g00710	AT2G14580
Vitvi03g01724	-0.44174	0.22677	-0.94298	ATHVA22A (Arabidopsis thaliana HVA22 homologue A)	3	7.65899e-88	0.971584	12.2296	207.791	154.199	9.04498	229.568	79.7022	Signaling.Hormone Signaling.ABA Signaling.ABA-mediated Signaling pathway								VIT_03s0132g00070	AT1G74520
Vitvi04g00216	-1.3033	-0.48868	-0.725351	Receptor kinase homolog LRK10	3	1.60735e-07	0.740275	33.3444	144.703	89.1173	13.395	96.9837	53.4956	Signaling.Signaling pathway.Protein kinase								VIT_04s0008g02510	AT1G70250
Vitvi04g00486	-1.88788	-0.333623	-1.31865	SYNC1 protein, related	3	8.43961e-26	0.899274	6.57178	158.634	80.6064	1.66506	118.235	31.9288	Unknown								VIT_04s0008g05510	AT3G11760
Vitvi04g00511	-0.806711	-0.448769	-1.23823	WRKY DNA-binding protein 18	3	9.4279e-16	0.8621	14.4315	116.841	79.9749	8.162	80.5636	33.5094	Regulation overview.Regulation of gene expression.Regulation of transcription.Transcription factor.WRKY family transcription factor								VIT_04s0008g05760	AT4G31800
Vitvi04g00890	-0.303371	-1.56449	-0.15877	Acyl-CoA synthetases (Acyl-activating enzyme 11)	3	4.24949e-13	0.65693	0.0291332	1.70636	0.0969452	0	0.465216	0.0738476	Metabolism.Primary metabolism.Lipid metabolism.Fatty acid metabolism	Transport overview.Group translocators.Acyl CoA ligase-coupled transporters.Proposed Fatty Acid Transporter							VIT_04s0079g00790	AT1G65890
Vitvi04g01190	-0.325723	-0.0808659	-0.84912	Aspartyl protease family	3	3.10728e-20	0.893321	11.0862	30.5852	22.8624	8.89303	27.3499	12.6407	Metabolism.Primary metabolism.Protein metabolism and modification.Proteolysis.Peptidase-mediated proteolysis								VIT_04s0023g00730	AT3G02740
Vitvi04g01216	-0.87358	-0.661223	-0.759146	Lys Motif-Type Receptor-Like Kinase LYK4	3	2.52377e-23	0.90965	5.88437	33.9263	34.3974	3.18106	20.2257	20.2561	Signaling.Signaling pathway.Protein kinase								VIT_04s0023g01080	AT2G23770
Vitvi04g01336	-0.829099	0.267713	0.398988	Phosphatidic acid phosphatase / PAP2	3	0.000827332	0.639514	53.4465	70.8329	50.5579	29.5553	80.6631	66.7227	Metabolism.Primary metabolism.Lipid metabolism.Glycerolipid metabolism.Glycerophospholipid metabolism	Metabolism.Primary metabolism.Lipid metabolism.Ether lipid metabolism	Metabolism.Primary metabolism.Lipid metabolism.Sphingolipid metabolism						VIT_04s0023g02150	AT3G50920
Vitvi04g01358	-0.390539	-0.377212	-0.863341	R protein MLA10	3	5.37535e-16	0.872027	12.3767	78.8814	38.9545	9.48947	57.0786	21.3022	Response to stimulus.Stress response.Biotic stress response.Plant-pathogen interaction.R proteins from Plant-pathogen interaction								VIT_04s0023g02380	AT3G50950
Vitvi04g01546	0.0207717	-0.00161099	-1.09585	Aspartyl protease	3	7.06655e-31	0.924411	9.26	31.5163	17.9572	9.47342	29.788	8.3381	Metabolism.Primary metabolism.Protein metabolism and modification.Proteolysis.Peptidase-mediated proteolysis								VIT_00s0510g00050	AT4G35880
Vitvi04g01626	0.0850937	-1.62885	-1.21859	S-receptor kinase	3	1.1991e-17	0.711498	0.113045	3.36137	1.49074	0.128526	0.945748	0.569523	Signaling.Signaling pathway.Protein kinase								VIT_04s0044g00660	AT5G60900
Vitvi04g01701	0.439562	-0.160379	-1.05769	Polygalacturonase GH28	3	2.70737e-25	0.835964	0.276943	4.98807	7.96473	0.423386	4.20855	3.76281	Cellular process.Cellular component organization and biogenesis.Cell wall organization and biogenesis.Cell wall metabolism.Cell wall modification.Pectin modification								VIT_04s0044g01420	AT4G33440
Vitvi04g02232	-0.998691	-0.780281	-0.450982	S-receptor kinase	3	1.13928e-32	0.910259	2.32563	18.724	2.82868	1.11075	10.2605	2.03656	Signaling.Signaling pathway.Protein kinase								VIT_04s0044g00750	AT5G60900
Vitvi05g00041	-1.31602	-0.160431	-0.708495	Zinc finger (C3HC4-type ring finger)	3	6.21166e-08	0.685093	158.063	568.607	508.565	61.8043	479.689	309.987	Regulation overview.Regulation of gene expression.Regulation of transcription.Transcription factor.Zinc finger C3HC4 family transcription factor								VIT_05s0077g01970	AT3G16720
Vitvi05g00072	-1.06298	-2.51926	-0.588363	Bet v I allergen	3	7.10947e-10	0.789307	0.135597	20.657	0.274694	0	3.39013	0.1409	Response to stimulus.Stress response.Biotic stress response								VIT_05s0077g01540
Vitvi05g00076	-1.10525	-0.207234	-1.12747	Phytochelatin synthetase	3	6.90395e-22	0.897266	34.1829	269.565	216.226	15.7373	219.527	97.7549	Metabolism.Primary metabolism.Amino acid metabolism.Glutamate metabolism	Metabolism.Primary metabolism.Coenzyme and prosthetic group metabolism.Peptide derived compounds biosynthesis.Glutathione metabolism	Response to stimulus.Stress response.Abiotic stress response.Heavy metal stress response						VIT_05s0077g01470	AT4G16120
Vitvi05g00166	-1.44807	-1.696	-0.351834	Myb domain protein 108	3	1.54208e-14	0.752296	0.334638	3.20084	3.18986	0.0441479	0.850344	2.47346	Regulation overview.Regulation of gene expression.Regulation of transcription.Transcription factor.MYB family transcription factor								VIT_05s0077g00500	AT3G06490
Vitvi05g00459	-0.527783	-0.83662	-0.721009	Leucine-rich repeat family protein	3	1.13032e-20	0.773548	0.543762	4.12306	5.07347	0.341813	2.13011	3.03	Diverse functions.Gene family with diverse functions.NBS-LRR superfamily								VIT_05s0020g03030	AT3G05990
Vitvi05g00478	-1.17737	-1.18234	-1.11696	S-receptor kinase	3	2.63012e-12	0.783104	0.316046	7.81073	2.07282	0.0708756	3.20408	0.888703	Signaling.Signaling pathway.Protein kinase								VIT_05s0020g03240	AT5G60900
Vitvi05g00600	-0.322382	-0.0996383	-1.11524	Ca2+-ATPase 13 ACA13, plasma membrane	3	3.58243e-32	0.825604	0.175158	3.79752	3.5983	0.116101	3.34389	1.59436	Signaling.Signaling pathway.Calcium sensors and Signaling	Transport overview.Primary Active Transporters.P-P-bond hydrolysis-driven transporters.P-type ATPase (P-ATPase).Ca2+-ATPase (efflux)							VIT_05s0020g04390	AT3G22910
Vitvi05g00726	-0.171271	-0.758697	-1.38143	No hit	3	1.67474e-18	0.857044	0.696669	16.83	2.6447	0.609723	9.34067	0.938498	No hit								VIT_05s0049g00750
Vitvi05g01306	-0.851666	-0.1134	-0.809159	Receptor kinase RHG4	3	6.13066e-14	0.860308	37.427	106.537	101.408	20.6893	93.1529	57.7287	Signaling.Signaling pathway.Protein kinase								VIT_05s0062g00760	AT3G23750
Vitvi05g01357	-0.546844	-0.868669	-0.986415	Pirin	3	2.01883e-33	0.932685	4.59049	52.1683	56.7008	3.1285	27.0117	28.5234	Unknown								VIT_05s0062g01190	AT2G43120
Vitvi05g01734	-0.666361	-0.295553	-0.99779	No hit	3	2.71722e-15	0.856534	95.4045	319.211	182.52	59.6714	245.256	91.0452	No hit								VIT_05s0077g02350
Vitvi05g01756	-0.27306	-1.00151	-1.052	Pathogenesis protein 10 [Vitis vinifera]	3	1.10283e-17	0.881235	229.762	1192.54	1033.14	189.201	566.842	494.486	Response to stimulus.Stress response.Biotic stress response								VIT_05s0077g01580	AT1G24020
Vitvi05g01758	-2.69613	-4.09473	0.11328	Pathogenesis protein 10.3 [Vitis quinquangularis]	3	7.84669e-11	0.795783	0.682268	26.689	0.197449	0	1.38672	0.223875	Response to stimulus.Stress response.Biotic stress response								VIT_05s0077g01560
Vitvi05g01759	-1.06298	-2.49418	-1.00643	Pathogenesis protein 10.3 [Vitis quinquangularis]	3	1.42151e-06	0.721817	0.135597	8.8723	0.126092	0	1.42536	0	Response to stimulus.Stress response.Biotic stress response								VIT_05s0077g01550
Vitvi05g01940	-1.72879	-0.969043	-1.08717	No hit	3	1.11186e-10	0.81652	5.8093	14.4288	25.9606	1.67947	6.92376	12.0996	No hit								VIT_05s0049g00660
Vitvi05g01944	-0.0960699	-1.18047	-0.785344	No hit	3	5.62179e-09	0.685473	0.0998697	3.3502	0.421214	0.0861191	1.33011	0.192007	No hit								VIT_05s0049g00730
Vitvi05g01945	-0.580032	-0.741847	-2.32375	No hit	3	0.000211072	0.65476	1.68278	14.5821	13.2575	1.09341	8.19818	2.47156	No hit								VIT_05s0049g00740
Vitvi05g02251	0.161203	-0.18416	-0.987932	Chitinase class IV	3	2.12726e-38	0.940538	2.62545	74.8651	35.6583	2.97483	62.4679	17.8501	Metabolism.Primary metabolism.Carbohydrate metabolism.Monosaccharide metabolism.Amino sugar metabolism	Response to stimulus.Stress response							VIT_05s0094g00360	AT3G54420
Vitvi06g00071	-0.507784	-1.59094	-0.587772	Calmodulin-binding region IQ	3	1.2638e-19	0.65955	0.052517	2.2431	0.289133	0	0.623067	0.150619	Signaling.Signaling pathway.Calcium sensors and Signaling								VIT_06s0004g00690	AT3G13600
Vitvi06g00356	-0.533667	-0.162518	-0.928638	MAPK (MPK3)	3	3.95657e-21	0.900425	42.4821	161.492	112.822	29.507	135.95	59.1016	Signaling.Hormone Signaling.Ethylene Signaling.Ethylene-mediated Signaling pathway	Response to stimulus.Stress response.Biotic stress response.Plant-pathogen interaction	Signaling.Signaling pathway.Protein kinase.MAPK cascade						VIT_06s0004g03540	AT3G45640
Vitvi06g00397	-0.118314	-0.777258	-1.08516	Exocyst subunit EXO70 H7	3	7.25175e-15	0.818904	0.380865	6.87213	10.1195	0.343881	3.74175	4.69906	Transport overview.Macromolecule transport.Protein transport.Tethering factors	Cellular process.Cellular transport.Protein trafficking.Vesicle-mediated trafficking							VIT_06s0004g04010	AT5G59730
Vitvi06g00489	-0.490001	-0.182227	-0.832036	Scarecrow-like transcription factor 14 SCL14	3	0.00103399	0.63296	20.6971	38.1661	28.9031	14.7661	31.7914	16.1448	Regulation overview.Regulation of gene expression.Regulation of transcription.Transcription factor.GRAS family transcription factor								VIT_06s0004g04960	AT2G29060
Vitvi06g00558	-0.326464	-0.908639	-0.851909	IMP dehydrogenase/GMP reductase	3	3.39953e-11	0.819119	4.70781	12.3236	7.08463	3.75991	6.15203	3.87105	Metabolism.Primary metabolism.Nucleobase, nucleoside, nucleotide, nucleic acid metabolism.Nucleotide metabolism.Purine metabolism								VIT_06s0004g05740	AT5G59050
Vitvi06g00667	-1.38449	-0.314742	-0.870187	Protein phosphatase 2C	3	5.1553e-12	0.796918	45.4008	218.035	216.589	16.9428	164.654	117.553	Signaling.Signaling pathway.Protein phosphatase.PP2C								VIT_06s0004g06840	AT2G30020
Vitvi06g00740	-1.62072	-0.200492	-1.30458	Unknown protein	3	4.7872e-28	0.884081	0.788279	15.2762	10.4152	0.173738	12.5159	4.14372	Unknown								VIT_06s0004g07490	AT5G01710
Vitvi06g00843	-0.610673	0.0937277	-1.05593	Unknown protein	3	5.48986e-75	0.966844	5.09496	38.6294	42.5873	3.32079	38.9897	20.4184	Unknown								VIT_06s0004g08440	AT1G09575
Vitvi06g00915	-0.989681	-0.630285	-0.138435	U-box domain-containing protein	3	8.21384e-11	0.807233	2.91082	11.7858	3.28933	1.41562	7.15844	2.97809	Unknown								VIT_06s0009g00370	AT3G11840
Vitvi06g01010	-0.117195	1.35681	1.57986	Amino acid permease	3	4.58773e-10	0.818465	11.3701	28.3563	17.8087	10.1923	68.7062	53.5795	Transport overview.Electrochemical Potential-driven Transporters.Porters.Amino Acid/Auxin Permease	Transport overview.Macromolecule transport.Amino acid transport							VIT_06s0009g01140	AT3G28960
Vitvi06g01255	-1.28734	-0.885467	-0.445106	F-box family protein	3	6.9607e-13	0.797758	17.9428	128.969	91.9234	7.11314	65.6911	66.8508	Metabolism.Primary metabolism.Protein metabolism and modification.Proteolysis.cytoplasmic and nuclear protein degradation.Ubiquitin-mediated proteolysis								VIT_06s0009g03670	AT4G18380
Vitvi06g01256	-0.49775	-0.44904	0.985116	F-box family protein	3	1.72484e-06	0.695395	1.48748	4.39282	2.63203	1.02549	3.01095	5.33454	Metabolism.Primary metabolism.Protein metabolism and modification.Proteolysis.cytoplasmic and nuclear protein degradation.Ubiquitin-mediated proteolysis								VIT_06s0009g03680	AT4G18380
Vitvi06g01396	-0.262152	-2.07419	-1.40493	Lysine histidine transporter 1	3	4.65053e-36	0.842262	0.251352	7.59482	1.44808	0.190459	1.61311	0.469256	Transport overview.Electrochemical Potential-driven Transporters.Porters.Amino Acid/Auxin Permease	Transport overview.Macromolecule transport.Amino acid transport							VIT_06s0061g01210	AT1G08230
Vitvi06g01599	-2.56079	-2.63689	0.387558	Dirigent protein pDIR9	3	7.2294e-07	0.733939	0.610028	12.8417	0.672587	0	1.87323	0.918741	Response to stimulus.Stress response.Biotic stress response								VIT_06s0004g01010	AT1G58170
Vitvi06g01604	-1.03542	-3.24105	-0.0125655	Dirigent protein	3	3.89382e-05	0.66537	0.130676	7.07927	0.507757	0	0.612229	0.502469	Response to stimulus.Stress response.Biotic stress response								VIT_06s0004g01030	AT3G13650
Vitvi06g01682	-1.61469	-0.419474	-0.606135	Zinc finger (C2H2 type) protein (ZAT11)	3	1.11985e-13	0.784846	85.8819	643.875	716.539	26.8958	453.171	468.554	Regulation overview.Regulation of gene expression.Regulation of transcription.Transcription factor.C2H2 family transcription factor								VIT_06s0004g04180	AT2G37430
Vitvi06g01907	-1.51854	-0.17692	-0.951825	No hit	3	2.70538e-29	0.900386	2.20338	35.3493	26.5321	0.69369	29.5179	13.6212	No hit								VIT_06s0009g03540
Vitvi06g01945	0.118411	-0.416758	-2.09158	No hit	3	3.21863e-11	0.831745	1.88571	16.5229	14.5249	2.0746	11.6802	3.31353	No hit								VIT_06s0061g01290
Vitvi06g01946	-0.362635	-0.884174	-0.820942	Prephenate dehydratase	3	2.71466e-20	0.886621	11.0305	95.0316	85.1738	8.45812	48.5098	48.8766	Metabolism.Primary metabolism.Amino acid metabolism.Aromatic amino acid metabolism.Aromatic amino acid biosynthesis	Metabolism.Cellular metabolism.Shikimate metabolism	Metabolism.Primary metabolism.Amino acid metabolism.Amino acid biosynthesis						VIT_06s0061g01300	AT2G27820
Vitvi06g01961	-0.375902	-0.020662	-0.903914	Calcium-binding protein CML	3	3.13489e-18	0.886277	26.259	90.1101	73.8704	20.2767	83.7903	39.3569	Response to stimulus.Stress response.Biotic stress response.Plant-pathogen interaction								VIT_06s0080g00450	AT2G27480
Vitvi07g00357	-0.781013	-0.608582	-0.849632	AP2-like ethylene-responsive transcription factor	3	1.52132e-30	0.918373	10.545	99.3973	142.411	6.08347	61.6045	77.734	Signaling.Hormone Signaling.Ethylene Signaling.Ethylene-mediated Signaling pathway	Regulation overview.Regulation of gene expression.Regulation of transcription.Transcription factor.AP2 family transcription factor.ERF subfamily transcription factor							VIT_07s0005g00820	AT2G47520
Vitvi07g00386	-1.67422	-0.0734967	-1.16856	Unknown protein	3	6.1197e-12	0.778261	16.9688	107.823	78.9452	5.18158	97.1214	34.5156	Unknown								VIT_07s0005g01140	AT5G38700
Vitvi07g00395	-0.891036	0.30502	-0.760203	Triacylglycerol lipase	3	1.52626e-40	0.938718	6.59826	50.5901	63.052	3.51678	59.0456	37.1507	Metabolism.Primary metabolism.Lipid metabolism.Glycerolipid metabolism.Glycerolipid catabolism								VIT_07s0005g01240	AT1G02660
Vitvi07g00441	-2.2257	-0.507447	-1.40765	Glycerol-3-phosphate acyltransferase 3 (AtGPAT3)	3	5.38937e-21	0.89701	0.605364	77.5791	29.416	0.0318106	51.5504	10.8132	Metabolism.Primary metabolism.Lipid metabolism.Glycerolipid metabolism.Glycerophospholipid metabolism.Glycerophospholipid biosynthesis								VIT_07s0005g01760	AT4G01950
Vitvi07g00455	0.019541	-1.19879	-1.08171	Myb domain protein 78	3	9.649e-15	0.858014	1.56312	34.2799	29.0403	1.59918	13.9637	13.5811	Regulation overview.Regulation of gene expression.Regulation of transcription.Transcription factor.MYB family transcription factor								VIT_07s0005g01950	AT3G06490
Vitvi07g00538	-0.899348	0.839497	1.17852	Unknown protein	3	1.9067e-20	0.894307	18.3589	65.0878	19.6956	9.8655	111.249	44.4659	Unknown								VIT_07s0005g02710	AT2G47010
Vitvi07g01240	-1.98735	-0.0372848	-0.712699	Glycosyl hydrolase family 20 protein	3	1.99071e-12	0.702556	1.4945	3.92059	1.67779	0.286159	3.61039	0.975418	Metabolism.Primary metabolism.Carbohydrate metabolism.Carbohydrate catabolism								VIT_00s0220g00180	AT1G65590
Vitvi07g01315	-0.400168	-0.11508	-1.25504	R protein MLA10	3	7.47638e-15	0.868762	4.92709	30.5063	27.7375	3.73393	26.5963	11.5311	Response to stimulus.Stress response.Biotic stress response.Plant-pathogen interaction.R proteins from Plant-pathogen interaction								VIT_07s0197g00170
Vitvi07g01316	-0.498726	-0.44789	-1.24275	Disease resistance protein (CC-NBS-LRR class)	3	8.9908e-28	0.84937	0.962956	7.26765	6.31628	0.650438	5.00677	2.5979	Diverse functions.Gene family with diverse functions.NBS-LRR superfamily	Response to stimulus.Stress response.Biotic stress response							VIT_07s0197g00150
Vitvi07g01319	-0.493334	-0.187574	-1.40422	Disease resistance protein (TIR-NBS-LRR class)	3	5.5336e-14	0.862961	3.41468	24.9721	21.9873	2.40933	20.6714	8.20717	Diverse functions.Gene family with diverse functions.NBS-LRR superfamily	Response to stimulus.Stress response.Biotic stress response							VIT_07s0197g00130	AT5G66900
Vitvi07g01595	-0.407993	-0.0783884	-1.13318	Ca2+-ATPase 2 ACA2, plasma membrane	3	1.33376e-28	0.918148	17.6877	95.5385	79.832	13.4119	85.8675	36.1963	Signaling.Signaling pathway.Calcium sensors and Signaling	Transport overview.Primary Active Transporters.P-P-bond hydrolysis-driven transporters.P-type ATPase (P-ATPase).Ca2+-ATPase (efflux)	Transport overview.Ion transport.Cation transport						VIT_07s0129g00180	AT4G37640
Vitvi07g01598	-0.86498	-0.414914	-0.72828	BT4 (BTB and TAZ Domain protein 4)	3	4.64386e-37	0.915144	1.45884	26.005	19.5427	0.750975	18.4173	11.7514	Regulation overview.Regulation of gene expression.Regulation of transcription.Transcription factor.TAZ family transcription factor								VIT_07s0129g00210	AT5G67480
Vitvi07g01631	-0.148203	0.309414	-0.9331	Protein phosphatase 2C	3	5.86228e-17	0.8805	3.76842	13.3996	12.4741	3.41627	15.7339	6.47606	Signaling.Signaling pathway.Protein phosphatase.PP2C								VIT_07s0129g00520	AT4G33920
Vitvi07g01643	-0.740193	-0.63854	-0.822313	Unknown protein	3	9.29943e-08	0.769481	9.88131	20.398	16.4823	5.91381	12.3492	9.27085	Unknown								VIT_07s0129g00640
Vitvi07g01737	-1.24878	-0.712568	-0.163277	MAPKKK21	3	2.9899e-11	0.782487	21.8353	102.773	49.5118	9.0665	58.6473	44.4852	Signaling.Signaling pathway.Protein kinase.MAPK cascade								VIT_07s0031g00530	AT4G36950
Vitvi07g01739	-1.03386	-0.174466	-0.220827	Rapid ALkalinization Factor RALFL34	3	2.14784e-14	0.863016	109.576	303.9	100.885	53.9787	256.283	86.5781	Signaling.Signaling pathway.Signaling molecules.Signaling peptide								VIT_07s0031g00540	AT5G67070
Vitvi07g01752	0.475076	-0.534252	-0.858701	Caltractin / centrin	3	7.33087e-14	0.69525	0.237722	3.28699	3.40114	0.3821	2.10908	1.82022	Metabolism.Primary metabolism.Nucleobase, nucleoside, nucleotide, nucleic acid metabolism.Nucleic acid metabolism.DNA metabolism.DNA recombination and repair.repair.Nucleotide excision repair	Cellular process.Cell growth and death	Signaling.Signaling pathway.Calcium sensors and Signaling						VIT_07s0031g00700	AT3G50360
Vitvi07g01908	-0.159745	-0.109356	-1.2852	Phytoalexin-deficient 4 protein (PAD4)	3	1.63891e-28	0.920794	18.3477	96.704	51.7946	16.5466	84.5233	21.1728	Signaling.Hormone Signaling.Jasmonate salicylate signaling.Jasmonate Signaling.Jasmonate-mediated Signaling pathway	Response to stimulus.Stress response.Biotic stress response	Signaling.Hormone Signaling.Jasmonate salicylate signaling.Salicylic acid Signaling.Salicylic acid-mediated Signaling pathway						VIT_07s0031g02390	AT3G52430
Vitvi07g02521	-0.835827	-0.497761	-1.47572	R protein disease resistance protein	3	3.03519e-20	0.893958	3.3248	47.1736	21.8856	1.8229	31.3722	7.75951	Response to stimulus.Stress response.Biotic stress response.Plant-pathogen interaction.R proteins from Plant-pathogen interaction								VIT_07s0197g00240	AT5G66900
Vitvi07g02528	-0.23442	-0.0412501	-1.09693	R protein disease resistance protein	3	2.8021e-38	0.936801	1.50022	8.86581	8.33195	1.2669	8.14545	3.83022	Response to stimulus.Stress response.Biotic stress response.Plant-pathogen interaction.R proteins from Plant-pathogen interaction								VIT_07s0197g00090	AT5G66900
Vitvi07g02625	-0.873357	0.580077	-0.593149	No hit	3	8.87019e-07	0.721296	2.87252	4.53346	5.91808	1.52394	6.46999	3.88244	No hit								VIT_00s0802g00010
Vitvi07g02631	-0.103817	0.195417	-0.972298	Ca2+-ATPase 2 ACA2, plasma membrane	3	1.08071e-18	0.881848	2.30622	11.3229	13.1979	2.15504	12.2803	6.66815	Signaling.Signaling pathway.Calcium sensors and Signaling	Transport overview.Primary Active Transporters.P-P-bond hydrolysis-driven transporters.P-type ATPase (P-ATPase).Ca2+-ATPase (efflux)	Transport overview.Ion transport.Cation transport						VIT_07s0129g00110	AT4G37640
Vitvi07g02637	0.82737	0.534662	0.488403	Unknown	3	4.37668e-13	0.834265	2.74519	21.038	19.4153	5.00847	29.0785	27.3056	Unknown								VIT_07s0129g00510
Vitvi07g02638	-0.309984	-0.945031	-0.954876	Unknown protein	3	1.58835e-27	0.919914	14.9623	44.4304	34.8917	12.1444	21.7688	18.0001	Unknown								VIT_07s0129g00630
Vitvi07g02650	-1.10106	-1.11693	-1.15703	Unknown	3	4.24948e-19	0.877979	0.142554	37.9389	5.10628	0	16.7176	2.22178	Unknown								VIT_07s0129g01010
Vitvi07g02691	-0.815574	0.247466	-0.771691	Unknown protein	3	1.29782e-11	0.835432	54.9397	107.471	140.849	31.0342	120.571	82.1375	Unknown								VIT_07s0031g01630	AT5G09960
Vitvi07g03049	-0.3401	-1.21679	-0.701251	3-deoxy-D-arabino-heptulosonate 7-phosphate synthase	3	2.29502e-102	0.974761	15.4451	187.039	164.697	12.2051	75.9679	101.984	Metabolism.Primary metabolism.Amino acid metabolism.Aromatic amino acid metabolism.Aromatic amino acid biosynthesis	Metabolism.Cellular metabolism.Shikimate metabolism	Metabolism.Primary metabolism.Amino acid metabolism.Amino acid biosynthesis						VIT_00s0391g00070	AT1G22410
Vitvi08g00026	-0.830854	-0.262523	-0.108062	Calcium-binding protein CML	3	2.35266e-15	0.867872	129.858	365.399	181.568	72.2143	288.477	169.522	Response to stimulus.Stress response.Biotic stress response.Plant-pathogen interaction								VIT_08s0056g00290	AT4G20780
Vitvi08g00283	-0.998484	-0.092149	-0.851453	Syntaxin 1B/2/3/4	3	3.37843e-09	0.783835	94.0892	351.836	252.994	45.9309	311.252	138.858	Cellular process.Cellular transport.Protein trafficking.Vesicle-mediated trafficking.SNARE interactions in vesicular transport	Transport overview.Channels and pores.Vesicle Fusion Pores.Synaptosomal Vesicle Fusion Pore							VIT_08s0032g01150	AT3G11820
Vitvi08g00298	-0.902908	-0.85857	-1.29013	Calcium dependent protein kinase 1	3	3.27709e-36	0.918597	0.231655	23.2086	10.8296	0.0665231	12.0399	4.35614	Response to stimulus.Stress response.Biotic stress response.Plant-pathogen interaction								VIT_08s0032g01220	AT5G04870
Vitvi08g00725	-0.0516236	-0.403105	-1.46303	Ammonium transporter 2	3	2.10293e-19	0.847656	0.0382924	6.16513	1.46064	0.0328386	4.37993	0.45035	Transport overview.Channels and pores.a-Type channels.Ammonia Channel Transporter	Metabolism.Cellular metabolism.Nitrogen and sulfur metabolism.Nitrogen metabolism.Nitrogen assimilation	Transport overview.Ion transport.Cation transport.Ammonium transport						VIT_08s0058g00150	AT2G38290
Vitvi08g00791	-1.30389	-0.0461532	-0.761217	Unknown protein	3	2.34589e-10	0.818711	25.0006	78.6821	72.5098	9.94866	71.8519	42.6268	Unknown								VIT_08s0058g00670	AT5G01710
Vitvi08g01101	-0.194824	-0.821322	-0.607203	Exocyst subunit EXO70 H4	3	2.17132e-33	0.920609	0.552806	35.9447	40.6831	0.471093	19.1587	26.6198	Transport overview.Macromolecule transport.Protein transport.Tethering factors	Cellular process.Cellular transport.Protein trafficking.Vesicle-mediated trafficking							VIT_08s0040g02730	AT3G09520
Vitvi08g01194	-0.950641	-0.157763	-1.12378	Protein phosphatase 2C POLTERGEIST-like 4	3	3.2984e-15	0.830382	0.305823	11.3347	8.4937	0.0989635	9.59748	3.82606	Signaling.Signaling pathway.Protein phosphatase.PP2C	Development.Meristem organization and activity							VIT_08s0007g00310	AT1G07630
Vitvi08g01221	0.494061	-0.632278	-0.8703	WRKY DNA-binding protein 49	3	4.82e-06	0.713599	1.61288	4.75893	4.70453	2.34154	2.86072	2.51793	Regulation overview.Regulation of gene expression.Regulation of transcription.Transcription factor.WRKY family transcription factor								VIT_08s0007g00570	AT5G43290
Vitvi08g01300	0.439138	-0.633353	-1.26943	Photoassimilate-responsive protein	3	7.18445e-16	0.832926	0.301949	16.6471	8.27017	0.457405	10.1771	3.35884	Unknown								VIT_08s0007g01560	AT3G54040
Vitvi08g01325	-0.300059	-0.959215	-1.44647	ANTR2 (anion transporter 2	3	1.88649e-17	0.854435	1.04737	9.11499	13.41	0.834129	4.37504	4.94668	Transport overview.Electrochemical Potential-driven Transporters.Porters.Major Facilitator Superfamily.Anion:Cation Symporter	Transport overview.Ion transport.Anion transport.Phosphate transport							VIT_08s0007g01810	AT2G38060
Vitvi08g01377	-1.19367	-0.400719	-1.21208	Harpin inducing protein 1-like 9	3	2.48794e-19	0.874131	6.75439	122.634	73.2167	2.84322	87.7661	30.8361	Response to stimulus.Stress response.Biotic stress response.Virus stress response								VIT_08s0007g02360	AT5G06320
Vitvi08g01480	-0.414929	-0.76491	-1.35577	Anthocyanin membrane protein 1 (Anm1)	3	5.82325e-12	0.840672	6.0969	20.8881	14.1294	4.57928	11.5758	5.44683	Transport overview.Electrochemical Potential-driven Transporters.Porters.Drug/Metabolite Transporter.Thiamine Pyrophosphate Transporter								VIT_08s0007g03570	AT3G59310
Vitvi08g01602	-0.558538	0.866534	-0.075051	Aquaporin GAMMA-TIP	3	1.83154e-10	0.817012	297.474	367.945	302.07	202.951	638.017	286.877	Transport overview.Channels and pores.a-Type channels.Major Intrinsic Protein	Transport overview.Water transport.Aquaporins.TIP							VIT_08s0007g04780	AT2G36830
Vitvi08g01603	0.31803	-0.312712	-0.826775	Zinc finger (C3HC4-type ring finger)	3	1.00833e-22	0.894362	4.91749	17.4663	19.8026	6.21165	13.2767	11.1143	Regulation overview.Regulation of gene expression.Regulation of transcription.Transcription factor.Zinc finger C3HC4 family transcription factor								VIT_08s0007g04790	AT5G22920
Vitvi08g01611	-1.03125	-0.495043	-0.833459	Nodulin family protein	3	1.81485e-12	0.629587	0.448519	2.62455	1.35125	0.157159	1.72599	0.703731	Metabolism.Primary metabolism.Protein metabolism and modification.Protein modification.Protein myristoylation	Metabolism.Cellular metabolism.Nitrogen and sulfur metabolism.Nitrogen metabolism.Nitrogen assimilation							VIT_08s0007g04860	AT2G39210
Vitvi08g02051	-1.53371	-0.614271	-0.673779	U-box domain-containing protein	3	8.45806e-14	0.81726	5.76206	44.4191	12.4228	1.88995	27.1591	7.72933	Unknown								VIT_08s0105g00180	AT2G35930
Vitvi08g02168	-0.756048	-0.633187	-0.919793	Unknown	3	2.21083e-10	0.819198	22.6517	79.693	88.5769	13.1329	48.5164	46.5039	Unknown								VIT_08s0040g02610
Vitvi08g02315	-0.136342	0.0507198	-1.15488	Protein kinase	3	5.64053e-48	0.939524	1.34153	27.4012	29.6186	1.21928	26.6666	13.2415	Signaling.Signaling pathway.Protein kinase								VIT_08s0007g05560	AT3G57090
Vitvi08g02401	-1.03831	-0.508183	-0.784822	Unknown protein	3	9.54565e-11	0.73346	65.5488	290.857	170.858	31.329	192.87	98.2197	Unknown								VIT_08s0007g08520
Vitvi09g00012	-0.933386	-0.797432	-0.50227	Avr9/Cf-9 rapidly elicited protein 132	3	9.52335e-15	0.861718	3.59058	24.6317	9.81473	1.8358	13.3	6.89507	Response to stimulus.Stress response.Biotic stress response								VIT_09s0002g00220	AT1G53820
Vitvi09g00017	-0.406711	-1.02697	-0.939731	Pectinesterase PME3	3	3.03009e-15	0.828956	0.186	9.98698	4.07489	0.110629	4.58049	2.06535	Cellular process.Cellular component organization and biogenesis.Cell wall organization and biogenesis.Cell wall metabolism.Cell wall modification.Pectin modification								VIT_09s0002g00320	AT3G14310
Vitvi09g00076	-0.186483	0.0885274	-0.839312	Triacylglycerol lipase	3	1.0375e-27	0.918585	14.9972	45.5961	71.1537	13.2721	45.7421	39.545	Metabolism.Primary metabolism.Lipid metabolism.Glycerolipid metabolism.Glycerolipid catabolism								VIT_09s0002g00990	AT3G14075
Vitvi09g00085	-0.157591	-0.714682	-1.44694	Lipoxygenase	3	1.14564e-13	0.860148	8.79337	102.481	71.7615	7.93524	58.6161	25.9682	Metabolism.Primary metabolism.Lipid metabolism.Fatty acid metabolism.Alpha-linolenic acid metabolism	Metabolism.Primary metabolism.Lipid metabolism.Fatty acid metabolism.Oxylipin biosynthesis							VIT_09s0002g01080	AT1G17420
Vitvi09g00086	-0.0707957	-0.970573	-0.433358	flavonoid 3-monooxygenase	3	5.10078e-19	0.893836	20.8267	71.3225	69.6328	19.9865	34.4634	51.9961	Metabolism.Secondary metabolism.Phenylpropanoid metabolism.Flavonoid metabolism.Flavonoid biosynthesis								VIT_09s0002g01090	AT5G07990
Vitvi09g00264	-0.88794	-1.44647	-5.09348	Lipase GDSL	3	6.24864e-41	0.937831	2.91647	40.3928	9.3854	1.53131	13.9253	0.15364	Unclear								VIT_09s0002g03140	AT3G16370
Vitvi09g00383	0.423818	-1.04525	-1.0473	Calmodulin-binding protein	3	7.03386e-12	0.742801	0	4.40632	1.19804	0.042859	1.9576	0.515397	Signaling.Signaling pathway.Calcium sensors and Signaling								VIT_09s0002g04560	AT4G33050
Vitvi09g00546	-0.0256069	-0.281612	-0.902668	RPS5 (resistant to p. syringae 5)	3	0.000809714	0.623058	3.32731	8.40551	8.94844	3.29347	6.51861	4.7302	Response to stimulus.Stress response.Biotic stress response.Plant-pathogen interaction.R proteins from Plant-pathogen interaction	Diverse functions.Gene family with diverse functions.NBS-LRR superfamily							VIT_09s0002g06260	AT5G63020
Vitvi09g00558	-0.0480968	-0.700289	-0.972051	No hit	3	1.34896e-26	0.912591	18.2488	190.887	27.6004	17.2906	111.901	14.1307	No hit								VIT_09s0002g06400
Vitvi09g01036	0.0477206	2.28794	0.683653	Isopentenyltransferase	3	2.08949e-09	0.655689	0.467231	1.0633	0.61341	0.491141	5.38586	1.06144	Signaling.Hormone Signaling.Cytokinin Signaling.Cytokinin metabolism.Cytokinin biosynthesis								VIT_09s0070g00710	AT3G63110
Vitvi09g01122	-1.10352	-0.206393	-0.709739	WRKY DNA-binding protein 40	3	2.27974e-31	0.921435	8.65188	153.035	93.891	3.94249	125.025	57.0545	Regulation overview.Regulation of gene expression.Regulation of transcription.Transcription factor.WRKY family transcription factor								VIT_09s0018g00240	AT1G80840
Vitvi09g01345	-1.24565	-0.594836	0.944962	Unknown protein	3	4.55657e-10	0.69622	0.597144	4.22636	0.689189	0.181318	2.60562	1.44297	Unknown								VIT_09s0054g00380	AT3G07510
Vitvi09g01914	-3.21052	-0.569519	-1.21784	Unknown	3	4.21783e-12	0.772909	4.27178	7.25137	2.71423	0.353315	4.58179	1.0961	Unknown								VIT_09s0018g01980
Vitvi10g00063	-1.37262	-0.696898	-1.14703	WRKY DNA-binding protein 6	3	4.55406e-26	0.913382	2.29458	56.993	60.5214	0.81639	33.0243	27.1015	Regulation overview.Regulation of gene expression.Regulation of transcription.Transcription factor.WRKY family transcription factor								VIT_10s0116g01200	AT1G62300
Vitvi10g00269	0.0190971	-0.732184	-1.34469	Calcium-transporting ATPase 13 ACA13	3	2.99831e-12	0.691447	0.0251101	1.32532	2.69774	0.0273266	0.706221	0.986823	Signaling.Signaling pathway.Calcium sensors and Signaling	Transport overview.Primary Active Transporters.P-P-bond hydrolysis-driven transporters.P-type ATPase (P-ATPase).Ca2+-ATPase (efflux)	Transport overview.Ion transport.Cation transport						VIT_00s0691g00010
Vitvi10g00271	-0.624776	-0.495668	-0.947759	Scarecrow transcription factor 5 (SCL5)	3	9.32498e-17	0.868395	59.3588	316.2	298.811	38.6686	209.975	154.054	Regulation overview.Regulation of gene expression.Regulation of transcription.Transcription factor.GRAS family transcription factor								VIT_00s0463g00020	AT1G50600
Vitvi10g00274	-0.194217	-0.148522	-1.09236	Ca2+-transporting ATPase type 2 isoform 8	3	3.55065e-23	0.867746	0.017939	2.70541	2.82264	0	2.29656	1.25793	Signaling.Signaling pathway.Calcium sensors and Signaling	Transport overview.Primary Active Transporters.P-P-bond hydrolysis-driven transporters.P-type ATPase (P-ATPase).Ca2+-ATPase (efflux)							VIT_00s0463g00030	AT3G22910
Vitvi10g00390	-0.194442	-0.679766	-1.19507	fiber protein	3	1.24924e-09	0.801215	5.4828	19.3564	17.4133	4.81503	11.3829	7.53807	Unknown								VIT_00s0404g00050	AT1G61260
Vitvi10g00508	-1.21318	-0.649695	-1.18952	Glutaredoxin	3	1.95476e-12	0.845614	5.11582	50.7352	25.2023	2.15329	30.4493	10.814	Response to stimulus.Stress response.Abiotic stress response.Oxidative stress response								VIT_10s0003g00390	AT1G28480
Vitvi10g00509	-0.318307	-0.50235	-1.21446	MLO6 (mildew resistance locus O 6)	3	8.20014e-25	0.910039	3.39768	34.7079	20.6744	2.72254	23.1491	8.84161	Cellular process.Cell growth and death.Cell death	Response to stimulus.Stress response.Biotic stress response							VIT_10s0003g00410	AT2G39200
Vitvi10g00630	-0.661581	-0.20421	-0.925264	PUB17 (plant U- box 17)	3	1.40565e-21	0.898481	39.7798	214.517	134.779	25.1815	175.562	70.1501	Cellular process.Cell growth and death.Cell death	Metabolism.Primary metabolism.Protein metabolism and modification.Proteolysis.cytoplasmic and nuclear protein degradation.Ubiquitin-mediated proteolysis							VIT_10s0003g01730	AT1G29340
Vitvi10g00657	-0.074323	-0.0656276	-0.841235	Nitrate transporter 1:2	3	2.34753e-10	0.810393	7.29657	19.9986	29.4279	6.98095	18.072	16.3033	Transport overview.Electrochemical Potential-driven Transporters.Porters.Proton-dependent Oligopeptide Transporter	Transport overview.Ion transport.Anion transport.Nitrate transport							VIT_10s0003g02030	AT1G27040
Vitvi10g01495	-0.335876	-0.789932	-1.2032	R protein disease resistance protein	3	1.69847e-12	0.738223	0.810923	4.13378	4.65112	0.621714	2.21003	1.95011	Response to stimulus.Stress response.Biotic stress response.Plant-pathogen interaction.R proteins from Plant-pathogen interaction								VIT_10s0071g00190	AT5G66900
Vitvi10g01552	-0.815876	0.259439	0.147749	Unknown protein	3	5.76375e-36	0.934563	8.4726	18.2015	22.2405	4.79837	20.6305	24.6618	Unknown								VIT_10s0071g00890	AT1G73390
Vitvi10g01770	-0.894259	0.011549	0.688621	Unknown	3	1.4981e-08	0.786641	10.1427	10.9725	8.18132	5.44389	10.4621	13.268	Unknown								VIT_10s0003g00210
Vitvi10g01798	-1.25042	-1.11408	-0.578504	Unknown	3	3.67569e-11	0.814269	5.68436	63.0272	71.2614	2.30535	27.4311	47.3079	Unknown								VIT_10s0003g01650
Vitvi10g01901	0.029808	-1.57465	-1.40496	BES1/BZR1 homolog protein	3	1.34041e-39	0.863436	0.446999	10.1439	6.96516	0.462706	3.14023	2.55348	Signaling.Hormone Signaling.Brassinosteroid Signaling.Brassinosteroid-mediated Signaling pathway	Regulation overview.Regulation of gene expression.Regulation of transcription.Transcription factor.BES1 family transcription factor							VIT_10s0003g04710
Vitvi10g01931	-0.825943	-0.222734	-0.547368	Ethylene-regulated nuclear protein ERN1	3	2.08326e-10	0.789061	35.0841	113.08	71.4766	19.5264	91.0854	48.6738	Signaling.Hormone Signaling.Ethylene Signaling.Ethylene-mediated Signaling pathway								VIT_10s0003g05330	AT4G20880
Vitvi10g02048	0.274685	-0.757647	-0.962135	R protein disease resistance protein	3	2.75874e-08	0.775181	1.71549	9.69318	11.456	2.11869	5.37274	5.87077	Response to stimulus.Stress response.Biotic stress response.Plant-pathogen interaction.R proteins from Plant-pathogen interaction								VIT_10s0071g00150	AT5G66900
Vitvi10g02129	-1.62064	0.852227	1.80211	Linalool synthase	3	2.34309e-32	0.887937	0.549725	4.70484	1.55074	0.0955406	8.13101	5.72103	Metabolism.Secondary metabolism.Terpenoid metabolism.Terpenoid biosynthesis								VIT_00s0385g00020	AT1G61680
Vitvi10g02161	-2.4892	-0.0257173	0.243686	flavodoxin-like quinone reductase 1	3	1.51627e-07	0.741431	14.5258	27.264	17.0139	2.44559	25.3286	20.176	Signaling.Hormone Signaling.Auxin Signaling.Auxin-mediated Signaling pathway	Metabolism.Cellular metabolism.Oxidation reduction.Flavin-containing monooxygenase							VIT_00s0271g00110
Vitvi10g02174	-1.21116	1.05826	1.73962	1,8-cineole synthase, chloroplast	3	9.48472e-20	0.864196	0.580434	4.84772	3.13056	0.181465	9.67931	10.7513	Metabolism.Secondary metabolism.Terpenoid metabolism.Monoterpenoid metabolism.Monoterpenoid biosynthesis								VIT_00s0271g00010
Vitvi10g02327	-0.256863	-0.822624	-0.839978	Avr9/Cf-9 rapidly elicited protein 20	3	2.36266e-11	0.825681	2.12644	26.6149	26.4177	1.7738	14.154	14.6197	Signaling.Signaling pathway.Calcium sensors and Signaling	Response to stimulus.Stress response.Biotic stress response							VIT_00s0347g00040	AT5G54490
Vitvi10g02335	-0.877566	-1.12237	-1.31847	Polyphenol oxidase II, chloroplast precursor	3	7.63624e-11	0.814412	0.663927	30.0425	42.9271	0.307141	13.1193	16.6493	Metabolism.Primary metabolism.Amino acid metabolism.Aromatic amino acid metabolism.Tyrosine metabolism.Tyrosine catabolism	Transport overview.Incompletely characterized transport systems.Recognized transporters of unknown biochemical mechanism.Iron/Lead Transporter.Oxidase-dep Fe2+ Transporter	Metabolism.Primary metabolism.Amino acid metabolism.Amino acid catabolism	Metabolism.Secondary metabolism.Aromatic compound metabolism.Rosmarinic acid biosynthesis	Response to stimulus.Stress response.Abiotic stress response.Oxidative stress response				VIT_00s0480g00040
Vitvi11g00045	-1.58598	-1.38395	-1.2689	DREB sub A-5 of ERF/AP2 transcription factor	3	1.49259e-14	0.832156	8.73058	107.946	63.5281	2.76972	38.5347	26.0342	Signaling.Hormone Signaling.Ethylene Signaling.Ethylene-mediated Signaling pathway	Regulation overview.Regulation of gene expression.Regulation of transcription.Transcription factor.AP2 family transcription factor.DREB subfamily transcription factor							VIT_11s0016g00660	AT1G19210
Vitvi11g00046	-1.32618	-0.70467	-0.204357	AP2 domain-containing transcription factor	3	5.18161e-16	0.829453	3.49171	25.9459	7.09856	1.30769	14.9868	6.14693	Signaling.Hormone Signaling.Ethylene Signaling.Ethylene-mediated Signaling pathway	Regulation overview.Regulation of gene expression.Regulation of transcription.Transcription factor.AP2 family transcription factor.DREB subfamily transcription factor							VIT_11s0016g00670	AT5G21960
Vitvi11g00067	-0.450984	-0.143452	-0.853815	Cation exchanger (CAX9)	3	1.46996e-17	0.883125	15.9291	55.819	32.8215	11.7149	47.6406	18.1249	Transport overview.Electrochemical Potential-driven Transporters.Porters.Ca2+:Cation Antiporter	Transport overview.Ion transport.Cation transport							VIT_11s0016g00910	AT1G54115
Vitvi11g00096	0.245282	0.435332	0.874893	CYP72A1	3	9.35273e-10	0.811658	6.78518	14.3663	9.61653	8.13202	18.4161	17.7791	Metabolism.Secondary metabolism.Terpenoid metabolism.Monoterpenoid metabolism.Monoterpenoid biosynthesis	Metabolism.Cellular metabolism.Oxidation reduction.Cytochrome P450 oxidoreductase							VIT_11s0016g01290	AT3G14690
Vitvi11g00140	-1.5133	-0.345661	-1.13592	Unknown protein	3	6.307e-10	0.700039	78.4639	446.435	340.016	26.6153	330.447	152.33	Unknown								VIT_11s0016g01810	AT5G12010
Vitvi11g00156	0.514048	-0.944114	-0.867058	Calmodulin-binding region IQD6	3	3.07637e-12	0.697381	0.269874	5.03449	2.24445	0.44229	2.41648	1.17456	Signaling.Signaling pathway.Calcium sensors and Signaling								VIT_11s0016g01970	AT2G26190
Vitvi11g00213	-0.137474	-0.172307	-0.908077	MAPK activating protein-like	3	7.75306e-15	0.860948	19.9823	66.4988	66.6354	18.3044	55.426	35.4071	Signaling.Signaling pathway.Protein kinase.MAPK cascade								VIT_11s0016g02580	AT2G19710
Vitvi11g00251	0.426046	0.232788	0.812453	Unknown protein	3	9.80029e-12	0.815735	2.82745	16.594	12.9909	3.87317	18.5072	22.9544	Unknown								VIT_11s0016g02980	AT5G56550
Vitvi11g00283	0.0269571	-0.168131	-0.937704	Unknown protein	3	5.28511e-25	0.911343	8.17496	34.7582	31.4896	8.40002	29.1984	16.3839	Unknown								VIT_11s0016g03330	AT2G25800
Vitvi11g00356	-1.03334	-0.0101485	0.435647	Sulfate transporter 3.5	3	6.60908e-32	0.924074	24.1357	228.287	40.4961	11.8496	215.674	54.5943	Transport overview.Electrochemical Potential-driven Transporters.Porters.Sulfate Permease	Transport overview.Ion transport.Anion transport.Sulfate transport							VIT_11s0016g04160	AT5G19600
Vitvi11g00394	-0.641134	-0.34196	-1.00319	IAA16	3	1.80377e-16	0.874246	4.39039	23.9363	14.2826	2.79327	17.8038	7.06566	Signaling.Hormone Signaling.Auxin Signaling.Auxin-mediated Signaling pathway	Regulation overview.Regulation of gene expression.Regulation of transcription.Transcription factor.AUXIAA family transcription factor							VIT_11s0016g04490	AT3G23050
Vitvi11g00415	-1.16391	0.105079	-0.751851	Beta-ketoacyl-CoA synthase	3	1.32291e-17	0.880098	93.3048	433.385	372.169	40.8629	441.409	218.797	Metabolism.Primary metabolism.Lipid metabolism.Fatty acid metabolism.Fatty acid biosynthesis								VIT_11s0016g04700	AT2G26640
Vitvi11g00545	0.0270753	-0.19289	-0.841385	Chloride channel protein CLC	3	3.13372e-11	0.834971	23.3559	46.9442	33.9274	23.9391	38.8264	19.0254	Transport overview.Electrochemical Potential-driven Transporters.Porters.Chloride Carrier/Channel	Transport overview.Ion transport.Anion transport.Chloride transport							VIT_11s0118g00220	AT5G33280
Vitvi11g00924	-0.299976	-1.66627	-1.58072	Trans-cinnamate 4-monooxygenase	3	3.01575e-08	0.737392	0.115542	14.3186	5.89565	0.0710606	4.24846	1.87491	Metabolism.Primary metabolism.Amino acid metabolism.Aromatic amino acid metabolism.Phenylalanine metabolism.Phenylalanine biosynthesis	Metabolism.Secondary metabolism.Phenylpropanoid metabolism.Phenylpropanoid biosynthesis							VIT_11s0065g00350	AT2G30490
Vitvi11g01153	-0.514099	-0.419649	-1.18902	Basic helix-loop-helix (bHLH) family	3	6.73521e-16	0.87701	12.1802	67.6841	31.9872	8.5614	47.6994	13.8378	Regulation overview.Regulation of gene expression.Regulation of transcription.Transcription factor.bHLH family transcription factor								VIT_11s0052g00100	AT5G57150
Vitvi11g01188	-1.10603	-0.632645	-0.761822	WRKY DNA-binding protein 11	3	6.8226e-19	0.895114	5.61333	57.0694	51.2849	2.56664	34.7321	29.9981	Regulation overview.Regulation of gene expression.Regulation of transcription.Transcription factor.WRKY family transcription factor								VIT_11s0052g00450	AT4G31550
Vitvi11g01213	-0.197196	0.292373	-0.846175	Serine/theronine protein kinase 2	3	0.00027686	0.670388	4.89492	6.37329	7.38497	4.28866	7.40931	4.05405	Signaling.Signaling pathway.Protein kinase								VIT_11s0052g00700	AT1G56140
Vitvi11g01257	0.0644388	-1.4602	-0.920558	4-coumarate-CoA ligase 2	3	2.77408e-17	0.879649	3.47272	23.2308	9.67488	3.66696	7.92407	5.05399	Metabolism.Secondary metabolism.Phenylpropanoid metabolism.Phenylpropanoid biosynthesis	Transport overview.Group translocators.Acyl CoA ligase-coupled transporters.Proposed Fatty Acid Transporter							VIT_11s0052g01090	AT1G51680
Vitvi11g01263	-1.73828	-0.338594	-1.59178	Xyloglucan endotransglucosylase-hydrolase XTH3	3	2.40002e-15	0.833511	0.872789	51.5969	66.4232	0.175858	38.6387	21.24	Cellular process.Cellular component organization and biogenesis.Cell wall organization and biogenesis.Cell wall metabolism.Cell wall modification.Xyloglucan modification								VIT_11s0052g01190	AT4G25810
Vitvi11g01265	-1.04574	-1.46477	-0.382431	Xyloglucan endotransglycosylase 6	3	1.62531e-11	0.770655	0.901583	9.74332	5.70083	0.375604	3.2611	4.34592	Cellular process.Cellular component organization and biogenesis.Cell wall organization and biogenesis.Cell wall metabolism.Cell wall modification.Xyloglucan modification								VIT_11s0052g01220	AT4G25810
Vitvi11g01408	-1.00307	-0.152085	-0.911718	No hit	3	9.63293e-11	0.76534	16.1358	82.7744	64.4953	7.77619	70.3707	34.0839	No hit								VIT_11s0016g04050
Vitvi11g01463	-1.22835	0.218376	0.633052	Heparanase protein 3 precursor	3	6.09181e-19	0.887025	9.13562	18.2392	7.215	3.8593	20.0895	11.2625	Metabolism.Primary metabolism.Carbohydrate metabolism.Monosaccharide metabolism.Pentose glucuronate interconversion	Metabolism.Primary metabolism.Carbohydrate metabolism.Polysaccharide metabolism.Starch and sucrose metabolism							VIT_11s0118g00420	AT5G34940
Vitvi11g01674	-1.83506	-0.201853	-1.76506	Xyloglucan endotransglucosylase/hydrolase 23	3	1.81013e-12	0.81632	0.50714	17.6309	19.8226	0.0529775	14.51	5.65429	Cellular process.Cellular component organization and biogenesis.Cell wall organization and biogenesis.Cell wall metabolism.Cell wall modification.Xyloglucan modification								VIT_11s0052g01180	AT4G25810
Vitvi11g01676	-2.20869	-0.305208	-1.19917	Xyloglucan endotransglucosylase/hydrolase 23	3	3.96157e-22	0.886077	3.42244	97.5025	198.048	0.651032	74.7515	84.2175	Cellular process.Cellular component organization and biogenesis.Cell wall organization and biogenesis.Cell wall metabolism.Cell wall modification.Xyloglucan modification								VIT_11s0052g01260	AT4G25810
Vitvi11g01678	-0.740075	-0.668352	-1.17801	Xyloglucan endotransglucosylase/hydrolase 23	3	5.08715e-12	0.801074	0.175846	30.1645	44.4496	0.0557797	17.9565	18.8349	Cellular process.Cellular component organization and biogenesis.Cell wall organization and biogenesis.Cell wall metabolism.Cell wall modification.Xyloglucan modification								VIT_11s0052g01280	AT4G25810
Vitvi11g01680	-3.88792	-0.755704	-1.23604	Xyloglucan endotransglycosylase 6	3	9.75164e-10	0.775742	16.1667	204.94	266.597	0.985365	114.645	110.273	Cellular process.Cellular component organization and biogenesis.Cell wall organization and biogenesis.Cell wall metabolism.Cell wall modification.Xyloglucan modification								VIT_11s0052g01300	AT4G25810
Vitvi12g00145	-1.41931	-0.646295	-1.05853	S-receptor kinase	3	7.0552e-17	0.881051	3.95847	50.2065	22.1964	1.41622	30.2119	10.5349	Signaling.Signaling pathway.Protein kinase								VIT_12s0028g01640	AT4G32300
Vitvi12g00251	-1.03628	-0.729206	-0.740665	Glutaredoxin	3	1.45248e-38	0.936884	5.11497	89.0199	134.532	2.42091	50.7322	80.622	Response to stimulus.Stress response.Abiotic stress response.Oxidative stress response								VIT_12s0028g03010	AT1G28480
Vitvi12g00307	-1.11424	0.253705	-1.39743	No hit	3	2.17929e-08	0.757594	1.63877	7.29107	10.0522	0.695699	8.24314	3.73975	No hit								VIT_12s0028g03710
Vitvi12g00362	-0.988536	-1.01766	-1.34741	fasciclin arabinogalactan-protein (FLA7)	3	3.08917e-09	0.807819	45.4207	220.838	148.793	22.6281	103.552	58.1725	Cellular process.Cellular component organization and biogenesis.Cell wall organization and biogenesis.Cell wall structural protein								VIT_12s0059g00570	AT2G04780
Vitvi12g00443	-1.02002	-0.10189	-1.20179	Armadillo/beta-catenin repeat	3	1.42502e-33	0.931372	8.2153	133.185	117.455	4.01322	116.54	50.9435	Unknown								VIT_12s0059g01340	AT2G05810
Vitvi12g00445	-1.73682	-0.862042	-1.04393	1-aminocyclopropane-1-carboxylate oxidase 1	3	6.78206e-26	0.91135	10.4622	161.428	120.691	3.08025	84.468	57.5654	Metabolism.Primary metabolism.Organic acid metabolism.Propanoate metabolism	Signaling.Hormone Signaling.Ethylene Signaling.Ethylene-mediated Signaling pathway	Signaling.Hormone Signaling.Ethylene Signaling.Ethylene metabolism.Ethylene biosynthesis						VIT_12s0059g01380	AT1G05010
Vitvi12g00594	-1.14936	-0.460971	-0.971336	Avr9/Cf-9 rapidly elicited protein 20	3	1.23155e-07	0.680838	129.196	468.487	423.26	57.4069	320.917	212.768	Signaling.Signaling pathway.Calcium sensors and Signaling	Response to stimulus.Stress response.Biotic stress response							VIT_12s0134g00240	AT4G27280
Vitvi12g00649	-0.746712	-0.418063	-1.10945	Auxin-responsive protein AIR12	3	3.51644e-19	0.887579	14.5851	201.372	77.9116	8.56354	142.375	35.5013	Signaling.Hormone Signaling.Auxin Signaling.Auxin-mediated Signaling pathway								VIT_12s0057g00420	AT5G35735
Vitvi12g00890	0.0514688	-0.271143	-1.03568	R protein L6	3	3.73696e-22	0.898179	6.00325	24.625	24.9459	6.27701	19.2791	12.1343	Response to stimulus.Stress response.Biotic stress response.Plant-pathogen interaction.R proteins from Plant-pathogen interaction								VIT_12s0142g00590	AT5G36930
Vitvi12g02060	-0.256587	0.0710574	-0.840006	Protein kinase CRK1 protein	3	2.12745e-85	0.970529	6.00592	26.2122	27.4393	5.04829	26.0489	15.2795	Signaling.Signaling pathway.Protein kinase								VIT_12s0035g01180	AT1G09600
Vitvi12g02185	-0.962635	-0.198079	0.212271	Unknown protein	3	2.23625e-08	0.785091	176.437	373.345	281.856	89.5335	307.238	332.144	Unknown								VIT_12s0142g00160
Vitvi12g02388	-1.1039	-1.97693	0.105578	No hit	3	3.28185e-12	0.804529	0.14308	17.1608	0.830589	0	4.11039	0.903501	No hit								VIT_12s0059g01720
Vitvi12g02429	-1.85381	-0.358923	-0.69121	No hit	3	5.97692e-09	0.766156	21.6404	95.2478	77.3172	5.92938	70.2106	47.0267	No hit								VIT_12s0134g00170
Vitvi12g02509	-0.939356	-0.630579	0.210883	Heavy-metal-associated domain-containing protein	3	6.22803e-25	0.908219	9.57337	40.2557	16.6511	4.97315	24.5494	19.3007	Unclear								VIT_12s0057g01440
Vitvi12g02641	-2.37265	-0.639044	-0.537218	R protein L6	3	7.19118e-09	0.7426	1.12868	4.42872	2.82516	0.118456	2.64622	1.90871	Response to stimulus.Stress response.Biotic stress response.Plant-pathogen interaction.R proteins from Plant-pathogen interaction								VIT_12s0034g01310	AT5G36930
Vitvi12g02755	-1.1795	-0.35052	0.434495	Unknown protein	3	5.71103e-09	0.796958	4.36663	10.3164	3.37049	1.87365	7.62641	4.60073	Unknown								VIT_12s0035g02080	AT5G49800
Vitvi13g00014	1.08821	-1.23462	-0.228255	Binding	3	3.25059e-19	0.716559	0.160465	3.12857	2.84214	0.485313	1.18756	2.40891	Unknown								VIT_13s0067g00240	AT1G07280
Vitvi13g00015	-0.89727	-0.431369	-1.10045	Nematode-resistance protein	3	1.52465e-07	0.677793	169.049	585.242	653.104	89.1479	408.641	299.033	Response to stimulus.Stress response.Biotic stress response								VIT_13s0067g00260	AT2G40000
Vitvi13g00035	-0.643749	-0.171384	-0.938771	Hydrolase, alpha/beta fold	3	1.11519e-30	0.921777	12.6336	128.113	141.966	7.99735	107.312	73.8119	Unknown								VIT_13s0067g00700	AT2G40095
Vitvi13g00058	-1.93454	-0.327639	-0.980352	Cys-3-His zinc finger protein	3	2.15316e-08	0.731398	159.387	635.978	505.108	40.4757	478.186	252.637	Regulation overview.Regulation of gene expression.Regulation of transcription.Transcription factor.C3H family transcription factor								VIT_13s0067g01070	AT2G40140
Vitvi13g00062	-0.451634	-0.254038	-0.919255	Unknown protein	3	1.51588e-05	0.715466	9.87398	15.5532	12.3084	7.24569	12.3156	6.4521	Unknown								VIT_13s0067g01150	AT3G11150
Vitvi13g00097	-0.604553	-1.35028	-0.830011	Glutaredoxin	3	4.46765e-37	0.9339	12.4875	130.958	103.144	8.23722	48.6219	58.0676	Response to stimulus.Stress response.Abiotic stress response.Oxidative stress response								VIT_13s0067g01650	AT5G58530
Vitvi13g00223	-0.243971	-0.542635	-0.857913	Leucine-rich repeat protein kinase	3	2.22799e-07	0.766093	2.51767	8.2559	7.36207	2.12393	5.3225	4.00763	Signaling.Signaling pathway.Protein kinase								VIT_13s0067g03780	AT5G59700
Vitvi13g00766	-0.480128	-1.12028	-0.533621	Gamma-aminobutyric acid transporter	3	9.84845e-13	0.751836	0.255758	3.83902	3.71482	0.149334	1.60463	2.52862	Transport overview.Electrochemical Potential-driven Transporters.Porters.Amino Acid/Auxin Permease	Transport overview.Macromolecule transport.Amino acid transport							VIT_13s0074g00570	AT1G08230
Vitvi13g01123	-0.0111706	-0.693209	-1.16799	Pectinesterase family	3	1.77221e-13	0.823002	0.19977	16.0839	8.00468	0.198893	9.38623	3.49376	Cellular process.Cellular component organization and biogenesis.Cell wall organization and biogenesis.Cell wall metabolism.Cell wall modification.Pectin modification								VIT_13s0047g00230	AT5G04970
Vitvi13g01264	0.121959	0.23972	0.841562	Steroid 5alpha-reductase	3	0.000287132	0.670395	17.3341	34.6451	14.6637	18.9211	38.6457	26.3869	Signaling.Hormone Signaling.Brassinosteroid Signaling.Brassinosteroid metabolism.Brassinosteroid biosynthesis	Metabolism.Primary metabolism.Lipid metabolism.Steroid metabolism							VIT_13s0067g01770	AT5G16010
Vitvi13g01759	-1.04733	-0.041065	-0.66095	Gamma response 1	3	3.0378e-10	0.732399	1.80166	4.91673	5.00689	0.81415	4.51631	3.12198	Metabolism.Primary metabolism.Nucleobase, nucleoside, nucleotide, nucleic acid metabolism.Nucleic acid metabolism.DNA metabolism.DNA recombination and repair.repair								VIT_13s0064g01250	AT3G52115
Vitvi13g01783	-0.100551	-0.201551	-0.930206	Auxin-independent growth promoter	3	6.91423e-13	0.841756	7.78412	37.745	32.842	7.3113	31.0998	17.0188	Unknown								VIT_13s0064g01510	AT2G44500
Vitvi13g01907	-2.01261	-0.515475	-1.28712	No hit	3	1.64059e-28	0.897725	5.06052	202.891	167.681	1.15145	134.069	67.6264	No hit								VIT_13s0067g02630
Vitvi13g01972	-1.69739	0.143803	-1.05366	DC1 domain-containing protein	3	6.0418e-25	0.873581	13.5395	131.254	175.696	3.99904	136.782	84.3725	Unknown								VIT_13s0019g01130
Vitvi13g02144	-0.247133	0.0798306	-0.891567	TIR-NBS-LRR-TIR disease resistance protein	3	3.29531e-07	0.749254	6.11038	10.4513	14.0689	5.171	10.4541	7.52891	Diverse functions.Gene family with diverse functions.NBS-LRR superfamily	Response to stimulus.Stress response.Biotic stress response							VIT_13s0147g00150
Vitvi14g00113	-0.313596	-0.560659	-0.822734	Unknown protein	3	5.21257e-05	0.666644	3.10072	10.6418	10.2992	2.49095	6.78487	5.81904	Unknown								VIT_14s0060g01420	AT3G62630
Vitvi14g00118	-0.147798	-0.262193	-1.36769	Calmodulin-binding protein	3	8.05693e-24	0.90913	3.44256	37.712	27.6154	3.12069	29.7563	10.6231	Signaling.Signaling pathway.Calcium sensors and Signaling	Response to stimulus.Stress response.Biotic stress response.Plant-pathogen interaction							VIT_14s0060g01470	AT5G57580
Vitvi14g00577	0.017079	-0.154911	-1.03683	Disease resistance protein (CC-NBS-LRR class)	3	8.31003e-05	0.682032	3.92551	6.84916	7.1818	4.00643	5.80599	3.43769	Diverse functions.Gene family with diverse functions.NBS-LRR superfamily	Response to stimulus.Stress response.Biotic stress response							VIT_14s0036g00100
Vitvi14g01327	-1.3142	-0.0175803	1.00284	Auxin-independent growth promoter	3	2.2806e-13	0.730662	0.333772	2.04739	1.42613	0.0602926	1.91149	2.98453	Unknown								VIT_14s0083g00940	AT5G15740
Vitvi14g01367	-1.10499	-0.234872	-1.29866	feronia receptor-like kinase	3	2.9835e-56	0.95223	2.4837	28.7342	8.51474	1.09703	23.0599	3.38842	Signaling.Signaling pathway.Protein kinase	Development.Reproductive development.Pollination-related							VIT_14s0083g01220	AT5G39000
Vitvi14g01373	-0.279824	-0.103095	-0.831963	feronia receptor-like kinase	3	5.05716e-13	0.84723	7.54135	19.3769	14.892	6.24074	17.0542	8.3143	Signaling.Signaling pathway.Protein kinase	Development.Reproductive development.Pollination-related							VIT_14s0068g00010	AT3G51550
Vitvi14g01404	-0.166862	-1.01456	0.672085	Hydrolase, alpha/beta fold family	3	9.34554e-18	0.645427	0.277134	3.68837	0.281414	0.235188	1.66534	0.522761	Unknown								VIT_14s0068g00400	AT1G13820
Vitvi14g01846	-0.119232	-0.0551468	-0.959276	CW14	3	8.09558e-35	0.935849	6.32536	55.0455	44.5469	5.86158	49.91	22.7513	Unknown								VIT_14s0066g02190	AT1G59650
Vitvi14g01868	-1.26198	-0.442443	-0.83827	Galactinol synthase	3	1.06838e-12	0.733161	37.201	239.191	153.704	15.3551	165.291	85.1301	Metabolism.Primary metabolism.Carbohydrate metabolism.Monosaccharide metabolism.Galactose metabolism								VIT_14s0066g02350
Vitvi14g01923	-0.153849	-0.0996488	-0.835172	Glutaredoxin family	3	1.21823e-14	0.862941	25.4075	74.5208	38.1342	23.0122	65.4312	21.2933	Response to stimulus.Stress response.Abiotic stress response.Oxidative stress response								VIT_14s0108g00400	AT3G28850
Vitvi14g01965	0.0826447	-0.247978	-0.81403	Beta-1,3-galactosyltransferase	3	1.92414e-38	0.93579	3.37062	20.7249	17.7712	3.60611	16.4871	10.0582	Metabolism.Primary metabolism.Lipid metabolism.Sphingolipid metabolism.Glycosphingolipid metabolism.Glycosphingolipid biosynthesis	Metabolism.Primary metabolism.Carbohydrate metabolism.Oligosaccharide metabolism							VIT_14s0108g00890	AT1G26810
Vitvi14g01975	-2.00916	-0.751712	-0.751222	Calcium-binding EF hand	3	2.38026e-09	0.718519	41.5664	244.66	148.892	10.0193	136.21	87.7346	Unknown								VIT_14s0108g01000	AT5G39670
Vitvi14g03025	0.0856545	0.166204	1.54738	Cis-zeatin O-beta-D-glucosyltransferase	3	3.34785e-06	0.701873	1.89124	4.47445	1.72655	2.03111	4.76347	5.28888	Signaling.Hormone Signaling.Cytokinin Signaling.Cytokinin metabolism.Cytokinin inactivation by glycosylation								VIT_14s0066g01480	AT5G14860
Vitvi14g03030	-0.346745	-0.506602	-0.857733	SAG101 (senescence-associated gene 101)	3	3.47168e-17	0.806733	0.790483	7.33395	5.37551	0.599901	4.84638	2.91145	Metabolism.Primary metabolism.Lipid metabolism.Glycerolipid metabolism.Glycerolipid catabolism	Development.Senescence							VIT_14s0066g01810	AT5G14930
Vitvi14g03033	-0.143419	0.872514	-1.29997	SAG101 (senescence-associated gene 101)	3	2.6615e-19	0.672209	0.384707	2.13766	1.56205	0.339292	3.80257	0.560404	Metabolism.Primary metabolism.Lipid metabolism.Glycerolipid metabolism.Glycerolipid catabolism	Development.Senescence							VIT_14s0066g01840	AT5G14930
Vitvi14g03099	-1.74428	-0.197768	-0.932143	UDP-glucose 6-dehydrogenase	3	2.10217e-19	0.874783	3.51938	36.1709	34.4983	0.971077	29.6542	17.8601	Metabolism.Primary metabolism.Carbohydrate metabolism.Monosaccharide metabolism.Pentose glucuronate interconversion	Metabolism.Primary metabolism.Carbohydrate metabolism.Polysaccharide metabolism.Starch and sucrose metabolism.Starch biosynthesis catabolism	Metabolism.Primary metabolism.Carbohydrate metabolism.Monosaccharide metabolism.Nucleotide sugar metabolism	Cellular process.Cellular component organization and biogenesis.Cell wall organization and biogenesis.Cell wall metabolism.Cell wall biosynthesis.Cell wall glycan monomers generation	Metabolism.Primary metabolism.Organic acid metabolism.Ascorbate and aldarate metabolism				VIT_14s0108g01620	AT3G29360
Vitvi15g00017	-0.954523	-0.0924085	-1.71655	R protein MLA10	3	7.90406e-24	0.838271	0.708884	9.53747	3.4999	0.308057	8.45335	0.978365	Response to stimulus.Stress response.Biotic stress response.Plant-pathogen interaction.R proteins from Plant-pathogen interaction								VIT_15s0024g00400	AT3G14470
Vitvi15g00815	0.198533	0.308667	-0.81878	Growth-regulating factor 9	3	9.69875e-29	0.916938	6.34583	26.3464	33.6549	7.36046	30.8435	19.0328	Regulation overview.Regulation of gene expression.Regulation of transcription.Transcription factor.GRF family transcription factor								VIT_15s0048g01740	AT2G45480
Vitvi15g00844	-3.81595	-0.728164	-0.957977	BON2-associated protein (BAP2)	3	2.36536e-15	0.8567	2.51611	87.0982	32.4243	0.0638432	49.1092	16.4371	Signaling.Signaling pathway.Protein kinase								VIT_15s0048g02070	AT2G45760
Vitvi15g00870	0.654457	0.512828	0.810786	Myb CCA1 (circadian clock associated 1)	3	7.44647e-06	0.679413	45.7708	135.69	74.0404	73.0903	184.892	130.025	Signaling.Signaling pathway.Circadian clock Signaling	Regulation overview.Regulation of gene expression.Regulation of transcription.Transcription factor.MYB-related family transcription factor	Regulation overview.Regulation of gene expression.Regulation of transcription.Transcription factor.MYB family transcription factor						VIT_15s0048g02410	AT1G01060
Vitvi15g00920	-0.614743	-0.122455	-0.831999	AAA-type ATPase	3	1.81355e-43	0.944848	10.3114	117.007	98.5253	6.71292	101.414	55.2224	Diverse functions.Gene family with diverse functions.AAA-type ATPase domain family								VIT_15s0048g02990	AT2G46620
Vitvi15g01003	-1.56817	-0.478954	-0.951424	WRKY DNA-binding protein 53	3	1.05611e-12	0.841786	25.4348	152.513	68.7146	8.51009	102.703	35.2433	Regulation overview.Regulation of gene expression.Regulation of transcription.Transcription factor.WRKY family transcription factor								VIT_15s0046g01140	AT4G23810
Vitvi15g01060	-0.125791	-0.0158022	-0.886493	Pentatricopeptide (PPR) repeat-containing protein	3	1.60467e-15	0.868374	5.82533	28.0776	17.4965	5.37235	26.2003	9.41054	Diverse functions.Gene family with diverse functions.Pentatricopeptide domain family								VIT_15s0046g01830	AT2G46050
Vitvi15g01177	-1.28758	-0.589039	-1.27809	Metal ion binding	3	7.01128e-07	0.739804	2.33286	16.0028	16.2043	0.888276	10.0513	6.59925	Unclear								VIT_15s0046g03500
Vitvi15g01542	-0.339499	-0.167454	-1.23743	NAC transcription factor-like 9	3	5.00079e-33	0.927724	9.93448	63.5229	76.3731	7.88972	53.5114	32.4217	Regulation overview.Regulation of gene expression.Regulation of transcription.Transcription factor.NAC family transcription factor								VIT_15s0048g02300
Vitvi15g01668	-0.592392	-1.04099	-1.14727	R protein PRF disease resistance protein	3	6.11538e-28	0.76109	0.17848	3.16012	1.82908	0.0770825	1.39009	0.757536	Response to stimulus.Stress response.Biotic stress response.Plant-pathogen interaction.R proteins from Plant-pathogen interaction								VIT_15s0046g02810	AT1G58410
Vitvi15g01711	-0.597866	-0.561722	-0.999324	No hit	3	2.89424e-12	0.836055	19.5992	38.2508	26.0133	13.0136	24.4711	12.9551	No hit								VIT_15s0046g03780
Vitvi16g00118	-1.63852	-0.0602734	-0.894077	Protein kinase	3	8.63866e-31	0.898057	0.572757	11.8332	12.1094	0.100275	10.7289	6.46079	Signaling.Signaling pathway.Protein kinase								VIT_16s0039g01870	AT1G34300
Vitvi16g00137	-0.41184	-0.110438	-0.989933	Cellulose synthase CSLD3	3	1.4082e-20	0.893235	26.1234	137.882	132.847	19.7326	120.437	66.3582	Cellular process.Cellular component organization and biogenesis.Cell wall organization and biogenesis.Cell wall metabolism.Cell wall biosynthesis.Cellulose biosynthesis								VIT_16s0039g02020	AT3G03050
Vitvi16g00253	0.650631	-2.13776	-0.962386	Unknown	3	3.47236e-09	0.749614	0.232123	9.66738	0.698006	0.438922	2.00193	0.297502	Unknown								VIT_16s0013g00070
Vitvi16g00712	-0.582141	-0.508797	-1.48124	Trehalose-6-phosphate phosphatase	3	3.82696e-06	0.653603	1.48272	3.68027	3.80682	0.956892	2.41022	1.28383	Metabolism.Primary metabolism.Carbohydrate metabolism.Polysaccharide metabolism.Starch and sucrose metabolism	Metabolism.Primary metabolism.Carbohydrate metabolism.Oligosaccharide metabolism.Trehalose metabolism							VIT_16s0022g00660	AT5G51460
Vitvi16g00941	-2.16842	-0.612997	-1.20564	DREB sub A-1 of ERF/AP2 transcription factor (CBF4)	3	1.57988e-15	0.832013	9.15164	146.639	142.366	1.93473	89.9552	60.6632	Signaling.Hormone Signaling.Ethylene Signaling.Ethylene-mediated Signaling pathway	Regulation overview.Regulation of gene expression.Regulation of transcription.Transcription factor.AP2 family transcription factor.DREB subfamily transcription factor							VIT_16s0100g00380	AT4G25480
Vitvi16g00942	-1.1482	-0.0440025	-0.936288	Ethylene-responsive transcription factor ERF025	3	9.00329e-17	0.86739	60.6673	257.739	347.791	26.7494	235.348	180.61	Signaling.Hormone Signaling.Ethylene Signaling.Ethylene-mediated Signaling pathway	Regulation overview.Regulation of gene expression.Regulation of transcription.Transcription factor.AP2 family transcription factor.DREB subfamily transcription factor							VIT_16s0100g00400	AT5G52020
Vitvi16g01038	-0.653896	-0.920563	-0.848878	Photoassimilate-responsive protein PAR-1a	3	3.35627e-17	0.825092	0.0713826	5.5544	1.22416	0	2.71804	0.624335	Unknown								VIT_16s0050g00410	AT5G52390
Vitvi16g01201	-0.866759	-0.281948	-0.809376	Ethylene-responsive transcription factor cytokinin response factor 4	3	0.000119867	0.692458	5.4475	14.2667	10.7022	2.95183	11.0764	6.05579	Signaling.Hormone Signaling.Cytokinin Signaling.Cytokinin-mediated Signaling pathway	Signaling.Hormone Signaling.Ethylene Signaling.Ethylene-mediated Signaling pathway	Regulation overview.Regulation of gene expression.Regulation of transcription.Transcription factor.AP2 family transcription factor						VIT_16s0050g02400	AT4G27950
Vitvi16g01464	-0.456453	-1.90032	-1.28714	Stilbene synthase - grape	3	1.06089e-07	0.703126	0.0463298	5.78865	0.18002	0	1.40216	0	Metabolism.Secondary metabolism.Phenylpropanoid metabolism.Phenylpropanoid biosynthesis	Metabolism.Cellular metabolism.Phytoalexin metabolism.Phytoalexin biosynthesis	Metabolism.Secondary metabolism.Phenylpropanoid metabolism.Stilbenoid metabolism.Stilbenoid biosynthesis						VIT_16s0100g00910	AT5G13930
Vitvi16g01472	-0.458137	-2.70246	-1.08586	Stilbene synthase [Vitis quinquangularis]	3	3.77789e-11	0.788547	0.0465294	12.8659	0.140303	0	1.80232	0	Metabolism.Secondary metabolism.Phenylpropanoid metabolism.Phenylpropanoid biosynthesis	Metabolism.Cellular metabolism.Phytoalexin metabolism.Phytoalexin biosynthesis	Metabolism.Secondary metabolism.Phenylpropanoid metabolism.Stilbenoid metabolism.Stilbenoid biosynthesis						VIT_16s0100g01030	AT5G13930
Vitvi16g01484	-1.06456	-3.04126	0.0419306	Stilbene synthase	3	6.34021e-05	0.630291	0.135881	4.8882	0.0421186	0	0.465141	0.047065	Metabolism.Secondary metabolism.Phenylpropanoid metabolism.Phenylpropanoid biosynthesis	Metabolism.Cellular metabolism.Phytoalexin metabolism.Phytoalexin biosynthesis	Metabolism.Secondary metabolism.Phenylpropanoid metabolism.Stilbenoid metabolism.Stilbenoid biosynthesis						VIT_16s0100g01200	AT5G13930
Vitvi16g01548	0.834507	0.785615	-0.172597	Dihydroflavonol 4-reductase	3	0.000366794	0.647096	5.4959	11.2048	10.2661	9.97948	18.3561	9.12091	Metabolism.Secondary metabolism.Phenylpropanoid metabolism.Flavonoid metabolism.Flavonoid biosynthesis.Anthocyanin biosynthesis								VIT_16s0039g02350
Vitvi16g01549	-0.170534	0.313802	1.0415	Disease resistance family protein	3	6.85462e-08	0.770531	2.91543	9.17499	5.17117	2.59774	10.8157	10.7867	Diverse functions.Gene family with diverse functions.NBS-LRR superfamily	Response to stimulus.Stress response.Biotic stress response							VIT_16s0039g02380
Vitvi16g01638	-0.729122	-0.311692	-1.02755	No hit	3	6.26348e-62	0.960444	6.19251	69.4678	147.887	3.71672	53.0059	72.3726	No hit								VIT_16s0013g00390
Vitvi16g01643	-1.20501	-0.460508	-0.89396	No hit	3	5.05591e-52	0.954416	3.96594	50.7829	71.947	1.66337	34.8819	38.5085	No hit								VIT_16s0013g00450
Vitvi16g01927	-0.707605	-0.320227	-0.839308	Heavy-metal-associated domain-containing protein	3	2.6607e-16	0.851409	84.2624	509.772	378.413	51.4924	386.178	208.813	Unclear								VIT_16s0050g01250	AT1G01490
Vitvi16g02059	-1.45136	0.184213	-0.0691732	Copper-binding family protein	3	6.67633e-13	0.846648	24.2121	84.6941	130.074	8.61344	90.8794	122.767	Unclear								VIT_16s0098g00790	AT5G24580
Vitvi17g00173	-1.11263	-0.676962	-1.02311	Nudix hydrolase 17	3	2.31621e-09	0.748733	16.9756	108.98	90.5723	7.61812	64.1249	44.1099	Metabolism.Primary metabolism.Nucleobase, nucleoside, nucleotide, nucleic acid metabolism.Nudix hydrolase family	Response to stimulus.Stress response.Abiotic stress response							VIT_17s0000g02050	AT2G01670
Vitvi17g00209	-0.656858	-0.763276	-0.877203	Cold-induced wall associated kinase	3	1.28546e-98	0.97589	4.3908	20.7035	11.2001	2.76191	11.4865	6.043	Signaling.Signaling pathway.Protein kinase								VIT_17s0000g02410	AT1G16120
Vitvi17g00291	-0.383079	-1.09086	-0.731409	Calmodulin-binding protein	3	4.08728e-13	0.837233	0.0378595	4.17333	4.06521	0	1.78863	2.39978	Signaling.Signaling pathway.Calcium sensors and Signaling	Response to stimulus.Stress response.Biotic stress response.Plant-pathogen interaction							VIT_17s0000g03370	AT5G57580
Vitvi17g00392	-0.023337	-1.07984	-0.711233	Wall-associated kinase 2 (WAK2)	3	2.18936e-13	0.762865	0.12073	5.45213	2.88445	0.117756	2.37547	1.71385	Signaling.Signaling pathway.Protein kinase								VIT_17s0000g04360	AT1G16260
Vitvi17g00413	-0.529242	-0.774563	-0.913963	Enolase	3	4.63602e-27	0.92042	8.75084	29.5305	24.3677	6.07495	16.2764	12.8791	Metabolism.Primary metabolism.Carbohydrate metabolism.Glycolysis Gluconeogenesis								VIT_17s0000g04540	AT1G74030
Vitvi17g00438	-1.02344	-0.794939	-0.722738	UDP-glycosyltransferase 89B2	3	3.53808e-28	0.924414	14.5539	85.4078	139.537	7.1161	46.2812	85.5901	Metabolism.Primary metabolism.Carbohydrate metabolism.Monosaccharide metabolism.Pentose glucuronate interconversion	Metabolism.Primary metabolism.Carbohydrate metabolism.Polysaccharide metabolism.Starch and sucrose metabolism	Metabolism.Primary metabolism.Organic acid metabolism.Ascorbate and aldarate metabolism						VIT_17s0000g04750	AT1G73880
Vitvi17g00484	-0.603736	-0.660923	-1.3269	CYP78A4	3	2.43994e-13	0.825274	13.1163	158.829	154.131	8.6593	95.8086	59.5787	Metabolism.Cellular metabolism.Oxidation reduction.Cytochrome P450 oxidoreductase								VIT_17s0000g05110	AT1G74110
Vitvi17g00837	0.132346	0.0436233	-1.2316	Unknown protein	3	6.29455e-12	0.691717	0.542527	1.83104	4.0239	0.611603	1.78869	1.64245	Unknown								VIT_17s0000g08590	AT5G62960
Vitvi17g00964	-0.898917	-0.660082	-0.987394	Leucine-rich repeat transmembrane protein kinase	3	5.34821e-21	0.898909	17.1386	99.8177	58.4296	9.18707	59.5338	29.3498	Signaling.Signaling pathway.Protein kinase								VIT_17s0000g09710	AT2G31880
Vitvi17g01366	-0.157375	0.316461	1.0587	Receptor protein kinase	3	2.3434e-23	0.906254	4.86533	19.6152	8.24127	4.38546	23.132	17.2891	Signaling.Signaling pathway.Protein kinase								VIT_17s0000g02370	AT4G08850
Vitvi17g01527	-0.561364	-0.8441	-1.01033	Betaine-aldehyde dehydrogenase	3	3.52452e-11	0.798838	9.46598	31.3135	55.099	6.41856	16.4777	27.1423	Metabolism.Primary metabolism.Amino acid metabolism.Glycine, serine, and threonine metabolism	Transport overview.Channels and pores.├ƒ-Barrel porins.Outer Membrane Factor	Metabolism.Cellular metabolism.Amino acid derivative metabolism.Glycine betaine biosynthesis	Response to stimulus.Stress response.Abiotic stress response.Osmotic stress response					VIT_17s0000g07670	AT1G74920
Vitvi18g00254	-0.631102	-0.357649	-1.29966	Aspartic proteinase Asp1 precursor	3	9.80014e-25	0.910423	7.19617	46.8799	29.4273	4.64018	34.5079	11.8847	Metabolism.Primary metabolism.Protein metabolism and modification.Proteolysis.Peptidase-mediated proteolysis								VIT_18s0001g02420	AT1G44130
Vitvi18g00353	-1.20204	-0.785102	-0.367014	No hit	3	1.71174e-47	0.939889	2.35338	68.0254	53.0096	0.960383	37.3058	41.1245	No hit								VIT_18s0001g04640
Vitvi18g00368	0.0813949	-0.713005	-0.985719	Acetyl-CoA carboxylase 2 (ACC2)	3	4.45823e-29	0.921106	26.3457	81.7428	41.8585	28.11	47.2201	21.1365	Metabolism.Primary metabolism.Lipid metabolism.Fatty acid metabolism.Fatty acid biosynthesis	Metabolism.Primary metabolism.Carbohydrate metabolism.Monosaccharide metabolism.Pyruvate metabolism							VIT_18s0001g04980	AT1G36160
Vitvi18g00424	-1.72873	-0.501688	-1.26502	Phosphate-induced protein 1	3	2.46083e-22	0.884698	0.908656	70.6983	53.5671	0.18877	47.1807	21.6775	Unclear								VIT_18s0001g06020	AT4G08950
Vitvi18g00425	-0.530738	-0.918124	-1.34213	Erg-1	3	1.41514e-10	0.78353	0.0553557	3.91056	2.25713	0	1.89923	0.814939	Signaling.Hormone Signaling.Ethylene Signaling.Ethylene-mediated Signaling pathway	Signaling.Hormone Signaling.Jasmonate salicylate signaling.Jasmonate Signaling.Jasmonate-mediated Signaling pathway	Response to stimulus.Stress response.Abiotic stress response						VIT_18s0001g06030	AT5G64260
Vitvi18g00433	-0.230556	-0.641625	-1.15351	Phosphate-induced protein 1	3	5.98729e-15	0.825093	0.494755	20.5134	15.1796	0.406616	12.3594	6.6522	Unclear								VIT_18s0001g06180	AT5G64260
Vitvi18g00508	-0.857478	-0.223589	-0.738746	2-oxoglutarate/malate carrier protein, Mitochondrial	3	2.47857e-10	0.693141	130.5	564.163	578.974	71.7032	454.918	343.666	Transport overview.Electrochemical Potential-driven Transporters.Porters.Mitochondrial Carrier.Mitochondrial dicarboxilate Carrier	Transport overview.Mitochondrial membrane transport.Mitochondrial membrane carbon compound transport							VIT_18s0001g07320	AT2G22500
Vitvi18g00656	-0.834145	-0.487517	0.262925	Unknown protein	3	4.34624e-13	0.846082	6.9167	23.1996	20.5622	3.85647	15.5958	24.7652	Unknown								VIT_18s0001g09060
Vitvi18g00675	-1.13582	-0.277692	-0.727537	Salt tolerance zinc finger	3	5.04413e-08	0.678576	126.625	585.697	505.076	55.7847	455.107	302.004	Regulation overview.Regulation of gene expression.Regulation of transcription.Transcription factor.C2H2 family transcription factor								VIT_18s0001g09230	AT1G27730
Vitvi18g00816	0.30293	-0.227928	1.26467	Carboxylesterase CXE	3	1.91385e-07	0.744862	10.9345	29.864	8.56532	13.6294	24.157	20.7638	Metabolism.Cellular metabolism.Esterase activity								VIT_18s0001g10810	AT1G47480
Vitvi18g01119	0.0573257	0.361329	0.845145	Flavonone- 3-hydroxylase	3	3.19208e-24	0.911058	172.252	568.447	327.294	179.339	691.705	587.914	Metabolism.Secondary metabolism.Phenylpropanoid metabolism.Flavonoid metabolism.Flavonoid biosynthesis								VIT_18s0001g14310	AT3G51240
Vitvi18g01276	-1.50076	-0.791848	-0.662187	U-box domain-containing protein	3	4.99495e-21	0.889681	3.72931	123.471	68.0445	1.24015	67.1991	42.008	Unknown								VIT_18s0166g00190	AT5G64660
Vitvi18g01285	-0.414733	-0.776556	-0.969721	No hit	3	3.11766e-95	0.970913	18.4909	369.938	17.966	13.9533	204.594	9.10594	No hit								VIT_18s0166g00250
Vitvi18g01572	-0.185323	0.0242102	-1.03138	Choline kinase	3	2.06947e-14	0.85869	11.9314	34.9223	26.2357	10.5642	33.5903	12.7274	Metabolism.Primary metabolism.Amino acid metabolism.Glycine, serine, and threonine metabolism	Metabolism.Primary metabolism.Lipid metabolism.Glycerolipid metabolism.Glycerophospholipid metabolism							VIT_18s0157g00190	AT1G71697
Vitvi18g01657	0.191487	0.323815	-1.25648	fructose-1,6-bisphosphatase, cytosolic	3	1.80974e-08	0.784631	9.15365	25.1265	23.5872	10.5568	29.5137	9.80639	Metabolism.Primary metabolism.Carbohydrate metabolism.Glycolysis Gluconeogenesis.Gluconeogenesis	Metabolism.Primary metabolism.Carbohydrate metabolism.Monosaccharide metabolism.Monosaccharide catabolism.Pentose-phosphate shunt	Metabolism.Primary metabolism.Carbohydrate metabolism.Monosaccharide metabolism.Fructose and mannose metabolism	Metabolism.Primary metabolism.Carbon fixation					VIT_18s0072g00770	AT1G43670
Vitvi18g02014	-1.70174	-0.23349	-0.18941	UDP-glucose: anthocyanidin 5,3-O-glucosyltransferase	3	3.40771e-117	0.967562	2.19243	23.0519	41.3351	0.592605	18.5265	36.3226	Metabolism.Secondary metabolism.Phenylpropanoid metabolism.Flavonoid metabolism.Flavonoid biosynthesis.Anthocyanin biosynthesis.Anthocyanin-glycoside biosynthesis								VIT_18s0041g00740	AT3G16520
Vitvi18g02223	-0.724035	-0.767022	-1.81266	R protein L6	3	5.53987e-21	0.710053	0.657673	3.17321	4.03426	0.351907	1.71349	1.05944	Response to stimulus.Stress response.Biotic stress response.Plant-pathogen interaction.R proteins from Plant-pathogen interaction								VIT_18s0001g06240	AT5G36930
Vitvi18g02228	0.293129	-0.194947	-1.11513	R protein L6	3	3.40452e-12	0.829067	8.98387	30.7246	31.9457	11.1268	25.3485	14.6692	Response to stimulus.Stress response.Biotic stress response.Plant-pathogen interaction.R proteins from Plant-pathogen interaction								VIT_18s0001g06110	AT5G17680
Vitvi18g02528	0.0359933	0.0993414	0.963316	Unknown protein	3	6.26886e-20	0.886117	1.17538	21.6036	14.0467	1.21816	22.0038	27.4739	Unknown								VIT_18s0001g02100
Vitvi18g02581	-1.13559	0.640895	0.741128	UDP-glycosyltransferase 85A1	3	1.62018e-10	0.830479	62.2057	178.196	187.613	27.7555	262.142	315.367	Metabolism.Primary metabolism.Carbohydrate metabolism.Glycosyl transference	Metabolism.Primary metabolism.Carbohydrate metabolism.Polysaccharide metabolism							VIT_18s0001g06060	AT1G22360
Vitvi18g02584	-2.6054	-0.388747	-1.33062	Phosphate-induced protein 1	3	1.27046e-22	0.884777	6.52943	379.935	305.787	0.966737	274.502	118.243	Unclear								VIT_18s0001g06170	AT4G08950
Vitvi18g02585	-2.47055	-1.12181	-0.802699	No hit	3	2.56632e-12	0.825536	1.87152	37.3416	31.6408	0.238604	16.0313	17.8426	No hit								VIT_18s0001g06400
Vitvi18g02630	-0.753387	-0.554679	-1.38952	No hit	3	3.07027e-24	0.900842	0.0853669	32.0457	19.5913	0	20.5847	7.3281	No hit								VIT_18s0001g08590
Vitvi18g02727	-0.338195	-1.31824	-1.43637	Unknown protein	3	7.36555e-48	0.899855	0.546036	20.0484	5.57375	0.409257	7.53105	1.98146	Unknown								VIT_18s0001g11680	AT4G19390
Vitvi18g02747	-1.10185	1.02124	0.178252	No hit	3	3.70922e-07	0.687808	1.92576	4.26076	3.31325	0.837601	8.30429	3.76694	No hit								VIT_18s0001g12440
Vitvi18g02848	-1.52475	-1.208	-1.18413	No hit	3	2.20001e-05	0.690764	2.3452	17.2748	2.02436	0.741014	7.02886	0.821254	No hit								VIT_18s0166g00260
Vitvi18g03169	0.341005	-1.03498	-1.24164	TIR-NBS-LRR disease resistance	3	2.23225e-08	0.67984	0.0999595	3.50764	2.41456	0.16112	1.55681	0.949345	Diverse functions.Gene family with diverse functions.NBS-LRR superfamily	Response to stimulus.Stress response.Biotic stress response							VIT_18s0041g02210
Vitvi19g00181	-1.29293	-0.530419	-0.656347	Metallothionein	3	1.72114e-29	0.901383	1.43671	29.7274	8.68218	0.516888	19.39	5.46513	Cellular process.Cellular homeostasis.Heavy metal ion homeostasis								VIT_19s0014g02120	AT2G20562
Vitvi19g00255	-0.949264	0.305033	-0.267128	Stem-specific protein TSJT1	3	3.84049e-06	0.736927	247.617	259.068	239.559	127.381	302.84	197.945	Unknown								VIT_19s0014g03130	AT4G27450
Vitvi19g00364	-1.26614	-0.756755	-1.21173	Avr9/Cf-9 rapidly elicited protein 20	3	1.03482e-12	0.775793	35.5132	271.713	217.045	14.4924	151.297	92.4173	Signaling.Signaling pathway.Calcium sensors and Signaling	Response to stimulus.Stress response.Biotic stress response							VIT_19s0014g04650	AT4G27280
Vitvi19g00392	-0.215145	-0.54406	-1.16651	Chitin-inducible gibberellin-responsive protein 1	3	5.16757e-24	0.914084	25.4922	150.485	129.128	22.1233	97.2543	57.0941	Signaling.Hormone Signaling.Gibberellic acid Signaling.Gibberellic acid-mediated Signaling pathway	Regulation overview.Regulation of gene expression.Regulation of transcription.Transcription factor.GRAS family transcription factor							VIT_19s0014g04940	AT5G48150
Vitvi19g00430	-0.97476	-0.612674	-1.11308	NDR1 (non race-specific disease resistance)	3	3.65314e-20	0.87581	28.3668	208.567	132.585	14.2333	128.595	60.5695	Response to stimulus.Stress response.Biotic stress response								VIT_19s0014g05430	AT3G20600
Vitvi19g00761	-1.78638	-0.324633	0.258119	Amino acid permease 7	3	9.00636e-15	0.8391	8.11572	24.0203	17.8169	2.28296	18.0837	21.3581	Transport overview.Electrochemical Potential-driven Transporters.Porters.Amino Acid/Auxin Permease	Transport overview.Macromolecule transport.Amino acid transport							VIT_19s0015g01310	AT5G23810
Vitvi19g01334	-1.28353	-0.781294	1.81069	Glutathione S-transferase 22 GSTU22	3	9.10945e-14	0.830271	0.178558	5.37071	0.495385	0	2.90473	2.05213	Metabolism.Primary metabolism.Coenzyme and prosthetic group metabolism.Peptide derived compounds biosynthesis.Glutathione metabolism	Response to stimulus.Stress response.Abiotic stress response.Oxidative stress response							VIT_19s0093g00370	AT1G78340
Vitvi19g02022	-0.453659	-0.97774	0.185316	No hit	3	9.09206e-37	0.905243	0.56431	22.7316	3.35606	0.381579	10.8801	3.83467	No hit								VIT_19s0090g00600
Vitvi19g02040	-0.92941	0.0259931	0.281367	No hit	3	6.3857e-307	0.992149	36.2677	1456.43	2217.27	19.0514	1401.88	2695.85	No hit								VIT_19s0090g01370
Vitvi00g00676	0.00553054	0.107824	0.825983	Squalene monooxygenase	4	6.5561e-22	0.880784	1.25837	5.25113	5.04888	1.27408	5.36136	9.05056	Metabolism.Primary metabolism.Lipid metabolism.Steroid metabolism.Steroid biosynthesis	Metabolism.Secondary metabolism.Terpenoid metabolism.Terpenoid biosynthesis	Metabolism.Primary metabolism.Lipid metabolism.Steroid metabolism.Steroid modification						VIT_00s0441g00020	AT4G37760
Vitvi00g01462	-0.987917	2.52941	2.95667	Linalool synthase	4	3.03318e-25	0.874425	0.182512	1.20288	0.916102	0.0305527	7.14829	7.9618	Metabolism.Secondary metabolism.Terpenoid metabolism.Terpenoid biosynthesis								VIT_00s0266g00070	AT1G61680
Vitvi01g00067	0.542232	0.924072	0.249735	Beta-glucosidase	4	3.91307e-41	0.821968	0.174652	2.08842	3.79552	0.313687	3.85697	4.53824	Metabolism.Cellular metabolism.Amino acid derivative metabolism.Cyanoamino acid metabolism	Metabolism.Primary metabolism.Carbohydrate metabolism.Polysaccharide metabolism.Starch and sucrose metabolism	Metabolism.Secondary metabolism.Terpenoid metabolism.Monoterpenoid metabolism.Monoterpenoid biosynthesis	Cellular process.Cellular component organization and biogenesis.Cell wall organization and biogenesis.Cell wall metabolism.Cell wall modification.Beta-glucoside modification					VIT_01s0011g00760	AT1G26560
Vitvi01g00092	0.0101351	-0.880484	0.139659	No hit	4	5.08745e-15	0.85047	6.26136	8.55819	32.7266	6.35834	4.34118	35.7553	No hit								VIT_01s0011g01170
Vitvi01g00714	0.202301	1.10642	3.30207	Galactinol synthase	4	1.55489e-34	0.876402	1.96246	0.439664	4.78431	2.29535	1.03545	48.2217	Metabolism.Primary metabolism.Carbohydrate metabolism.Monosaccharide metabolism.Galactose metabolism								VIT_01s0127g00470	AT1G60470
Vitvi01g00729	-0.998842	0.342694	0.311157	SRO2 (similar to rcd one 2)	4	2.64708e-47	0.949962	24.6843	108.796	262.332	12.3507	130.662	330.707	Metabolism.Primary metabolism.Coenzyme and prosthetic group metabolism.Nicotinate and nicotinamide metabolism								VIT_01s0127g00680	AT1G23550
Vitvi01g01654	0.53284	1.4973	-0.0926422	Unknown protein	4	2.54869e-26	0.774721	0.884522	0.387678	3.84037	1.34631	1.25668	3.59516	Unknown								VIT_01s0010g03670	AT2G23520
Vitvi01g01965	2.00838	0.394558	0.103186	No hit	4	7.85092e-41	0.92141	0.350988	2.35892	14.2942	1.80323	2.97104	15.382	No hit								VIT_01s0011g04570
Vitvi02g00130	-1.11684	-0.537731	-0.8077	Zinc finger (C3HC4-type ring finger) family protein ATL1E	4	6.6608e-37	0.916046	0.515938	13.0006	41.1151	0.17222	8.43233	23.2237	Regulation overview.Regulation of gene expression.Regulation of transcription.Transcription factor.Zinc finger C3HC4 family transcription factor								VIT_02s0025g01430	AT2G25410
Vitvi02g00467	-0.914669	-0.453827	-0.190662	ACT domain-containing protein (ACR8)	4	1.10456e-23	0.90936	8.93969	29.9195	47.7445	4.71641	20.6061	42.2063	Unknown								VIT_02s0025g05120	AT1G12420
Vitvi02g00553	0.70544	-1.02315	-1.45934	Pectinesterase family	4	4.00682e-11	0.807975	0.710057	3.17926	9.31108	1.24653	1.41781	3.30783	Cellular process.Cellular component organization and biogenesis.Cell wall organization and biogenesis.Cell wall metabolism.Cell wall modification.Pectin modification								VIT_02s0154g00600	AT5G47500
Vitvi02g01171	-0.596396	-1.41448	-0.54984	Acyl-CoA binding protein	4	3.43828e-93	0.974525	55.627	277.322	401.922	36.8525	98.4069	274.739	Unknown								VIT_02s0033g01330	AT1G31812
Vitvi02g01183	-0.925069	-1.1295	-0.67153	Alternative oxidase 1a, (AOX1A)	4	3.85278e-73	0.967356	8.34582	32.5153	127.386	4.37209	13.9963	81.8343	Signaling.Hormone Signaling.ABA Signaling.ABA-mediated Signaling pathway	Cellular process.Cellular homeostasis.Cell redox homeostasis							VIT_02s0033g01400	AT3G22360
Vitvi02g01388	-0.934304	-1.33949	0.313422	Potassium channel AKT5	4	5.19258e-07	0.660779	3.45541	2.02669	4.1744	1.76326	0.683958	5.21974	Transport overview.Channels and pores.a-Type channels.The Voltage-gated Ion Channel.K+ channel	Transport overview.Ion transport.Cation transport.Potassium transport							VIT_02s0025g03810
Vitvi02g01406	1.51372	0.308603	1.5776	Thaumatin	4	2.39142e-99	0.970491	0	3.35002	13.1491	0.23288	3.95312	39.5111	Response to stimulus.Stress response								VIT_02s0025g04290
Vitvi02g01640	-0.863157	-0.80995	-0.6185	No hit	4	5.57673e-28	0.917547	10.9453	38.5791	111.475	6.00739	20.8418	74.3326	No hit								VIT_02s0033g01390
Vitvi02g01680	0.400654	0.936167	0.540942	Elongation factor EF-G	4	4.32718e-08	0.785548	9.28475	9.95106	14.3775	12.398	18.1197	20.9836	Metabolism.Primary metabolism.Protein metabolism and modification.Protein synthesis.Translation.Translational elongation								VIT_00s1286g00020
Vitvi02g01779	1.0103	-0.560935	-0.435835	FUS5	4	4.13277e-09	0.712922	0.878105	2.19877	3.9584	1.91066	1.37053	2.89489	Signaling.Signaling pathway.Protein kinase								VIT_02s0234g00120	AT1G02090
Vitvi03g00183	-0.8342	-0.202893	0.198527	F-box family protein	4	2.6348e-35	0.933843	4.78363	9.79241	15.3091	2.65007	8.0306	17.5929	Metabolism.Primary metabolism.Protein metabolism and modification.Proteolysis.cytoplasmic and nuclear protein degradation.Ubiquitin-mediated proteolysis								VIT_03s0038g02890
Vitvi03g00191	-0.0485732	-0.052829	-0.976658	Mechanosensitive ion channel	4	2.14525e-18	0.628547	0.0995465	0.764904	2.46196	0.0928874	0.693062	1.19006	Transport overview.Channels and pores.a-Type channels.Small Conductance Mechanosensitive Ion Channel								VIT_03s0038g02980	AT1G78610
Vitvi03g01391	0.862643	-0.593607	0.235134	Proline-rich family protein	4	1.32171e-48	0.952488	2.78423	9.18557	40.5073	5.20718	5.71618	47.9249	Unknown								VIT_03s0038g01960	AT2G16630
Vitvi03g01472	0.805188	-2.41672	-0.74222	PGPS/NH21	4	2.03034e-41	0.938272	1.08238	14.0137	47.1785	2.00068	2.38351	28.4735	Unknown								VIT_03s0038g03850
Vitvi03g01481	-0.976054	0.327842	0.389169	Dehydrin 1	4	8.15006e-13	0.841233	6.46967	3.18537	9.1401	3.2543	3.81237	12.0138	Response to stimulus.Stress response.Abiotic stress response.Desiccation stress response								VIT_03s0038g04390
Vitvi03g01572	0.248647	0.380512	0.849847	Alpha-amylase / 1,4-alpha-D-glucan glucanohydrolase	4	8.01784e-09	0.788961	2.04159	4.75787	3.65943	2.46917	5.89475	6.69834	Metabolism.Primary metabolism.Carbohydrate metabolism.Polysaccharide metabolism.Starch and sucrose metabolism.Starch biosynthesis catabolism.Starch catabolism								VIT_03s0063g00400	AT4G25000
Vitvi04g00633	0.097085	0.379818	0.974831	Tic55 (translocon at the inner envelope membrane of chloroplasts 55)	4	3.1211e-16	0.876665	84.3681	133.533	119.818	90.9554	164.448	236.105	Transport overview.Primary Active Transporters.P-P-bond hydrolysis-driven transporters.Chloroplast Env Prot Translocase	Metabolism.Primary metabolism.Generation of metabolite precursors and energy.Electron transport							VIT_04s0008g07020	AT2G24820
Vitvi04g01126	0.361648	1.45134	1.91702	Unknown protein	4	1.4678e-56	0.95097	1.33586	4.59107	10.5895	1.7663	12.0851	40.3926	Unknown								VIT_04s0023g00130
Vitvi04g01202	1.95306	1.40027	-0.0300998	No hit	4	1.39499e-11	0.817258	0.372904	2.57111	13.8127	1.81623	6.64422	13.5662	No hit								VIT_04s0023g00910
Vitvi04g01296	-2.30197	0.591857	0.0121081	Maf, septum formation protein	4	1.86039e-21	0.889813	5.08465	7.07509	25.5847	0.939517	10.1446	25.901	Cellular process.Cell growth and death.Cell division								VIT_04s0023g01800	AT5G66550
Vitvi04g01685	-1.0853	-0.305002	0.354209	Unknown	4	2.70678e-66	0.959456	2.26895	44.1692	83.5822	1.01179	33.7659	107.73	Unknown								VIT_04s0044g01230
Vitvi04g01796	1.32624	-1.89503	0.0678181	Small molecular heat shock protein 17.5	4	3.00412e-14	0.851844	4.11601	5.68712	82.7143	11.0081	1.35588	86.0117	Metabolism.Primary metabolism.Protein metabolism and modification.Protein folding.Chaperone-mediated protein folding.HSP-mediated protein folding								VIT_04s0008g01530	AT5G12020
Vitvi04g01802	1.93543	1.38872	1.93647	Heat shock protein 17.6 kDa class II	4	3.11731e-06	0.706571	25.425	11.8822	102.336	105.33	29.4247	384.582	Metabolism.Primary metabolism.Protein metabolism and modification.Protein folding.Chaperone-mediated protein folding.HSP-mediated protein folding	Metabolism.Primary metabolism.Protein metabolism and modification.Protein processing in endoplasmic reticulum							VIT_04s0008g01580	AT5G12020
Vitvi04g02186	-0.175213	-0.281432	-1.14375	Unknown protein	4	3.72443e-09	0.669076	0.818701	1.46832	3.97533	0.716685	1.12108	1.73145	Unknown								VIT_00s0264g00010	AT1G21740
Vitvi04g02252	-1.73981	-1.03624	-0.732628	Unknown	4	6.86253e-14	0.819278	0.677664	4.03751	9.56499	0.116637	1.7997	5.70876	Unknown								VIT_04s0044g01760
Vitvi05g00377	0.63554	0.78026	0.961135	Sugar transporter ERD6-like 16	4	4.74158e-97	0.965342	0	4.51113	8.1493	0.0694733	7.41482	15.9902	Transport overview.Electrochemical Potential-driven Transporters.Porters.Major Facilitator Superfamily.Sugar Porter	Transport overview.Macromolecule transport.Carbohydrate transport.Sugar transport							VIT_05s0020g02170	AT5G18840
Vitvi05g00486	1.30484	-0.229417	-0.505246	Heat shock protein 70	4	8.9931e-08	0.760824	90.8076	43.3604	262.263	234.045	34.9975	180.908	Metabolism.Primary metabolism.Protein metabolism and modification.Protein folding.Chaperone-mediated protein folding.HSP-mediated protein folding	Metabolism.Primary metabolism.Nucleobase, nucleoside, nucleotide, nucleic acid metabolism.Nucleic acid metabolism.RNA metabolism.RNA processing.mRNA processing.mRNA splicing	Transport overview.Channels and pores.a-Type channels.Cation Channel-forming Heat Shock Protein-70	Response to stimulus.Stress response.Abiotic stress response.Temperature stress response	Metabolism.Primary metabolism.Protein metabolism and modification.Protein processing in endoplasmic reticulum				VIT_05s0020g03330	AT2G32120
Vitvi05g00563	0.20176	0.511159	1.03842	ELIP1 (early light-inducible protein)	4	2.37902e-06	0.733575	789.198	1058.35	1172.15	920.701	1424.73	2405.74	Response to stimulus.Stress response.Abiotic stress response.Light stress response								VIT_05s0020g04110	AT3G22840
Vitvi05g00694	0.266591	1.71405	-0.939201	2-oxoglutarate-dependent dioxygenase	4	2.5368e-13	0.823848	1.38096	0.744515	9.03622	1.70039	2.58737	4.65463	Metabolism.Cellular metabolism.Oxidation reduction								VIT_05s0049g00220	AT1G06620
Vitvi05g00963	-0.555558	0.278114	0.920675	9-cis-epoxycarotenoid dioxygenase 4	4	6.70004e-10	0.803628	3.21463	8.27048	7.37865	2.16509	9.51103	14.0849	Metabolism.Secondary metabolism.Terpenoid metabolism.Tetraterpenoid metabolism.Tetraterpenoid biosynthesis.Carotenoid biosynthesis	Signaling.Hormone Signaling.ABA Signaling.ABA metabolism.ABA biosynthesis	Signaling.Hormone Signaling.ABA Signaling.ABA-mediated Signaling pathway						VIT_05s0051g00670	AT3G24220
Vitvi05g01119	-0.329633	0.95941	1.16545	Poly(A) binding protein	4	2.79642e-08	0.649522	0.571981	0.82882	1.75386	0.433256	1.63907	4.09094	Unknown								VIT_05s0029g00530
Vitvi05g01604	0	-0.725961	1.44492	Acyl-[acyl-carrier-protein] desaturase	4	2.46264e-14	0.754342	0	0.398884	0.955265	0	0.180042	2.81709	Metabolism.Primary metabolism.Lipid metabolism.Fatty acid metabolism.Fatty acid biosynthesis.Unsaturated fatty acid biosynthesis								VIT_05s0094g00540
Vitvi05g01933	1.79907	0.229024	-0.422191	No hit	4	9.04613e-05	0.639089	86.9997	479.773	1203.33	320.346	536.755	880.707	No hit								VIT_05s0049g00550
Vitvi05g01947	0.777233	0.770774	1.27817	No hit	4	9.34764e-25	0.898104	0.317943	41.7275	105.764	0.638981	68.1843	248.982	No hit								VIT_05s0049g00770
Vitvi05g01950	0.255206	0.032688	1.45374	Unknown protein	4	1.31404e-11	0.750344	0.113512	1.35246	1.86444	0.16088	1.31125	5.32643	Unknown								VIT_05s0049g00800
Vitvi05g02051	-0.791587	0.900311	0.122707	Aquaporin PIP PIP1A	4	6.38015e-10	0.675719	0.259459	1.00225	1.95656	0.0981223	1.87457	2.1422	Transport overview.Channels and pores.a-Type channels.Major Intrinsic Protein	Transport overview.Water transport.Aquaporins.PIP							VIT_05s0029g00510
Vitvi06g00299	0.846104	-0.269593	0.543053	Late embryogenesis abundant	4	3.72017e-14	0.731176	1.89799	0.836256	3.06018	3.5401	0.635405	4.51776	Response to stimulus.Stress response.Abiotic stress response.Desiccation stress response								VIT_06s0004g03010	AT5G60520
Vitvi06g00421	-0.402143	-1.25815	0.265761	No hit	4	5.00186e-16	0.866214	6.54124	11.9691	25.482	4.96016	4.66203	31.2349	No hit								VIT_06s0004g04220
Vitvi06g00569	1.3899	0.377735	-0.342357	Tubulin beta-3 chain	4	2.30896e-37	0.828922	0.347792	0.5408	7.86733	1.12233	0.700945	6.18143	Cellular process.Cellular component organization and biogenesis.Cytoskeleton organization and biogenesis.Microtubule organization and biogenesis	Cellular process.Cellular transport.Protein trafficking.Vesicle-mediated trafficking.Phagosome							VIT_06s0004g05870	AT5G62700
Vitvi06g00745	-1.13478	-0.157444	1.09661	Wound-induced protein WI12	4	1.64958e-50	0.934913	1.37555	1.63702	24.1167	0.563234	1.37565	51.1407	Response to stimulus.Stress response.Abiotic stress response.wounding								VIT_06s0004g07550	AT3G10985
Vitvi06g01034	0.486764	0.298985	0.927305	R protein PRF disease resistance protein	4	3.44407e-08	0.786736	2.23236	5.50648	4.33119	3.20432	6.43527	8.35275	Response to stimulus.Stress response.Biotic stress response.Plant-pathogen interaction.R proteins from Plant-pathogen interaction								VIT_06s0009g01350	AT3G07040
Vitvi06g01236	-0.255665	-0.694433	-1.05582	C2 domain-containing protein	4	2.87639e-127	0.963604	0.139229	5.00009	38.483	0.0971955	2.87591	18.5159	Signaling.Signaling pathway.Protein kinase								VIT_06s0009g03420	AT5G12300
Vitvi06g01408	0.493772	1.23931	0.741989	Unknown protein	4	3.07106e-12	0.706183	0.494716	1.013	2.89313	0.753578	2.42728	4.92469	Unknown								VIT_06s0061g01360	AT2G27770
Vitvi06g01419	0.240149	0.949174	0.307843	XS domain-containing protein	4	4.23571e-09	0.798605	1.92643	2.09225	3.44995	2.3168	3.93378	4.30197	Unknown								VIT_06s0061g01450	AT3G22435
Vitvi06g01492	0.565766	0.909287	0.345252	Nuclear transcription factor Y subunit B related	4	9.87526e-13	0.846919	3.59247	6.04058	9.19177	5.4215	10.8367	11.7155	Regulation overview.Regulation of gene expression.Regulation of transcription.Transcription factor.CCAAT family transcription factor.HAP3-type-type								VIT_06s0080g00460	AT2G27470
Vitvi06g01752	0	-0.917201	1.12229	No hit	4	3.39029e-53	0.950718	0	0.826797	14.4772	0	0.356916	31.5588	No hit								VIT_06s0004g06770
Vitvi07g00075	0.229277	0.301127	1.12555	Transcription factor jumonji (jmjC) domain-containing protein	4	1.50439e-11	0.83189	2.24453	2.05003	3.73108	2.67441	2.41715	8.29161	Regulation overview.Regulation of gene expression.Regulation of transcription.Transcription factor.Jumonji family transcription factor								VIT_00s0179g00180	AT5G19840
Vitvi07g00221	1.38017	0.665772	-1.11919	Histone H2AXa HTA5	4	7.45737e-08	0.676283	0.896227	0.876272	5.06109	2.55326	1.38604	2.26333	Cellular process.Cellular component organization and biogenesis.Nucleus.Chromosome organization and biogenesis.Chromatin assembly								VIT_07s0104g01000	AT1G08880
Vitvi07g00341	-1.00063	-0.0911386	0.112056	Late embryogenis abundant protein 5	4	5.74694e-36	0.935062	256.886	778.531	1420.39	127.705	692.056	1531.3	Response to stimulus.Stress response.Abiotic stress response.Desiccation stress response								VIT_07s0005g00660
Vitvi07g00698	-1.65377	1.69943	-0.0123387	DENN domain containing protein	4	5.07169e-08	0.667515	1.49717	1.48588	4.26389	0.394106	4.83729	4.22822	Unknown								VIT_07s0005g04520	AT2G20320
Vitvi07g00736	-0.101734	-0.401223	0.873649	Glutathione S-transferase 25 GSTU7	4	7.96431e-40	0.935442	15.5368	46.0563	48.776	14.5489	32.9773	89.776	Metabolism.Primary metabolism.Coenzyme and prosthetic group metabolism.Peptide derived compounds biosynthesis.Glutathione metabolism	Response to stimulus.Stress response.Abiotic stress response.Oxidative stress response							VIT_07s0005g04890	AT2G29420
Vitvi07g01281	1.42429	-2.01072	0.371638	No hit	4	3.48725e-14	0.817276	0.848671	4.79221	14.3652	2.51678	1.03555	18.6033	No hit								VIT_00s0207g00300
Vitvi07g01394	-0.490566	-2.8374	-0.458309	UDP-glucose glucosyltransferase	4	7.13802e-30	0.900985	0.203444	16.536	32.1867	0.109812	2.0832	23.3063	Metabolism.Primary metabolism.Carbohydrate metabolism.Polysaccharide metabolism.Starch and sucrose metabolism	Metabolism.Secondary metabolism.Aromatic compound metabolism.Aromatic compound glysosylation							VIT_00s0324g00050	AT1G22340
Vitvi07g01470	-0.09464	1.12359	0.488369	MATE efflux family protein ripening responsive	4	2.52171e-32	0.93136	1.88585	7.18602	10.042	1.77268	14.9521	14.1432	Transport overview.Electrochemical Potential-driven Transporters.Porters.Multidrug/Oligosaccharidyl-lipid/Polysaccharide Flippase.Multi Antimicrobial Extrusion	Transport overview.Macromolecule transport.Multidrug transport							VIT_00s0477g00030	AT5G65380
Vitvi07g01755	0	-1.70885	-1.40565	Ethylene-responsive transcription factor ERF109	4	3.12426e-13	0.829208	0	3.50633	12.9463	0	0.930117	4.66571	Signaling.Hormone Signaling.Ethylene Signaling.Ethylene-mediated Signaling pathway	Regulation overview.Regulation of gene expression.Regulation of transcription.Transcription factor.AP2 family transcription factor.ERF subfamily transcription factor							VIT_07s0031g00710	AT4G34410
Vitvi07g01947	0.305513	0.883036	0.866534	NADH dehydrogenase	4	4.52305e-09	0.802062	4.58569	6.01175	5.48831	5.74352	10.5888	10.1136	Metabolism.Primary metabolism.Generation of metabolite precursors and energy.Electron transport.Respiratory-chain phosphorylation	Transport overview.Primary Active Transporters.Oxidoreduction-driven transporters.Proton-translocating NADH Dehydrogenase							VIT_07s0031g02690	AT5G08740
Vitvi07g02610	-0.239608	1.54713	1.41382	Serine hydroxymethyltransferase 1	4	1.95075e-09	0.808548	5.42364	1.96191	3.16384	4.61229	5.65625	8.6412	Metabolism.Primary metabolism.Amino acid metabolism.Glycine, serine, and threonine metabolism	Metabolism.Cellular metabolism.One-carbon metabolism	Metabolism.Cellular metabolism.Methane metabolism	Metabolism.Primary metabolism.Coenzyme and prosthetic group metabolism.Folate metabolism					VIT_00s0211g00160
Vitvi07g02688	2.05047	0.300581	1.46982	No hit	4	1.20563e-11	0.790183	1.18788	5.75124	3.68332	5.3556	6.72764	10.4277	No hit								VIT_07s0031g01520
Vitvi07g02695	1.03654	0.682509	0.58175	No hit	4	4.51333e-14	0.853026	9.69574	9.96682	35.8296	20.3191	15.2004	54.3186	No hit								VIT_07s0031g01950
Vitvi07g02840	-0.370927	-0.867927	-0.195358	No hit	4	1.82538e-13	0.822896	3.30125	5.63986	9.76307	2.54536	2.86783	8.51408	No hit								VIT_00s0160g00020
Vitvi07g02862	1.11202	0.94847	0.0908201	No hit	4	0.00220202	0.607089	1.96633	2.53145	4.34596	4.4309	4.73345	4.63827	No hit								VIT_00s0360g00030
Vitvi07g02938	-0.783211	-0.845198	0.266401	Cellulose synthase CSLC06	4	5.0916e-07	0.765385	8.40647	11.8808	14.0651	4.87022	6.20092	16.9498	Cellular process.Cellular component organization and biogenesis.Cell wall organization and biogenesis.Cell wall metabolism.Cell wall biosynthesis.Cellulose biosynthesis								VIT_00s0524g00020	AT3G07330
Vitvi07g03051	-0.00543309	1.43278	0.602384	Polyadenylate-binding protein 2	4	4.01808e-15	0.820169	2.19617	0.79094	5.33711	2.20544	2.22607	8.17091	Metabolism.Primary metabolism.Nucleobase, nucleoside, nucleotide, nucleic acid metabolism.Nucleic acid metabolism.RNA metabolism.RNA catabolism.RNA surveillance								VIT_00s0625g00040	AT5G65260
Vitvi08g00016	-0.851537	-0.145934	0.631721	Translation initiation factor IF-2B subunit delta	4	2.34904e-25	0.90357	53.8923	136.038	176.044	29.8827	116.36	270.845	Metabolism.Primary metabolism.Protein metabolism and modification.Protein synthesis.Translation.Translational initiation								VIT_08s0056g00180	AT2G38640
Vitvi08g00885	-0.269258	0.354395	0.953542	DnaJ homolog, subfamily B, member 13	4	7.1292e-08	0.776453	9.68166	12.6063	9.02543	8.078	15.2767	17.6031	Transport overview.Primary Active Transporters.P-P-bond hydrolysis-driven transporters.General Secretory Pathway (Sec)	Metabolism.Primary metabolism.Protein metabolism and modification.Protein folding.Chaperone-mediated protein folding.HSP-mediated protein folding.HSP-mediated protein folding co-chaperone							VIT_08s0040g00120	AT2G41000
Vitvi08g01156	0.0497077	1.09954	0.902618	HCF152 (high chlorophyll fluorescence 152)	4	1.1775e-14	0.850759	22.738	26.2823	37.1197	23.7816	53.3755	70.0646	Metabolism.Primary metabolism.Nucleobase, nucleoside, nucleotide, nucleic acid metabolism.Nucleic acid metabolism.RNA metabolism.RNA processing.mRNA processing								VIT_08s0040g03280	AT3G09650
Vitvi08g01242	0.9867	0.554857	0.424604	Proteinase inhibitor	4	1.05995e-15	0.86132	7.33869	24.976	37.5589	14.7027	34.7486	50.7386	Metabolism.Primary metabolism.Protein metabolism and modification.Proteolysis.Protease inhibition								VIT_08s0007g00820
Vitvi08g01290	0.206245	0.665326	1.32532	Copper transporter 3	4	1.61202e-30	0.925928	2.96426	18.1283	25.8392	3.46726	27.3928	65.6981	Transport overview.Channels and pores.a-Type channels.Copper Transporter	Transport overview.Ion transport.Cation transport.Heavy metal ion transport							VIT_08s0007g01470	AT5G59040
Vitvi08g01307	0.0924005	0.279781	0.882707	Fructokinase	4	1.64309e-08	0.785525	27.0038	30.0461	35.1447	29.0353	34.5251	65.2517	Metabolism.Primary metabolism.Carbohydrate metabolism.Monosaccharide metabolism.Fructose and mannose metabolism	Metabolism.Primary metabolism.Carbohydrate metabolism.Polysaccharide metabolism.Starch and sucrose metabolism.Starch biosynthesis catabolism							VIT_08s0007g01640	AT3G54090
Vitvi08g01543	1.42611	-0.310229	-0.108664	Late meristem identity1 HB51/LMI1	4	1.03813e-27	0.907744	1.11666	2.20411	28.4973	3.23718	1.65777	26.8286	Regulation overview.Regulation of gene expression.Regulation of transcription.Transcription factor.Homeobox domain family transcription factor								VIT_08s0007g04200	AT5G03790
Vitvi08g01724	0.859247	-0.181486	0.119916	Unknown protein	4	8.78449e-10	0.792721	1.29395	1.60422	5.6568	2.46884	1.32355	6.16041	Unknown								VIT_08s0007g06340	AT5G06790
Vitvi08g01805	-1.15817	0.222265	0.74706	No hit	4	5.72262e-21	0.859415	2.34242	1.29999	7.21513	0.988957	1.45456	12.1994	No hit								VIT_08s0007g07310
Vitvi08g01841	-0.486084	-0.518412	-0.94249	NAC domain-containing protein 87	4	6.50717e-27	0.900457	1.4486	9.61387	30.6933	1.00685	6.31131	15.8544	Regulation overview.Regulation of gene expression.Regulation of transcription.Transcription factor.NAC family transcription factor								VIT_08s0007g07640	AT5G18270
Vitvi08g01888	0.146805	0.858666	0.941752	GTP-binding protein TypA/BipA	4	1.75273e-06	0.739861	11.3658	13.6711	12.2063	12.7002	23.5458	23.5649	Signaling.Signaling pathway.G-protein signaling pathway								VIT_08s0007g08290	AT5G13650
Vitvi08g02355	-0.261049	0.0781191	1.21263	Dirigent pDIR3	4	4.14688e-14	0.787569	0.528578	2.04046	4.13542	0.423944	2.04401	9.75283	Response to stimulus.Stress response.Biotic stress response								VIT_08s0007g06910	AT1G58170
Vitvi08g02394	0.0111337	0.836085	1.44823	Polygalacturonase PG1	4	7.91389e-08	0.762122	1.83996	9.72559	9.2843	1.81113	16.5189	25.4394	Cellular process.Cellular component organization and biogenesis.Cell wall organization and biogenesis.Cell wall metabolism.Cell wall modification.Pectin modification								VIT_08s0007g08330	AT2G41850
Vitvi09g00055	0.779285	0.920934	1.26072	Unknown protein	4	1.1112e-14	0.713834	0.89415	0.803334	1.61309	1.63714	1.5471	4.04131	Unknown								VIT_09s0002g00760	AT3G14170
Vitvi09g00517	0.192031	0.888361	1.37501	6-4 photolyase	4	1.9333e-07	0.757503	22.5692	17.2388	18.7245	26.0194	30.2504	48.933	Signaling.Signaling pathway.Circadian clock Signaling	Metabolism.Primary metabolism.Nucleobase, nucleoside, nucleotide, nucleic acid metabolism.Nucleic acid metabolism.DNA metabolism.DNA recombination and repair.repair							VIT_09s0002g05990	AT3G15620
Vitvi09g00560	1.84484	-0.066601	0.171982	Lactoylglutathione lyase	4	4.32487e-12	0.801391	5.48344	18.111	63.0375	20.372	16.351	69.7607	Metabolism.Primary metabolism.Carbohydrate metabolism.Monosaccharide metabolism.Pyruvate metabolism	Metabolism.Primary metabolism.Organic acid metabolism.Pyruvate fermentation	Response to stimulus.Stress response.Abiotic stress response.Oxidative stress response						VIT_09s0002g06430	AT1G80160
Vitvi09g00618	-1.1095	-0.45399	-0.337052	Phosphatidic acid phosphatase / PAP2	4	1.68546e-06	0.749795	3.66941	3.67035	6.32707	1.64725	2.50139	4.98482	Metabolism.Primary metabolism.Lipid metabolism.Glycerolipid metabolism.Glycerophospholipid metabolism	Metabolism.Primary metabolism.Lipid metabolism.Ether lipid metabolism	Metabolism.Primary metabolism.Lipid metabolism.Sphingolipid metabolism						VIT_09s0002g06990	AT3G15820
Vitvi09g01501	0.0977916	0.985337	-0.981347	Unknown protein	4	1.18065e-17	0.816865	2.01445	0.572747	4.8935	2.18228	1.19151	2.41788	Unknown								VIT_09s0002g00940	AT1G17400
Vitvi09g02014	-0.0375852	0.993419	1.56068	Unknown protein	4	1.91661e-15	0.859948	1.96882	7.10522	6.53654	1.93075	13.5384	19.5493	Unknown								VIT_09s0054g01750	AT1G16730
Vitvi10g01141	1.55102	1.05288	1.18663	No hit	4	1.38181e-06	0.651406	0.348022	0.652163	2.62057	1.27045	1.41028	6.13937	No hit								VIT_10s0092g00390
Vitvi10g01621	-0.431579	0.51112	1.29472	MAPKKK15 (Mitogen-activated protein kinase kinase kinase 15)	4	4.73325e-47	0.697899	0.109458	0.249062	1.02982	0.0493739	0.387376	2.70915	Signaling.Signaling pathway.Protein kinase.MAPK cascade								VIT_10s0116g01230	AT5G55090
Vitvi11g00083	0.45305	1.18743	-0.0697027	GCN5 N-acetyltransferase (GNAT)	4	4.92611e-27	0.913526	2.35721	2.11162	5.92433	3.29971	4.70373	5.64127	Regulation overview.Regulation of gene expression.Regulation of transcription.Transcription factor.GNAT								VIT_11s0016g01160	AT2G06025
Vitvi11g00340	-0.0668943	0.839579	3.4765	Dehydration-responsive protein (RD22)	4	4.22853e-27	0.906707	0.0541759	1.70885	1.73907	0.0464599	2.98823	20.7004	Response to stimulus.Stress response.Abiotic stress response.Drought stress response								VIT_11s0016g03950	AT5G25610
Vitvi11g00724	1.20284	0.156067	-0.481494	Heat shock protein 70	4	5.8011e-11	0.813203	411.751	185.189	1677.01	985.415	195.729	1186.09	Metabolism.Primary metabolism.Protein metabolism and modification.Protein folding.Chaperone-mediated protein folding.HSP-mediated protein folding	Metabolism.Primary metabolism.Nucleobase, nucleoside, nucleotide, nucleic acid metabolism.Nucleic acid metabolism.RNA metabolism.RNA processing.mRNA processing.mRNA splicing	Transport overview.Channels and pores.a-Type channels.Cation Channel-forming Heat Shock Protein-70	Response to stimulus.Stress response.Abiotic stress response.Temperature stress response	Metabolism.Primary metabolism.Protein metabolism and modification.Protein processing in endoplasmic reticulum				VIT_11s0037g00510	AT1G16030
Vitvi11g01401	1.67357	0.461661	0.747564	No hit	4	6.33273e-09	0.778478	2.45457	7.13873	9.98796	8.16955	9.34388	16.9429	No hit								VIT_11s0016g03790
Vitvi11g01506	-1.01664	-0.364713	0.524506	No hit	4	9.50993e-196	0.986904	27.0929	51.8246	348.087	13.4699	38.0426	502.522	No hit								VIT_11s0037g00450
Vitvi12g00041	0.550381	0.902813	0.186808	No hit	4	1.99031e-11	0.827048	9.93593	8.02559	15.4814	14.729	14.2978	17.6461	No hit								VIT_12s0028g00080
Vitvi12g00154	-0.00563079	0.819861	1.26553	FAD-linked oxidoreductase 1	4	6.08949e-19	0.88388	3.26692	5.8588	4.09455	3.28049	9.87456	10.0235	Unclear								VIT_12s0028g01790	AT5G44400
Vitvi12g00491	1.83612	0.500558	-0.84023	No hit	4	3.21542e-13	0.833838	0.302745	1.07164	10.6757	1.41246	1.48434	5.91025	No hit								VIT_12s0059g01990
Vitvi12g00658	0	-0.0883979	-1.912	Phototropic-responsive NPH3	4	2.70684e-27	0.773484	0	0.0408652	1.54493	0	0.0291308	0.318883	Signaling.Signaling pathway.Light Signaling								VIT_12s0057g00510	AT5G48130
Vitvi12g01880	0.668229	0.726507	2.08579	Cupin	4	1.56027e-35	0.907272	0.219374	1.22814	9.88158	0.425422	2.00151	41.8007	Unknown								VIT_12s0034g01970	AT1G07750
Vitvi12g02044	0.0389649	0.549162	0.826104	Octicosapeptide/Phox/Bem1p (PB1) domain-containing protein	4	1.70421e-32	0.928783	16.0668	18.989	59.8203	16.6458	26.3357	107.676	Unknown								VIT_12s0035g01050	AT5G49920
Vitvi12g02118	1.45706	-1.55188	-0.380392	DNA (cytosine-5)-methyltransferase AthI	4	5.83574e-15	0.760948	0.268	1.67413	6.01463	0.960923	0.459967	4.59343	Metabolism.Primary metabolism.Amino acid metabolism.Methionine metabolism	Metabolism.Primary metabolism.Nucleobase, nucleoside, nucleotide, nucleic acid metabolism.Nucleic acid metabolism.DNA metabolism.DNA modification.DNA methylation							VIT_12s0035g01760
Vitvi12g02467	0.410632	-1.05108	-0.064012	Wound-induced	4	3.60908e-19	0.871094	17.9417	60.3412	183.078	23.9942	27.5612	172.678	Response to stimulus.Stress response.Abiotic stress response.wounding								VIT_12s0057g00180	AT4G10270
Vitvi12g02725	1.09557	-0.123649	-0.148782	Disease resistance protein (NBS-LRR class)	4	5.63556e-06	0.735009	5.11232	7.14623	15.0944	11.1574	6.19374	13.6487	Diverse functions.Gene family with diverse functions.NBS-LRR superfamily	Response to stimulus.Stress response.Biotic stress response							VIT_12s0035g01250	AT4G27190
Vitvi13g00155	0.494905	0.894408	1.63064	Unknown protein	4	4.21256e-05	0.693414	15.3622	41.7611	21.6501	21.9764	73.8123	67.5991	Unknown								VIT_13s0067g02560	AT3G56290
Vitvi13g02155	0.391003	0.873462	1.11883	Unknown	4	0.000226925	0.666975	6.54402	6.82646	11.6384	8.69503	11.9297	25.3522	Unknown								VIT_13s0101g00210
Vitvi14g00062	0.192089	0.747775	0.991422	CCR4-NOT complex subunit CAF16	4	4.85898e-21	0.897019	11.0906	26.0073	22.6818	12.7921	41.4202	45.2213	Metabolism.Primary metabolism.Nucleobase, nucleoside, nucleotide, nucleic acid metabolism.Nucleic acid metabolism.RNA metabolism.RNA catabolism	Transport overview.Macromolecule transport.Multidrug transport.Multidrug ABC transport							VIT_14s0060g00720	AT5G02270
Vitvi14g00103	0.513461	-0.944743	-0.242415	Universal stress protein (USP) family protein	4	2.38587e-05	0.690376	5.4131	10.9048	26.6497	7.8443	5.31372	22.083	Response to stimulus.Stress response								VIT_14s0060g01320	AT3G62550
Vitvi14g00303	0.259389	0.880891	1.88762	Unknown protein	4	6.42056e-16	0.860587	24.6159	57.9269	29.7937	29.5933	100.983	111.732	Unknown								VIT_14s0030g00190
Vitvi14g01763	0.274414	0.157429	-1.17652	Carbonic anhydrase, chloroplast precursor	4	5.11112e-17	0.87927	49.7965	27.0547	217.114	60.4624	28.5522	99.6802	Metabolism.Primary metabolism.Amino acid metabolism.Histidine metabolism	Metabolism.Primary metabolism.Organic acid metabolism.Butanoate metabolism	Metabolism.Cellular metabolism.Nitrogen and sulfur metabolism.Nitrogen metabolism	Transport overview.Electrochemical Potential-driven Transporters.Porters.Sulfate Permease	Metabolism.Cellular metabolism.One-carbon metabolism				VIT_14s0066g01210	AT3G01500
Vitvi14g01920	0.902955	0.56053	0.290392	Leucine-rich repeat receptor-like protein kinase 1	4	2.90931e-09	0.756322	1.16403	1.17045	3.70024	2.30369	1.69032	4.555	Signaling.Signaling pathway.Protein kinase								VIT_14s0108g00370	AT4G08850
Vitvi14g02553	0.536762	-0.424788	0.901079	Germin	4	1.11873e-54	0.951221	0	6.59435	12.2611	0.0565699	4.61517	23.0144	Metabolism.Primary metabolism.Generation of metabolite precursors and energy.Storage proteins								VIT_14s0128g00570	AT5G39120
Vitvi14g02568	-0.979058	1.44499	-0.272875	Unknown	4	5.7717e-17	0.757416	0.713636	0.461855	4.34654	0.303176	1.39862	3.5774	Unknown								VIT_14s0030g00020
Vitvi14g02907	-0.208246	-1.36576	1.13643	No hit	4	4.90359e-08	0.612884	0.147643	1.89648	1.02769	0.11198	0.621638	2.40995	No hit								VIT_14s0083g00670
Vitvi14g02993	0.268868	0.369012	-1.4497	No hit	4	3.12727e-10	0.790048	1.10424	2.23221	8.39843	1.36711	2.762	2.99665	No hit								VIT_14s0171g00500
Vitvi14g03060	-1.00977	0.835658	0.240653	Serine carboxypeptidase S10	4	4.90934e-13	0.78195	1.55133	2.10046	4.158	0.713588	3.64079	4.93742	Metabolism.Primary metabolism.Protein metabolism and modification.Proteolysis.Peptidase-mediated proteolysis								VIT_14s0108g00100	AT2G33530
Vitvi14g03075	0.9049	0.217146	0.601972	Hcr2-0B	4	1.86778e-11	0.82711	1.59083	3.56019	6.75128	3.11269	3.9339	10.316	Response to stimulus.Stress response.Biotic stress response								VIT_14s0108g00360
Vitvi15g00291	0.074901	-0.112829	1.04244	Ring-H2 finger protein ATL3A	4	1.15701e-15	0.863495	8.30297	6.98654	13.4658	8.82399	6.10164	27.8789	Unclear								VIT_15s0045g00330	AT5G17600
Vitvi15g00434	-1.42509	0.244384	-1.38299	Proton-dependent oligopeptide transport (POT) family protein	4	1.16477e-62	0.942599	0.2098	4.41659	20.0962	0	4.97067	7.61064	Transport overview.Electrochemical Potential-driven Transporters.Porters.Proton-dependent Oligopeptide Transporter	Transport overview.Macromolecule transport.Oligopeptide transport							VIT_15s0021g00330	AT1G32450
Vitvi15g00555	-0.828122	-0.0806124	0.52604	RWD domain-containing protein	4	2.29102e-08	0.767545	9.66889	8.88444	16.5884	5.43609	7.9366	23.9518	Unknown								VIT_15s0021g01460	AT3G60300
Vitvi15g00703	-0.0560466	-0.371625	1.91347	Pectinesterase family	4	2.27573e-07	0.711002	0.0360101	0.227152	1.5615	0.0301406	0.138457	6.18113	Cellular process.Cellular component organization and biogenesis.Cell wall organization and biogenesis.Cell wall metabolism.Cell wall modification.Pectin modification								VIT_15s0048g00500	AT3G60730
Vitvi15g01389	0.0986378	0.446744	1.1248	Eceriferum 1 (CER1 protein) Sterol desaturase	4	4.06922e-105	0.708708	0.0238495	0.149798	0.906503	0.0346288	0.237209	2.12522	Metabolism.Primary metabolism.Lipid metabolism.Wax metabolism.Wax biosynthesis								VIT_15s0021g00060	AT1G02205
Vitvi15g01553	-0.206099	0.0878415	0.901618	No hit	4	4.84395e-10	0.809965	9.7201	10.8075	10.889	8.47873	10.871	20.4592	No hit								VIT_15s0048g02710
Vitvi16g00010	0	0.542097	1.43853	Aquaporin BETA-TIP	4	3.76289e-23	0.704644	0	0	0.414409	0	0.0554228	1.33753	Transport overview.Channels and pores.a-Type channels.Major Intrinsic Protein	Transport overview.Water transport.Aquaporins.PIP							VIT_16s0039g00220	AT1G17810
Vitvi16g01406	-1.10126	-0.113962	-0.372293	Calmodulin-binding region IQD21	4	1.90756e-49	0.919513	1.60797	2.81242	11.6424	0.688648	2.44872	8.96956	Signaling.Signaling pathway.Calcium sensors and Signaling								VIT_16s0098g01790	AT3G49260
Vitvi16g01495	-0.0518823	0.930483	2.05059	CYP89H3	4	2.94107e-12	0.680106	0.082918	0.613972	0.815534	0.0762138	1.21683	3.77283	Metabolism.Cellular metabolism.Oxidation reduction.Cytochrome P450 oxidoreductase								VIT_16s0039g00880	AT1G64940
Vitvi16g01606	0	1.79871	1.35096	No hit	4	6.18502e-11	0.745138	0	0	0.521047	0	0.301255	1.52351	No hit								VIT_16s0039g00540
Vitvi16g01642	-0.464514	-0.208143	-1.08435	No hit	4	1.56979e-25	0.906104	2.99558	14.2755	37.476	2.15425	11.6716	17.5905	No hit								VIT_16s0013g00440
Vitvi16g01729	0	1.02178	1.19659	Seed maturation protein PM28	4	3.09194e-25	0.888922	0	0	2.16655	0	0.125215	5.12917	Response to stimulus.Stress response.Biotic stress response								VIT_16s0115g00170	AT3G12960
Vitvi16g01800	-1.60695	-0.202377	0.0857555	Invertase/pectin methylesterase inhibitor	4	8.345e-16	0.877422	2044.83	5227.36	8779.76	657.205	4290.6	9330.11	Cellular process.Cellular component organization and biogenesis.Cell wall organization and biogenesis	Metabolism.Primary metabolism.Carbohydrate metabolism.Carbohydrate metabolism enzyme inhibitor.Invertase/pectin methylesterase inhibitor family							VIT_16s0022g00960	AT5G62350
Vitvi17g00104	0.862072	0.355134	0.680837	Acetohydroxyacid synthase 3	4	6.18456e-12	0.745832	0.647407	1.8077	3.40111	1.28907	2.22082	5.52974	Metabolism.Primary metabolism.Amino acid metabolism.Valine, leucine, and isoleucine metabolism.Valine, leucine, and isoleucine biosynthesis	Metabolism.Primary metabolism.Organic acid metabolism.Butanoate metabolism	Metabolism.Primary metabolism.Coenzyme and prosthetic group metabolism.Pantothenate and CoA metabolism	Metabolism.Primary metabolism.Amino acid metabolism.Amino acid biosynthesis	Metabolism.Primary metabolism.Organic acid metabolism.Pyruvate fermentation				VIT_17s0000g01310	AT3G48560
Vitvi17g00106	1.17339	-0.657032	-0.72139	Unknown	4	3.32918e-06	0.738579	1.45053	2.51219	6.64332	3.456	1.46238	3.98163	Unknown								VIT_17s0000g01340
Vitvi17g00339	0.183409	0.468132	1.41527	ferulate 5-hydroxylase	4	3.13055e-08	0.775715	2.26844	8.05974	6.15585	2.59884	10.5914	16.6335	Metabolism.Secondary metabolism.Phenylpropanoid metabolism.Phenylpropanoid biosynthesis								VIT_17s0000g03930	AT4G36220
Vitvi17g00343	-0.150488	0.957084	1.46919	ferulate 5-hydroxylase	4	2.63614e-08	0.718425	0.603587	1.69024	2.18849	0.535842	3.21794	6.28276	Metabolism.Secondary metabolism.Phenylpropanoid metabolism.Phenylpropanoid biosynthesis								VIT_17s0000g03940	AT4G36220
Vitvi17g01383	0.0715714	0.331208	1.14123	No hit	4	8.43922e-06	0.709515	8.50434	6.39109	7.33571	9.01677	7.63596	16.3375	No hit								VIT_17s0000g03020
Vitvi17g01735	0.0479277	1.80971	2.71345	Linalool synthase	4	1.94899e-12	0.750222	0.0922016	0.920771	0.413572	0.10034	3.35749	3.40863	Metabolism.Secondary metabolism.Terpenoid metabolism.Terpenoid biosynthesis								VIT_00s0372g00060	AT1G61680
Vitvi18g00142	-0.562096	-1.42589	-1.16368	Prolyl endopeptidase	4	3.35383e-09	0.776959	3.84768	17.8549	46.537	2.58704	6.22669	21.7253	Metabolism.Primary metabolism.Protein metabolism and modification.Proteolysis.Peptidase-mediated proteolysis								VIT_18s0001g00510	AT1G76140
Vitvi18g00398	0.334389	0.482355	1.72943	Unknown protein	4	2.11313e-06	0.718017	8.29822	5.15683	7.55995	10.4353	6.86193	25.4586	Unknown								VIT_18s0001g05580	AT1G78170
Vitvi18g00423	-1.08992	0.9453	0.680809	UDP-glycosyltransferase 85A1	4	2.63117e-20	0.897608	6.16609	14.0673	18.3623	2.85246	25.7217	29.5228	Metabolism.Primary metabolism.Carbohydrate metabolism.Glycosyl transference	Metabolism.Primary metabolism.Carbohydrate metabolism.Polysaccharide metabolism							VIT_18s0001g05990	AT1G22360
Vitvi18g00430	-0.59348	-0.211478	1.87028	Cis-zeatin O-beta-D-glucosyltransferase	4	8.53078e-22	0.691234	0.117072	0.400575	0.746236	0.0358968	0.310636	3.0614	Signaling.Hormone Signaling.Cytokinin Signaling.Cytokinin metabolism.Cytokinin inactivation by glycosylation								VIT_18s0001g06120	AT1G22360
Vitvi18g00496	0.278643	-1.39033	-0.0606136	Transducin family protein / WD-40 repeat	4	2.32595e-06	0.695909	1.64395	3.11217	5.16145	2.03735	1.04771	4.94586	Unclear								VIT_18s0001g07190	AT5G10940
Vitvi18g00569	-0.161462	0.405815	0.945261	Unknown	4	5.06459e-34	0.931715	70.3467	117.39	103.516	63.3504	147.339	199.545	Unknown								VIT_18s0001g08060
Vitvi18g00717	0.872251	1.01835	1.09631	CYP81D2	4	1.10717e-38	0.733226	0.0313742	0.340251	1.36806	0.162144	0.776488	3.06845	Metabolism.Cellular metabolism.Oxidation reduction.Cytochrome P450 oxidoreductase								VIT_18s0001g09660	AT4G37360
Vitvi18g00839	-0.575382	-1.13	0.359814	Calmodulin-binding protein AR781	4	2.67104e-21	0.868345	0.71434	7.03444	13.8497	0.442064	2.98451	17.8826	Signaling.Signaling pathway.Calcium sensors and Signaling								VIT_18s0001g11130	AT2G26530
Vitvi18g01992	-0.0447724	-0.858467	1.23529	Proton-dependent oligopeptide transport (POT) family protein	4	1.25429e-17	0.788293	0.0720973	0.395434	2.48528	0.0666341	0.151779	6.02136	Transport overview.Electrochemical Potential-driven Transporters.Porters.Proton-dependent Oligopeptide Transporter	Transport overview.Macromolecule transport.Oligopeptide transport							VIT_18s0041g00580	AT1G22540
Vitvi18g02473	0	0.831125	3.00073	DC1 domain-containing protein	4	3.83217e-29	0.867223	0	0.213167	0.776768	0	0.453355	7.09542	Unknown								VIT_18s0122g00360	AT1G20990
Vitvi18g02496	0.176326	0.672834	1.06745	Cell division protease FtsH	4	2.43512e-16	0.871463	158.822	195.903	190.954	181.715	295.117	401.44	Transport overview.Primary Active Transporters.P-P-bond hydrolysis-driven transporters.Endoplasmic Reticular Retrotranslocon	Metabolism.Primary metabolism.Protein metabolism and modification.Proteolysis.Peptidase-mediated proteolysis.Metallopeptidase-mediated proteolysis							VIT_18s0001g00190	AT5G42270
Vitvi18g02541	0.377509	0.507416	1.28392	Flavonol synthase	4	4.15076e-08	0.745267	61.6217	106.332	155.662	79.5355	141.474	387.338	Metabolism.Secondary metabolism.Phenylpropanoid metabolism.Flavonoid metabolism.Flavonoid biosynthesis								VIT_18s0001g03470	AT5G08640
Vitvi18g02547	0.699134	-1.05429	-0.947179	No hit	4	6.74477e-10	0.776304	1.90705	3.60444	9.15608	3.19987	1.57857	4.69047	No hit								VIT_18s0001g03870
Vitvi18g02831	1.59766	0.175604	-0.595096	No hit	4	1.88506e-05	0.708717	2.92495	4.8413	10.4732	9.1798	5.18729	6.8937	No hit								VIT_18s0001g15300
Vitvi18g02965	0.834169	-0.185412	0.193312	Histone-lysine N-methyltransferase ASHH1	4	1.31324e-06	0.745294	1.69228	3.08894	4.02255	3.14013	2.55452	4.61906	Metabolism.Primary metabolism.Amino acid metabolism.Lysine metabolism	Regulation overview.Regulation of gene expression.Regulation of transcription.Transcription factor.SET PCG family transcription factor	Cellular process.Cellular component organization and biogenesis.Nucleus.Chromosome organization and biogenesis.Chromatin organization	Metabolism.Primary metabolism.Protein metabolism and modification.Protein modification.Protein methylation.Histone methylation	Regulation overview.Regulation of gene expression.Epigenetic regulation of gene expression				VIT_18s0072g00220	AT1G76710
Vitvi19g00007	0.541436	0.873786	2.02594	Steroid 5alpha-reductase	4	8.55184e-11	0.823798	5.77462	11.9355	6.87549	8.54066	20.7849	28.3965	Signaling.Hormone Signaling.Brassinosteroid Signaling.Brassinosteroid metabolism.Brassinosteroid biosynthesis	Metabolism.Primary metabolism.Lipid metabolism.Steroid metabolism							VIT_19s0014g00080	AT5G16010
Vitvi19g00104	0.341017	0.813803	0.57875	Unknown protein	4	8.81618e-09	0.790026	7.1749	5.47838	9.78501	9.19634	9.20021	14.6821	Unknown								VIT_19s0014g01300	AT3G14900
Vitvi19g00377	-0.295093	0.126669	1.09992	No hit	4	1.40383e-13	0.844955	60.6428	124.805	150.17	48.7854	128.647	323.81	No hit								VIT_19s0014g04780
Vitvi19g00732	0.511891	-0.616003	0.952726	Peptidyl-prolyl cis-trans isomerase, FKBP-type	4	3.37503e-07	0.769825	6.69292	4.99225	6.63437	9.67567	3.03853	12.963	Metabolism.Primary metabolism.Protein metabolism and modification.Protein folding.Peptidyl prolyl isomerase-mediated protein folding								VIT_19s0015g01100	AT4G26555
Vitvi19g01346	-2.64445	1.60374	-0.960564	No hit	4	7.47836e-06	0.655006	3.40039	0.769075	9.28455	0.442876	2.45855	4.70913	No hit								VIT_19s0093g00460
Vitvi19g01525	0.298268	-0.214054	1.1812	Unknown	4	3.26527e-05	0.676931	2.58861	1.71326	3.39124	3.23815	1.3802	7.85161	Unknown								VIT_19s0027g00530
Vitvi19g01942	1.23423	2.79932	0.0451529	Receptor kinase 2	4	2.20553e-08	0.741526	0.276398	0.313678	5.83139	0.825361	2.78502	6.04188	Signaling.Signaling pathway.Protein kinase								VIT_19s0014g04230
Vitvi19g02004	0.502665	1.10817	1.82564	Ubiquitin-conjugating enzyme E2 variant	4	1.76174e-11	0.764941	0.481825	2.55203	2.1158	0.740599	5.34368	7.82086	Metabolism.Primary metabolism.Protein metabolism and modification.Proteolysis.cytoplasmic and nuclear protein degradation.Ubiquitin-mediated proteolysis								VIT_19s0090g00080	AT4G27030
Vitvi19g02007	-0.293388	1.32663	1.67737	Ubiquitin-conjugating enzyme E2 variant	4	1.30289e-16	0.858534	3.81998	13.7932	18.6082	3.13457	32.9134	60.1795	Metabolism.Primary metabolism.Protein metabolism and modification.Proteolysis.cytoplasmic and nuclear protein degradation.Ubiquitin-mediated proteolysis								VIT_19s0090g00120	AT4G27030
VIT_03s0038g01600	-0.13569	0.0265515	-1.09378	ABA-responsive protein (HVA22a)	5	9.21025e-06	0.714387	7.90804	8.84649	6.34696	7.24616	8.52468	2.90851	Signaling.Hormone Signaling.ABA Signaling.ABA-mediated Signaling pathway	Response to stimulus.Stress response.Abiotic stress response	Signaling.Hormone Signaling.ABA Signaling.ABA-responsive						VIT_03s0038g01600	AT1G74520
Vitvi01g00175	-0.172251	-1.22869	-1.3788	Glutamine synthetase	5	5.20849e-16	0.862793	27.5183	37.2889	26.1307	24.5668	14.9793	9.97537	Metabolism.Primary metabolism.Amino acid metabolism.Glutamate metabolism	Metabolism.Primary metabolism.Carbohydrate metabolism.Oligosaccharide metabolism.Glycan metabolism.Peptidoglycan biosynthesis	Metabolism.Cellular metabolism.Nitrogen and sulfur metabolism.Nitrogen metabolism	Metabolism.Primary metabolism.Amino acid metabolism.Amino acid biosynthesis	Metabolism.Primary metabolism.Amino acid metabolism.Glutamine metabolism.Glutamine biosynthesis				VIT_01s0011g02200	AT5G37600
Vitvi01g00234	-1.02069	-1.22105	-2.26685	Leucoanthocyanidin reductase 1	5	1.27618e-12	0.847048	11.6315	34.9791	12.928	5.67497	14.1225	2.60721	Metabolism.Secondary metabolism.Phenylpropanoid metabolism.Flavonoid metabolism.Flavonoid biosynthesis								VIT_01s0011g02960	AT1G75290
Vitvi01g00656	0.283194	-1.0647	-0.841876	MATE efflux family protein	5	3.53645e-16	0.76096	1.88626	2.1661	0.149719	2.34148	0.916001	0.0282928	Transport overview.Electrochemical Potential-driven Transporters.Porters.Multidrug/Oligosaccharidyl-lipid/Polysaccharide Flippase.Multi Antimicrobial Extrusion	Transport overview.Macromolecule transport.Multidrug transport							VIT_00s0225g00070	AT1G23300
Vitvi01g00956	-0.00183526	-0.586255	-1.25277	Myb domain protein 88	5	3.19391e-36	0.855944	5.67386	3.29512	1.08431	5.71313	2.03524	0.38264	Regulation overview.Regulation of gene expression.Regulation of transcription.Transcription factor.MYB family transcription factor								VIT_01s0026g01910	AT2G02820
Vitvi01g01030	-0.449958	-0.572281	-1.30543	Expansin [Vitis labrusca x Vitis vinifera] EXPA15	5	6.48627e-28	0.922954	127.401	522.932	72.8604	91.7998	332.533	29.6899	Signaling.Hormone Signaling.Auxin Signaling.Auxin-mediated Signaling pathway	Cellular process.Cell growth and death.Cell growth							VIT_01s0026g02620	AT1G26770
Vitvi01g01701	-0.0732172	0.0207374	-1.15522	11-beta-hydroxysteroid dehydrogenase	5	1.76177e-63	0.961722	70.0348	68.162	13.1039	67.0659	65.6321	5.81704	Metabolism.Primary metabolism.Lipid metabolism.Steroid metabolism.C21-Steroid hormone metabolism								VIT_01s0146g00070	AT5G50700
Vitvi01g01868	0.868348	0.0736037	-0.790582	No hit	5	1.29576e-15	0.869228	7.27362	7.55746	4.7565	13.4914	7.52828	2.69814	No hit								VIT_01s0011g01400
Vitvi01g01943	0.0733229	-0.98715	-0.999591	ER6 protein universal stress protein (USP) family	5	1.38445e-07	0.761102	17.2144	16.3754	12.4871	18.2611	7.75298	6.18531	Signaling.Hormone Signaling.Ethylene Signaling.Ethylene-mediated Signaling pathway	Response to stimulus.Stress response							VIT_01s0011g03690	AT1G68300
Vitvi01g02127	-0.153768	-0.87651	-0.317371	Unknown protein	5	9.72816e-07	0.734734	243.073	238.343	207.757	219.877	122.371	166.859	Unknown								VIT_01s0026g02100	AT1G26920
Vitvi02g00032	-1.28883	-0.714264	-0.550402	1-aminocyclopropane-1-carboxylate synthase	5	2.83831e-09	0.750781	9.04756	9.22078	2.20783	3.65929	5.26813	1.46851	Metabolism.Primary metabolism.Organic acid metabolism.Propanoate metabolism	Signaling.Hormone Signaling.Ethylene Signaling.Ethylene-mediated Signaling pathway	Signaling.Hormone Signaling.Ethylene Signaling.Ethylene metabolism.Ethylene biosynthesis						VIT_02s0025g00360	AT4G11280
Vitvi02g00381	-0.164824	-0.18567	-1.3012	Calmodulin binding protein	5	3.62154e-06	0.710711	4.00778	6.05025	3.38172	3.59096	5.01663	1.29852	Signaling.Signaling pathway.Calcium sensors and Signaling								VIT_02s0025g04120	AT4G23060
Vitvi02g00954	-1.01291	-0.974986	-0.911901	Stress response suppressor 1	5	3.73753e-32	0.929947	70.0488	59.2305	47.9255	34.8984	28.4404	25.4216	Metabolism.Primary metabolism.Nucleobase, nucleoside, nucleotide, nucleic acid metabolism.Nucleic acid metabolism.RNA metabolism.RNA processing.mRNA processing.mRNA splicing	Transport overview.Primary Active Transporters.P-P-bond hydrolysis-driven transporters.Nuclear mRNA Exporter							VIT_02s0109g00380	AT1G31970
Vitvi02g00971	-0.782829	-0.876527	-0.755269	Unknown protein	5	4.06904e-17	0.876098	27.0846	29.1658	17.118	15.8356	14.9696	10.0944	Unknown								VIT_02s0033g00010	AT1G32120
Vitvi02g00971	-0.386534	-0.813618	-0.740039	Unknown protein	5	1.48951e-05	0.714288	7.64007	7.91285	5.7463	5.86298	4.20563	3.39163	Unknown								VIT_02s0033g00020	AT1G32120
Vitvi02g01003	-2.26773	-4.21524	-3.59778	Pinoresinol-lariciresinol reductase	5	3.18126e-40	0.888291	3.44397	2.25799	1.38811	0.621596	0	0	Metabolism.Secondary metabolism.Phenylpropanoid metabolism.Phenylpropanoid biosynthesis	Metabolism.Secondary metabolism.Phenylpropanoid metabolism.Lignan metabolism.Lignan biosynthesis							VIT_02s0033g00290	AT1G32100
Vitvi02g01004	-0.654991	-1.33792	-2.20901	Myb family	5	1.45794e-09	0.768145	9.10098	3.91897	1.99045	5.75059	1.39283	0.332687	Regulation overview.Regulation of gene expression.Regulation of transcription.Transcription factor.G2-like family transcription factor								VIT_02s0033g00300	AT5G45580
Vitvi02g01113	-0.734735	-1.06058	-1.26918	Anthraniloyal-CoA: methanol anthraniloyal transferase	5	1.2425e-47	0.918215	26.0571	11.5554	0.629392	15.7189	5.17657	0.188084	Metabolism.Primary metabolism.Amino acid metabolism.Aromatic amino acid metabolism.Aromatic amino acid biosynthesis	Metabolism.Secondary metabolism.Aromatic compound metabolism.Aromatic compound biosynthesis							VIT_02s0033g01020	AT5G17540
Vitvi02g01121	0.0328421	-1.1357	-0.911032	Anthraniloyal-CoA: methanol anthraniloyal transferase	5	4.29711e-23	0.864515	0.983693	11.3921	0.213555	1.01751	4.83706	0.0550783	Metabolism.Primary metabolism.Amino acid metabolism.Aromatic amino acid metabolism.Aromatic amino acid biosynthesis	Metabolism.Secondary metabolism.Aromatic compound metabolism.Aromatic compound biosynthesis							VIT_02s0033g01050	AT5G17540
Vitvi02g01158	-0.464718	-0.795236	-1.05984	Cyclops	5	6.80906e-08	0.714111	3.28746	2.06385	2.61916	2.36718	1.07333	1.19182	Development.Root development								VIT_02s0033g01210
Vitvi02g01173	-1.0261	-0.452203	-1.15407	Unknown protein	5	3.4503e-59	0.958287	11.1158	10.6229	6.26728	5.4393	7.31102	2.74851	Unknown								VIT_02s0033g01350	AT4G00026
Vitvi02g01179	-1.01521	-1.25768	-1.14025	Sodium:solute symporter family protein	5	6.22825e-41	0.939646	38.4583	27.8974	10.763	19.0471	10.964	4.8166	Transport overview.Electrochemical Potential-driven Transporters.Porters.Solute:Sodium Symporter	Transport overview.Macromolecule transport							VIT_02s0033g01370	AT5G45380
Vitvi02g01183	-0.662861	-0.909683	-0.862298	Alpha-glucosidase 2	5	2.77406e-52	0.952765	11.5569	9.48806	6.1963	7.31345	4.71993	3.35352	Metabolism.Primary metabolism.Carbohydrate metabolism.Monosaccharide metabolism.Galactose metabolism	Metabolism.Primary metabolism.Carbohydrate metabolism.Polysaccharide metabolism.Starch and sucrose metabolism	Metabolism.Primary metabolism.Carbohydrate metabolism.Oligosaccharide metabolism.Raffinose metabolism						VIT_02s0033g01410	AT3G23640
Vitvi02g01210	-0.943989	-0.667547	-1.25739	Unknown protein	5	3.45254e-28	0.919043	9.82433	18.0134	6.3877	5.08837	10.6811	2.60028	Unknown								VIT_02s0087g00240	AT1G31460
Vitvi02g01231	-1.38415	-1.33732	-1.13917	Zinc finger (C3HC4-type ring finger)	5	3.60371e-20	0.882696	5.58853	4.98017	2.94589	2.08125	1.79068	1.26977	Regulation overview.Regulation of gene expression.Regulation of transcription.Transcription factor.Zinc finger C3HC4 family transcription factor								VIT_02s0087g00420	AT5G45290
Vitvi02g01235	-0.888882	-0.20411	-1.14367	Oxidoreductase, 2OG-Fe(II) oxygenase	5	2.84183e-23	0.905792	4.01409	2.09901	2.78311	2.12785	1.7073	1.19171	Metabolism.Cellular metabolism.Oxidation reduction.2OG-Fe(II) oxygenase superfamily								VIT_02s0087g00460	AT1G31600
Vitvi02g01253	-0.821073	-0.613542	-0.923994	Pentatricopeptide (PPR) repeat-containing protein	5	1.04911e-20	0.898618	9.94697	8.18388	7.18111	5.62208	5.01686	3.72715	Diverse functions.Gene family with diverse functions.Pentatricopeptide domain family								VIT_02s0087g00600	AT1G77360
Vitvi02g01653	-1.03918	-0.794433	-0.932682	No hit	5	1.60652e-16	0.872322	59.0613	80.6311	38.7975	28.8889	44.0028	20.2734	No hit								VIT_02s0087g00250
Vitvi02g01661	-1.64457	-1.07648	1.39117	No hit	5	5.29684e-08	0.787161	49.3728	29.4183	3.7395	15.9314	13.1285	10.0064	No hit								VIT_02s0087g00380
Vitvi02g01664	-0.9473	-0.510269	-0.856519	Ribosomal protein L30	5	4.60842e-11	0.78622	9.64041	5.03333	1.89094	4.98022	3.3061	0.988782	Metabolism.Primary metabolism.Protein metabolism and modification.Protein synthesis.Ribosome								VIT_02s0087g00590
Vitvi02g01847	-0.0858847	-0.700206	-0.81266	WRKY DNA-binding protein 21	5	2.42798e-35	0.919931	16.521	9.14898	1.57738	15.6181	5.27911	0.844559	Regulation overview.Regulation of gene expression.Regulation of transcription.Transcription factor.WRKY family transcription factor								VIT_00s2547g00010	AT2G30590
Vitvi03g00557	0.0238739	-0.708344	-1.37956	Limonoid UDP-glucosyltransferase	5	1.30476e-08	0.791096	92.5437	129.404	104.061	95.8193	74.8634	40.2821	Metabolism.Secondary metabolism.Phenylpropanoid metabolism.Phenylpropanoid biosynthesis	Metabolism.Cellular metabolism.Phytoalexin metabolism.Phytoalexin biosynthesis	Metabolism.Secondary metabolism.Terpenoid metabolism.Tetranotriterpenoid metabolism						VIT_03s0180g00200	AT4G15480
Vitvi03g00597	-0.886147	-0.0516809	-0.849759	Unknown protein	5	0.000254825	0.659139	43.6208	21.6152	17.254	23.7656	19.5421	9.53316	Unknown								VIT_03s0091g00410	AT3G19540
Vitvi03g01553	-0.621232	-0.621285	-1.12014	Carboxyesterase 12; CXE12	5	7.06188e-05	0.703904	16.026	10.3469	7.20392	10.4685	6.30509	3.248	Metabolism.Cellular metabolism.Esterase activity								VIT_03s0063g00800	AT3G48690
Vitvi03g01833	0.175323	-0.905049	-0.193697	ABC transporter G member 7	5	2.00473e-05	0.709345	64.066	112.613	47.523	72.4605	56.8004	41.761	Transport overview.Macromolecule transport.Multidrug transport.Multidrug ABC transport								VIT_03s0017g01280	AT1G17840
Vitvi04g00133	-0.73203	-2.21145	0.223606	WRKY DNA-binding protein 50	5	1.42652e-07	0.748701	3.83055	14.8143	0.899853	2.27522	2.95417	1.07208	Regulation overview.Regulation of gene expression.Regulation of transcription.Transcription factor.WRKY family transcription factor								VIT_04s0008g01470	AT5G26170
Vitvi04g00345	-0.960363	-0.799399	0.532791	Unknown	5	6.29855e-20	0.874781	18.7455	7.23031	0.930994	9.69326	3.87757	1.40328	Unknown								VIT_04s0008g03990
Vitvi04g00345	-0.902595	-0.820104	0.0890457	Dehydration-responsive protein (RD22)	5	4.17531e-29	0.925015	114.6	52.1403	6.77838	61.6844	27.9627	7.22073	Response to stimulus.Stress response.Abiotic stress response.Drought stress response								VIT_04s0008g04000	AT5G25610
Vitvi04g01224	-0.0245216	-1.00327	-0.98879	GNS1/SUR4 membrane protein	5	1.28401e-21	0.901876	88.2678	121.962	60.9573	87.3253	57.4979	31.0434	Metabolism.Primary metabolism.Lipid metabolism.Fatty acid metabolism								VIT_04s0023g01140	AT4G36830
Vitvi04g01636	-0.523693	-0.870979	-0.162076	S-receptor kinase	5	7.8585e-26	0.886395	2.61172	7.71242	1.20574	1.79342	3.93333	1.06475	Signaling.Signaling pathway.Protein kinase								VIT_04s0044g00730	AT5G60900
Vitvi04g02247	-0.724954	-0.434961	-1.06512	Pectinesterase family	5	6.42029e-24	0.906696	22.9942	28.4657	8.47832	13.9632	19.8835	3.98847	Cellular process.Cellular component organization and biogenesis.Cell wall organization and biogenesis.Cell wall metabolism.Cell wall modification.Pectin modification								VIT_04s0044g01020	AT5G09760
Vitvi05g00353	0.233364	-0.430054	-2.66781	Nucleolar protein 58	5	8.80298e-06	0.662528	4.84914	3.20318	3.28937	5.76945	2.21732	0.425637	Metabolism.Primary metabolism.Nucleobase, nucleoside, nucleotide, nucleic acid metabolism.Nucleic acid metabolism.RNA metabolism	Cellular process.Cellular component organization and biogenesis.Ribosome organization and biogenesis							VIT_05s0020g01860
Vitvi05g00369	-0.112302	0.209838	-0.849173	Unknown	5	7.54104e-12	0.834829	9.4409	6.04556	4.72443	8.79631	6.63209	2.56795	Unknown								VIT_05s0020g02090
Vitvi05g00548	-1.6565	-0.573275	-0.272732	Sulfate transporter 3.1 (AST12) (AtST1)	5	1.08779e-08	0.774978	58.6446	24.3156	3.79576	18.8052	15.4817	3.043	Transport overview.Electrochemical Potential-driven Transporters.Porters.Sulfate Permease	Transport overview.Ion transport.Anion transport.Sulfate transport							VIT_05s0020g03970	AT3G51895
Vitvi05g00549	-0.954923	0.325893	-0.60658	Calmodulin-binding region IQD19	5	6.19776e-14	0.848566	27.8786	29.2838	10.8844	14.3948	34.747	7.10432	Signaling.Signaling pathway.Calcium sensors and Signaling								VIT_05s0020g03980	AT4G14750
Vitvi05g00625	0.309482	0.123104	-0.833295	DMI1 protein homologue	5	6.262e-15	0.715959	2.15804	1.57369	1.61685	2.72642	1.6318	0.852956	Transport overview.Channels and pores.a-Type channels.The Voltage-gated Ion Channel								VIT_05s0020g04630	AT5G43745
Vitvi05g01046	-1.23672	-1.20908	-1.29558	VAMP726 (VESICLE-associated membrane protein)	5	1.20433e-61	0.961772	125.251	86.1509	69.1597	53.4388	35.1533	28.0531	Cellular process.Cellular transport.Protein trafficking.Vesicle-mediated trafficking.SNARE interactions in vesicular transport	Transport overview.Channels and pores.Vesicle Fusion Pores.Synaptosomal Vesicle Fusion Pore							VIT_05s0136g00290	AT1G04760
Vitvi05g01057	-0.802	-1.08246	-0.749558	Ribosomal protein L13A (RPL13aD) 60S	5	1.07111e-27	0.915282	397.337	233.6	185.427	229.647	104.322	110.441	Metabolism.Primary metabolism.Protein metabolism and modification.Protein synthesis.Ribosome								VIT_05s0029g00020	AT5G48760
Vitvi05g01061	-1.02183	-0.802958	-1.09269	Cyclin-dependent kinase inhibitor (KIP-related protein 4)	5	8.35531e-14	0.848114	21.5066	16.051	13.4422	10.6247	8.64945	6.239	Cellular process.Cell growth and death	Regulation overview.Regulation of cell cycle							VIT_05s0029g00040	AT2G32710
Vitvi05g01410	-0.808722	-1.05352	-0.736396	Unknown protein	5	8.77474e-11	0.815312	30.9667	25.0605	19.068	17.7552	11.3565	11.3999	Unknown								VIT_05s0124g00450	AT1G32310
Vitvi05g01516	-0.155759	-1.15597	-0.803112	fructokinase-1	5	1.24229e-38	0.940796	17.064	11.2704	4.61435	15.4172	4.71661	2.59221	Metabolism.Primary metabolism.Carbohydrate metabolism.Monosaccharide metabolism.Fructose and mannose metabolism	Metabolism.Primary metabolism.Carbohydrate metabolism.Polysaccharide metabolism.Starch and sucrose metabolism.Starch biosynthesis catabolism							VIT_05s0102g00710	AT3G59480
Vitvi05g01903	0.632775	-0.557905	-2.2737	No hit	5	2.81282e-09	0.703777	3.90763	2.21099	1.81829	6.17788	1.38152	0.277002	No hit								VIT_05s0020g04400
Vitvi05g02079	-1.29417	-0.910446	-1.17757	Actin related protein 2/3 complex, subunit 4	5	8.46839e-20	0.892942	7.62183	8.61797	4.20676	3.05919	4.27955	1.79078	Cellular process.Cellular component organization and biogenesis.Cytoskeleton organization and biogenesis.Actin organization and biogenesis								VIT_05s0029g01310	AT4G14147
Vitvi05g02099	-0.873371	-1.05096	-0.619338	PUMILIO 5 (APUM5)	5	2.15746e-31	0.928995	17.5641	9.08336	8.24953	9.60969	4.08356	5.32867	Regulation overview.Regulation of gene expression.Regulation of translation.Translation repression								VIT_05s0062g00010	AT3G20250
Vitvi06g00413	0.222449	-0.297552	-0.88836	Protein tyrosine phosphatase protein (PAS2)	5	3.28172e-14	0.855558	7.56288	7.61014	4.69652	8.9172	5.83357	2.48072	Signaling.Signaling pathway.Protein phosphatase								VIT_06s0004g04130	AT5G59770
Vitvi06g00481	-0.829029	-0.387938	-0.39165	Alpha-expansin 6 precursor	5	1.09258e-12	0.784428	3.35505	7.49023	1.33782	1.84927	5.38526	0.990438	Signaling.Hormone Signaling.Auxin Signaling.Auxin-mediated Signaling pathway	Cellular process.Cell growth and death.Cell growth							VIT_06s0004g04860	AT2G39700
Vitvi06g00512	-1.11567	0.0764503	-0.842561	Lectin protein kinase	5	9.34303e-07	0.754324	29.6131	17.631	8.55217	13.5183	17.5821	4.7157	Signaling.Signaling pathway.Protein kinase								VIT_06s0004g05170	AT2G37710
Vitvi06g00715	-0.133209	-0.398331	-1.15948	Indole-3-acetate beta-glucosyltransferase	5	6.71989e-35	0.929787	25.3419	12.1803	4.50807	23.2397	8.71141	1.9499	Signaling.Hormone Signaling.Auxin Signaling.Auxin metabolism.Auxin inactivation by conjugation								VIT_06s0004g07310	AT2G30150
Vitvi06g01340	-1.09508	-1.44826	-1.19101	Unknown protein	5	2.80474e-10	0.820869	26.5435	35.8088	8.83833	12.5419	12.334	3.80243	Unknown								VIT_06s0061g00680	AT3G44940
Vitvi06g01346	-1.25934	-1.2247	-1.36572	Aquaporin GAMMA-TIP3/TIP1;3	5	1.55321e-11	0.834268	60.9891	116.826	10.0989	25.4585	47.4292	3.91675	Transport overview.Channels and pores.a-Type channels.Major Intrinsic Protein	Transport overview.Water transport.Aquaporins.TIP							VIT_06s0061g00730	AT4G01470
Vitvi06g01378	-0.300903	-0.149063	-0.958781	Argonaute protein	5	1.89801e-08	0.791949	4.70467	3.02223	2.90895	3.8268	2.5659	1.43652	Regulation overview.Regulation of gene expression.Gene silencing.Posttranscriptional gene silencing by RNA.mRNA cleavage involved in gene silencing by miRNA								VIT_06s0061g01040	AT2G27880
Vitvi06g01398	-0.398257	-0.149279	-0.851864	Cellulose synthase CSLA02	5	3.22039e-10	0.820733	30.6134	30.6801	11.0799	23.4546	26.2484	6.08571	Cellular process.Cellular component organization and biogenesis.Cell wall organization and biogenesis.Cell wall metabolism.Cell wall biosynthesis.Cellulose biosynthesis								VIT_06s0061g01230	AT5G22740
Vitvi06g01476	0.273334	-0.837092	-0.769468	Esterase/lipase/thioesterase	5	5.41189e-10	0.764626	4.74469	6.22766	2.1998	5.80777	3.24362	1.23931	Unclear								VIT_06s0080g00320	AT5G22460
Vitvi07g00687	0.290829	-1.44319	-1.16422	IAA12	5	1.36482e-09	0.777893	8.38649	11.4049	6.80714	10.3719	3.89002	2.96936	Signaling.Hormone Signaling.Auxin Signaling.Auxin-mediated Signaling pathway	Regulation overview.Regulation of gene expression.Regulation of transcription.Transcription factor.AUXIAA family transcription factor							VIT_07s0005g04380	AT2G33310
Vitvi07g01651	0.190002	-0.13935	-0.830178	CYP81E1 Isoflavone 2'-hydroxylase	5	1.30184e-69	0.965275	79.5589	55.4188	19.9241	91.6422	47.6198	11.1561	Metabolism.Secondary metabolism.Phenylpropanoid metabolism.Flavonoid metabolism.Isoflavonoid metabolism.Isoflavonoid biosynthesis	Metabolism.Cellular metabolism.Oxidation reduction.Cytochrome P450 oxidoreductase							VIT_07s0129g00730	AT4G37370
Vitvi07g01699	-0.0512737	-1.01393	-0.99678	Kinesin protein FRA1 (fragile fiber 1)	5	3.07802e-17	0.877758	7.00692	4.43715	5.01495	6.81356	2.01681	2.45171	Cellular process.Cellular component organization and biogenesis.Cytoskeleton organization and biogenesis								VIT_07s0031g00130	AT5G47820
Vitvi07g01709	0.20701	-0.60407	-1.25817	Transporter-related	5	1.98909e-05	0.671869	4.89407	5.28516	4.31079	5.71505	3.24703	1.73018	Transport overview.Incompletely characterized transport systems.Putative transport protein.Transporter unknown	Transport overview.Macromolecule transport.Carbohydrate transport.Sugar transport							VIT_07s0031g00250	AT2G23360
Vitvi07g01805	0.0432331	-0.960924	-1.12832	Ring-H2 finger A2A	5	3.09317e-44	0.940695	28.8802	14.3744	5.54152	29.9955	6.92513	2.46814	Regulation overview.Regulation of gene expression.Regulation of transcription.Transcription factor.Zinc finger C3HC4 family transcription factor								VIT_07s0031g01270
Vitvi08g00656	-0.613114	0.718601	-1.10373	Leucoanthocyanidin dioxygenase	5	7.5673e-21	0.898255	59.6828	106.907	39.2115	38.9684	166.508	17.9131	Metabolism.Secondary metabolism.Phenylpropanoid metabolism.Flavonoid metabolism.Flavonoid biosynthesis.Anthocyanin biosynthesis								VIT_08s0105g00380	AT3G11180
Vitvi08g00827	0.0158115	-0.242104	-0.848982	Saposin B domain-containing protein	5	4.79483e-24	0.904675	12.7274	15.1203	6.63597	12.975	12.0727	3.62998	Transport overview.Channels and pores.Pore-forming toxins.Amoebapore	Metabolism.Primary metabolism.Lipid metabolism							VIT_08s0058g01030	AT5G01800
Vitvi08g00944	-1.56703	0.397101	-0.18509	CYP94A1	5	1.29366e-15	0.807977	7.25821	1.1914	0.0830299	2.40442	1.52238	0.0580077	Metabolism.Cellular metabolism.Oxidation reduction.Cytochrome P450 oxidoreductase								VIT_08s0040g00820	AT3G56630
Vitvi08g01134	0.360986	-0.705831	-0.909573	TTG2 (transparent testa GLABRA 2)	5	7.02692e-19	0.889399	57.0935	77.7808	54.4761	73.832	44.9944	29.038	Cellular process.Cell growth and death	Regulation overview.Regulation of gene expression.Regulation of transcription.Transcription factor.WRKY family transcription factor	Development						VIT_08s0040g03070	AT2G37260
Vitvi08g01604	0.774944	-0.115819	-1.0404	Carbonic anhydrase precursor	5	5.10539e-18	0.874681	19.7903	18.8306	10.0566	34.3442	16.4267	4.8271	Metabolism.Primary metabolism.Amino acid metabolism.Histidine metabolism	Metabolism.Primary metabolism.Organic acid metabolism.Butanoate metabolism	Metabolism.Cellular metabolism.Nitrogen and sulfur metabolism.Nitrogen metabolism	Transport overview.Electrochemical Potential-driven Transporters.Porters.Sulfate Permease	Metabolism.Cellular metabolism.One-carbon metabolism				VIT_08s0007g04800	AT1G08080
Vitvi08g02098	-0.0618614	-0.202482	-1.15026	No hit	5	4.7354e-16	0.850509	128.603	86.6006	47.6647	124.829	71.1939	21.4037	No hit								VIT_08s0040g00030
Vitvi08g02193	-0.451234	-0.938843	-1.09475	No hit	5	1.03366e-08	0.659755	1.66555	3.13088	0.490739	1.19453	1.48657	0.163376	No hit								VIT_08s0007g00270
Vitvi08g02287	-0.549899	-2.0512	-0.731465	No hit	5	1.73448e-09	0.808008	321.661	278.432	57.5194	216.897	63.6625	34.2244	No hit								VIT_08s0007g04500
Vitvi09g00861	-0.0342756	-0.290076	-0.891136	Cysteine peptidase	5	2.86455e-06	0.726233	5.65851	6.70572	4.06318	5.56821	5.16495	2.13408	Metabolism.Primary metabolism.Protein metabolism and modification.Proteolysis.Peptidase-mediated proteolysis								VIT_09s0002g09280	AT3G22260
Vitvi09g01351	-1.13264	-1.27184	-1.60817	Unknown protein	5	7.71048e-37	0.898524	5.99783	8.35846	0.621323	2.68973	3.20269	0.119869	Unknown								VIT_09s0054g00430	AT3G07510
Vitvi09g01524	0.636973	-1.13188	-2.5914	No hit	5	7.05617e-15	0.83479	5.95683	6.26396	5.25799	9.40919	2.63738	0.768502	No hit								VIT_09s0002g01790
Vitvi09g01530	0.578308	-0.309301	-1.40208	Myosin-like protein XIK	5	5.45332e-35	0.923898	18.0626	9.93274	4.22621	27.2533	7.5581	1.52206	Cellular process.Cellular component organization and biogenesis.Cytoskeleton organization and biogenesis.Actin organization and biogenesis.Actin-driven movement								VIT_09s0002g01980	AT5G20490
Vitvi09g01588	0.513274	0.0325826	-0.881978	RPS5 (resistant to p. syringae 5)	5	3.88627e-21	0.898699	13.3502	9.4939	5.99612	19.2651	9.18715	3.19774	Response to stimulus.Stress response.Biotic stress response.Plant-pathogen interaction.R proteins from Plant-pathogen interaction	Diverse functions.Gene family with diverse functions.NBS-LRR superfamily							VIT_09s0002g03860	AT1G12280
Vitvi09g01615	-0.205041	-0.0211486	-0.857354	No hit	5	1.26305e-17	0.871849	92.1522	88.3265	26.8234	80.4183	82.2752	14.6553	No hit								VIT_09s0002g04820
Vitvi09g01805	-0.885328	-0.360343	-1.02579	Male germ cell-associated kinase	5	2.90542e-12	0.797702	3.44958	6.18125	1.87929	1.8253	4.52721	0.859738	Signaling.Signaling pathway.Protein kinase								VIT_09s0070g00320	AT4G19110
Vitvi10g00488	0.900223	-0.517604	-1.08351	ERF Domain protein 12	5	3.08725e-05	0.643883	2.49694	3.96469	1.71863	4.80725	2.5827	0.745276	Signaling.Hormone Signaling.Ethylene Signaling.Ethylene-mediated Signaling pathway	Regulation overview.Regulation of gene expression.Regulation of transcription.Transcription factor.AP2 family transcription factor	Signaling.Hormone Signaling.Ethylene Signaling.Ethylene responsive						VIT_10s0003g00130
Vitvi10g00744	-0.209165	-0.560431	-0.943471	No hit	5	1.63356e-09	0.809	7.81937	17.7332	4.94056	6.81387	11.334	2.51001	No hit								VIT_10s0003g02950
Vitvi10g01020	0.458945	-1.00376	0.614086	S-2-hydroxy-acid oxidase, peroxisomal	5	8.96151e-05	0.673689	6.91489	14.6384	2.54097	9.62995	6.80393	3.95703	Metabolism.Primary metabolism.Generation of metabolite precursors and energy.Glyoxylate and dicarboxylate metabolism								VIT_10s0003g05420	AT2G34790
Vitvi10g01608	0.673679	-1.16427	-1.50549	Myb caprice CPC	5	2.20482e-30	0.91964	55.6423	37.0299	14.3581	89.3711	15.5822	4.98015	Regulation overview.Regulation of gene expression.Regulation of transcription.Transcription factor.MYB-related family transcription factor								VIT_10s0116g00500
Vitvi10g02418	-0.256737	-0.00159515	-1.36898	Unknown	5	2.71493e-15	0.757729	4.67797	3.27622	1.33839	3.92712	3.0951	0.441759	Unknown								VIT_00s2525g00010
Vitvi11g00299	0.0156028	-0.293388	-1.19779	Early nodule-specific-like protein ENOD8	5	3.06637e-12	0.776922	4.43155	2.52414	1.67455	4.51795	1.92566	0.659773	Unknown								VIT_11s0016g03520	AT4G28830
Vitvi11g01198	-0.967254	-0.72478	-0.41352	ABC protein 3 ATNAP3 non-intrinsic	5	0.000187615	0.675964	50.9763	37.5716	25.3895	26.0057	21.4301	19.0644	Transport overview.Macromolecule transport.Multidrug transport.Multidrug ABC transport								VIT_11s0052g00540	AT1G67940
Vitvi11g01373	0.0246224	-0.111931	-0.907112	Unknown protein	5	6.6021e-06	0.717929	16.7018	15.413	9.55439	17.1544	13.4803	5.03862	Unknown								VIT_11s0016g02160
Vitvi11g01428	-1.96904	-1.14554	0	Binding / zinc ion binding	5	3.3636e-09	0.664813	2.71561	0.699828	0	0.605886	0.232601	0	Unknown								VIT_11s0016g04930
Vitvi12g00038	-0.708354	0.294302	-0.827294	Beta-1,3 glucanase	5	0.000284094	0.65501	4.49297	3.17645	2.85765	2.7237	3.71161	1.55661	Metabolism.Primary metabolism.Carbohydrate metabolism.Polysaccharide metabolism.Beta-1,3 glucan metabolism.Beta-1,3 glucan catabolism								VIT_12s0028g00050	AT2G30933
Vitvi12g00262	0.902352	-0.185588	-0.810898	No hit	5	3.61221e-34	0.861156	5.24075	5.49726	0.672407	9.98521	4.557	0.329684	No hit								VIT_12s0028g03120
Vitvi12g00527	-0.0110486	-1.34012	-1.35723	Myb caprice CPC	5	2.69702e-11	0.827271	50.2989	50.7427	25.187	50.2171	18.9155	9.72403	Regulation overview.Regulation of gene expression.Regulation of transcription.Transcription factor.MYB-related family transcription factor								VIT_12s0059g02360
Vitvi12g02413	-1.19393	-0.383898	-0.570638	Unknown	5	0.000230322	0.666064	4.15118	5.18067	2.27674	1.7588	3.7267	1.49274	Unknown								VIT_12s0059g02240
Vitvi12g02454	0.609159	-1.25373	-1.17948	Anthocyanin 5-aromatic acyltransferase	5	7.96991e-10	0.79929	6.37259	6.48383	3.5783	9.86645	2.50113	1.51066	Metabolism.Secondary metabolism.Phenylpropanoid metabolism.Flavonoid metabolism.Flavonoid biosynthesis.Anthocyanin biosynthesis								VIT_12s0134g00670	AT1G03940
Vitvi13g00300	-0.32404	0.300267	-1.0348	No hit	5	1.15897e-14	0.858566	98.2547	148.801	88.9569	78.9533	173.71	43.3989	No hit								VIT_13s0019g01440
Vitvi13g00386	0.13586	0.00843881	-1.16438	U4/U6 small nuclear ribonucleoprotein SNU13	5	5.26497e-13	0.84514	13.2158	10.7103	7.02093	14.6526	10.1899	3.0644	Metabolism.Primary metabolism.Nucleobase, nucleoside, nucleotide, nucleic acid metabolism.Nucleic acid metabolism.RNA metabolism.RNA processing.mRNA processing.mRNA splicing	Metabolism.Primary metabolism.Protein metabolism and modification.Protein folding	Cellular process.Cellular component organization and biogenesis.Ribosome organization and biogenesis						VIT_13s0019g02650	AT5G20160
Vitvi13g00563	-0.487299	-0.905809	-0.84827	Calmodulin binding protein	5	8.99536e-16	0.863998	16.0115	8.85023	9.21099	11.4799	4.41097	5.06267	Signaling.Signaling pathway.Calcium sensors and Signaling								VIT_13s0019g03890	AT5G03040
Vitvi13g01340	-0.363119	-1.04537	-1.17512	Transcription factor	5	8.31131e-35	0.933947	63.2172	81.1791	60.376	49.549	37.1011	26.7582	Regulation overview.Regulation of gene expression.Regulation of transcription.Transcription factor.Trihelix family transcription factor								VIT_13s0084g00800	AT3G54390
Vitvi13g01768	-1.23907	-0.621698	-2.10732	Histone H3	5	3.14888e-08	0.684867	2.14005	4.94325	0.923669	0.841748	2.99599	0.118438	Cellular process.Cellular component organization and biogenesis.Nucleus.Chromosome organization and biogenesis.Chromatin assembly								VIT_13s0064g01340	AT5G65360
Vitvi13g02069	0.233903	-0.859415	-0.251683	Unknown protein	5	8.88888e-08	0.773904	6.52992	11.4724	5.82526	7.76446	5.92601	4.87468	Unknown								VIT_13s0019g05150	AT3G54880
Vitvi13g02070	-0.425209	-0.0967796	-0.988715	RAB GTPase RAB_ALPHA	5	5.64555e-24	0.908643	8.47038	6.23836	2.71848	6.32795	5.50953	1.30843	Cellular process.Cellular transport.Protein trafficking.Vesicle-mediated trafficking	Signaling.Signaling pathway.G-protein signaling pathway.RAB-GTPase regulation							VIT_13s0019g05190	AT5G03530
Vitvi13g02476	-0.70118	-0.891548	-0.974162	R protein MLA10	5	5.82767e-05	0.673213	9.76477	7.79878	3.23922	6.0066	3.92219	1.58814	Response to stimulus.Stress response.Biotic stress response.Plant-pathogen interaction.R proteins from Plant-pathogen interaction								VIT_13s0064g00410	AT3G14470
Vitvi14g00273	0.0325234	-1.50714	-2.89162	Protein kinase CDG1	5	6.74234e-21	0.885447	9.93062	16.0457	12.795	10.2433	5.26022	1.61667	Signaling.Signaling pathway.Protein kinase								VIT_14s0128g00160	AT1G54820
Vitvi14g00598	0.194702	-0.463366	-0.883903	No hit	5	8.60921e-12	0.831202	22.4287	27.191	9.87066	26.0123	18.5978	5.29373	No hit								VIT_14s0036g00340
Vitvi14g00920	0.0442855	-1.1263	-0.655229	GTPase activating protein	5	1.85615e-08	0.788597	7.57728	6.66618	3.26551	7.88164	2.82234	2.02871	Signaling.Signaling pathway.G-protein signaling pathway								VIT_14s0006g01250	AT3G17980
Vitvi14g01365	-0.166236	0.297796	-1.14142	feronia receptor-like kinase	5	4.88349e-189	0.970761	30.9265	8.7098	1.3951	27.7639	10.1542	0.564317	Signaling.Signaling pathway.Protein kinase	Development.Reproductive development.Pollination-related							VIT_14s0083g01210	AT3G51550
Vitvi14g01375	-0.223414	-0.521102	-0.846323	feronia receptor-like kinase	5	3.27382e-11	0.801585	5.25559	9.28688	1.93654	4.52066	6.08386	1.02204	Signaling.Signaling pathway.Protein kinase	Development.Reproductive development.Pollination-related							VIT_14s0068g00030	AT3G51550
Vitvi14g01959	-0.833233	0.0976946	-0.185724	Mini zinc finger 2 MIF2	5	4.68689e-05	0.695395	1269.85	1196.55	813.044	706.925	1214.23	711.812	Regulation overview.Regulation of gene expression.Regulation of transcription.Transcription factor.zf-HD family transcription factor								VIT_14s0108g00810
Vitvi14g02465	-0.467589	0.213074	-1.14645	Unknown	5	4.53103e-06	0.727405	8.20656	11.3169	8.25552	5.94877	12.4263	3.66224	Unknown								VIT_14s0060g00980
Vitvi14g03027	-2.25042	-1.06905	-0.283382	Unknown protein	5	1.58909e-12	0.762538	2.20155	7.17881	0.370369	0.367357	3.17415	0.282141	Unknown								VIT_14s0066g01570	AT1G23840
Vitvi15g00601	-0.703538	-0.935182	0.576033	AP2 domain-containing transcription factor TINY	5	7.53599e-23	0.816456	4.0568	3.3104	0.106487	2.46319	1.57946	0.220163	Signaling.Hormone Signaling.Ethylene Signaling.Ethylene-mediated Signaling pathway	Regulation overview.Regulation of gene expression.Regulation of transcription.Transcription factor.AP2 family transcription factor.RAV subfamily transcription factor							VIT_15s0021g02110
Vitvi15g00929	-0.865735	-0.223827	-0.201047	Yippee	5	3.78201e-18	0.88695	24.4094	15.2025	4.19679	13.3469	12.2947	3.63607	Unclear								VIT_15s0046g00080	AT4G27745
Vitvi15g00938	-0.0596234	-1.80892	-2.25031	MYBPA1 protein [Vitis vinifera]	5	6.49838e-49	0.953455	59.4495	277.698	54.0795	57.8016	74.9682	11.3215	Regulation overview.Regulation of gene expression.Regulation of transcription.Transcription factor.MYB family transcription factor								VIT_15s0046g00170	AT1G22640
Vitvi15g00990	0.134444	0.0410424	-0.843977	Cyclic nucleotide-regulated ion channel 1	5	2.61974e-12	0.842282	34.0912	23.415	19.405	37.7948	22.7806	10.7596	Response to stimulus.Stress response.Biotic stress response.Plant-pathogen interaction	Transport overview.Channels and pores.a-Type channels.The Voltage-gated Ion Channel.Cyclic nucleotide-gated nonselective cation channel	Signaling.Signaling pathway.Calcium sensors and Signaling	Transport overview.Ion transport.Cation transport					VIT_15s0046g00980	AT5G53130
Vitvi15g01217	0.166965	-0.673078	-1.92518	Lateral organ boundaries protein 1	5	1.59769e-19	0.886677	30.1495	69.7432	13.4043	34.0709	41.3192	3.46399	Regulation overview.Regulation of gene expression.Regulation of transcription.Transcription factor.AS2 family transcription factor								VIT_15s0046g00240	AT1G07900
Vitvi15g01630	-0.641343	-0.94935	-0.403264	Unknown	5	1.93897e-17	0.858783	9.61083	4.32466	1.22646	6.17526	2.05961	0.897258	Unknown								VIT_15s0046g01380
Vitvi16g00276	-0.166839	-0.0953837	-1.32803	Metacaspase AtMCP1b	5	2.00995e-11	0.829049	11.2569	10.743	7.30447	10.0965	9.50289	2.83536	Metabolism.Primary metabolism.Protein metabolism and modification.Proteolysis.Peptidase proteins								VIT_16s0013g00220	AT1G02170
Vitvi16g00741	-0.425316	-0.159936	-0.851428	Invertase/pectin methylesterase inhibitor	5	1.38028e-06	0.746123	50.6968	73.0824	36.3194	37.7269	61.8702	20.1417	Cellular process.Cellular component organization and biogenesis.Cell wall organization and biogenesis	Metabolism.Primary metabolism.Carbohydrate metabolism.Carbohydrate metabolism enzyme inhibitor.Invertase/pectin methylesterase inhibitor family							VIT_16s0022g00890	AT4G25260
Vitvi16g01294	-0.0521298	-0.361224	-1.00458	Ser/Thr receptor-like kinase1	5	0.000636453	0.635396	15.9901	26.75	19.1257	15.545	19.6693	9.46951	Signaling.Signaling pathway.Protein kinase								VIT_16s0098g00420	AT5G38280
Vitvi16g01882	-0.946444	-0.567985	0.129248	UDP-glycosyltransferase 88A4	5	4.87663e-09	0.662859	3.70389	1.40967	0.166806	1.87741	0.859816	0.194229	Metabolism.Primary metabolism.Carbohydrate metabolism.Glycosyl transference								VIT_16s0050g00240	AT3G16520
Vitvi16g01911	0.40828	-0.59376	-1.41439	AnthoMATE3, anthocyanin permease AM3	5			1.28802	1.94283	1.31352	1.76446	1.17657	0.414865	Transport overview.Electrochemical Potential-driven Transporters.Porters.Multidrug/Oligosaccharidyl-lipid/Polysaccharide Flippase.Multi Antimicrobial Extrusion	Transport overview.Macromolecule transport.Multidrug transport.Anthocyanin transport							VIT_16s0050g00900	AT4G25640
Vitvi16g01946	-2.20775	-1.86034	-0.223541	UDP-glycosyltransferase 88A4	5	4.79889e-11	0.828005	12.0237	6.69784	3.84749	2.52587	1.65662	3.27863	Metabolism.Primary metabolism.Carbohydrate metabolism.Glycosyl transference								VIT_16s0050g01610	AT3G16520
Vitvi16g01961	0.536223	-0.510864	-1.05067	Leucine-rich repeat protein kinase	5	4.8156e-12	0.806596	4.24426	7.63967	2.47821	6.26198	5.03468	1.13214	Signaling.Signaling pathway.Protein kinase								VIT_16s0050g01900
Vitvi16g01964	0.361239	-0.822199	-0.856261	Disease resistance family protein / LRR family	5	6.19442e-24	0.907652	7.25316	13.5915	3.6772	9.42919	7.21759	1.97605	Diverse functions.Gene family with diverse functions.NBS-LRR superfamily	Response to stimulus.Stress response.Biotic stress response							VIT_16s0050g01950	AT2G34930
Vitvi16g02045	0.302902	-0.879932	-1.43837	Receptor kinase homolog LRK10	5	3.11612e-10	0.792356	3.13112	10.3286	4.46394	3.92374	5.2528	1.56888	Signaling.Signaling pathway.Protein kinase								VIT_16s0098g00410	AT1G66920
Vitvi16g02105	0.0731327	-1.28856	-1.4	Receptor serine/threonine kinase PR5K	5	4.22988e-07	0.723501	6.55061	3.65983	1.90365	6.95439	1.35032	0.643986	Signaling.Signaling pathway.Protein kinase								VIT_16s0039g01310	AT5G38280
Vitvi17g00350	-0.326532	-0.0612504	-0.895742	Aspartyl protease	5	1.77331e-17	0.877274	78.461	82.0522	40.755	62.6034	74.2618	21.9522	Metabolism.Primary metabolism.Protein metabolism and modification.Proteolysis.Peptidase-mediated proteolysis								VIT_17s0000g03990	AT3G18490
Vitvi17g01407	0.0473351	-0.981215	-1.17903	Chitin elicitor-binding CEBIP LysM domain-containing	5	4.3947e-08	0.78368	7.60495	6.8223	3.70136	7.92734	3.20856	1.56553	Response to stimulus.Stress response.Biotic stress response.Plant-pathogen interaction								VIT_17s0000g03750	AT1G21880
Vitvi18g00376	0.208237	-1.1187	-1.64998	Beta-D-xylosidase	5	5.40695e-14	0.858331	10.4734	22.989	7.19973	12.2236	9.94832	2.20986	Metabolism.Primary metabolism.Carbohydrate metabolism.Polysaccharide metabolism.Starch and sucrose metabolism	Metabolism.Primary metabolism.Carbohydrate metabolism.Monosaccharide metabolism.Nucleotide sugar metabolism	Cellular process.Cellular component organization and biogenesis.Cell wall organization and biogenesis.Cell wall metabolism.Cell wall catabolism.Xylan catabolism						VIT_18s0001g05180	AT1G78060
Vitvi18g01120	0.185309	-0.596886	-1.40779	Tubulin beta-1 chain	5	5.25456e-26	0.913948	430.471	580.841	254.221	495.286	363.981	97.1013	Cellular process.Cellular component organization and biogenesis.Cytoskeleton organization and biogenesis.Microtubule organization and biogenesis	Cellular process.Cellular transport.Protein trafficking.Vesicle-mediated trafficking.Phagosome							VIT_18s0001g14360	AT1G75780
Vitvi19g00042	-1.98336	-0.757247	0	PMR5 (powdery mildew resistant 5)	5	3.4988e-29	0.75377	2.99618	0.561687	0	0.670196	0.26467	0	Response to stimulus.Stress response.Biotic stress response								VIT_19s0014g00460	AT3G14850
Vitvi19g01906	-0.818173	-0.11878	0.0535487	Unknown	5	1.87492e-06	0.737841	15.7793	10.5117	5.77345	8.96855	9.14653	5.99881	Unknown								VIT_19s0014g03610
Vitvi19g02324	0.152498	-0.696771	-1.32683	Amino acid permease	5	3.15584e-168	0.97255	70.153	19.5921	1.30634	78.5498	11.3857	0.445788	Transport overview.Electrochemical Potential-driven Transporters.Porters.Amino Acid/Auxin Permease	Transport overview.Macromolecule transport.Amino acid transport							VIT_19s0027g01890	AT3G28960
VIT_07s0151g00860	0.854381	1.24814	0.603485	Hydrolase, alpha/beta fold	6	2.87802e-15	0.732599	2.35751	0.637163	0.255418	4.39885	1.59857	0.453167	Unknown								VIT_07s0151g00860	AT4G12830
Vitvi01g00081	0.130329	0.73323	1.61401	FK506-binding protein 1 (FKBP13)	6	6.63438e-25	0.910558	27.0746	5.6497	2.09466	29.8809	8.96319	6.66683	Metabolism.Primary metabolism.Protein metabolism and modification.Protein folding								VIT_01s0011g00930	AT5G45680
Vitvi01g00224	0.496553	1.0141	0.600839	CHUP1 (chloroplast unusual positioning 1)	6	6.27927e-28	0.922859	10.7283	3.40749	3.29985	15.3121	6.6328	5.0711	Cellular process.Cellular component organization and biogenesis.Cytoskeleton organization and biogenesis.Actin organization and biogenesis								VIT_01s0011g02860	AT3G25690
Vitvi01g00457	1.45167	0.623768	0.411822	Invertase/pectin methylesterase inhibitor	6	3.25551e-38	0.824721	2.16107	0.165298	0.0677211	6.17752	0.306628	0.131433	Cellular process.Cellular component organization and biogenesis.Cell wall organization and biogenesis	Metabolism.Primary metabolism.Carbohydrate metabolism.Carbohydrate metabolism enzyme inhibitor.Invertase/pectin methylesterase inhibitor family							VIT_01s0011g05390
Vitvi01g00711	0.53344	0.8226	0.599737	Naphthoate synthase	6	6.70564e-10	0.813245	14.6926	10.3963	10.6492	21.4968	17.4835	16.2091	Metabolism.Primary metabolism.Coenzyme and prosthetic group metabolism.Biosynthesis of derivatives of dehydroquinic acid, shikimic acid and chorismic acid.Ubiquinone biosynthesis	Metabolism.Secondary metabolism.Terpenoid metabolism.Terpenoid biosynthesis.Terpenoid-quinone biosynthesis							VIT_01s0127g00420	AT1G60550
Vitvi01g00738	0.345209	0.872304	0.959784	Quinone oxidoreductase, chloroplast precursor	6	1.81512e-11	0.829002	78.4431	29.8156	39.825	101.307	51.597	77.8756	Metabolism.Primary metabolism.Generation of metabolite precursors and energy.Electron transport.Respiratory-chain phosphorylation	Transport overview.Primary Active Transporters.Oxidoreduction-driven transporters.Proton-translocating NADH Dehydrogenase							VIT_01s0127g00740	AT1G23740
Vitvi01g01373	0.266818	0.366616	1.25652	YGGT	6	1.50489e-14	0.860266	33.9002	15.1564	7.06269	41.1776	18.4958	17.0674	Unknown								VIT_01s0010g01170	AT5G36120
Vitvi01g02302	1.87435	3.86144	0	No hit	6	3.09076e-05	0.683437	1.58736	0	0	6.29417	1.64471	0	No hit								VIT_01s0150g00490
Vitvi02g00116	1.23469	-0.913372	0	Unknown protein	6	5.14827e-68	0.907526	0.920939	0.113506	0	2.35495	0	0	Unknown								VIT_02s0025g01300
Vitvi02g00192	-0.904096	-0.880354	0	Short-chain dehydrogenase/reductase	6	2.06978e-13	0.722469	1.57703	0.108031	0	0.791209	0	0	Unclear								VIT_02s0025g02190	AT4G24050
Vitvi02g00332	0.479374	0.232918	0.832228	Phospholipid hydroperoxide glutathione peroxidase	6	9.23336e-32	0.925458	18.974	4.03446	10.5137	26.7202	4.50561	18.8243	Metabolism.Primary metabolism.Coenzyme and prosthetic group metabolism.Peptide derived compounds biosynthesis.Glutathione metabolism	Response to stimulus.Stress response.Abiotic stress response.Oxidative stress response							VIT_02s0025g03590	AT1G63460
Vitvi02g00499	0.238303	0.263052	0.828681	Invertase/pectin methylesterase inhibitor	6	1.18476e-10	0.810683	9.39571	3.16444	7.44257	11.1994	3.61584	13.3207	Cellular process.Cellular component organization and biogenesis.Cell wall organization and biogenesis	Metabolism.Primary metabolism.Carbohydrate metabolism.Carbohydrate metabolism enzyme inhibitor.Invertase/pectin methylesterase inhibitor family							VIT_00s0323g00050	AT4G12390
Vitvi02g00567	0.23767	0.00475284	-0.833239	Ternary complex factor MIP1	6	1.36635e-06	0.716311	3.28007	1.45421	3.39274	3.92178	1.38033	1.85014	Unknown								VIT_00s0229g00120	AT5G47380
Vitvi02g00680	0.451894	0.808737	1.64233	Glycine cleavage system H protein, mitochondrial	6	2.97352e-36	0.938815	52.7611	11.6762	3.12236	72.7833	19.4124	10.0267	Metabolism.Primary metabolism.Amino acid metabolism.Glycine, serine, and threonine metabolism								VIT_02s0012g01120	AT1G32470
Vitvi02g01241	-1.39236	-0.504519	0.292499	10-deacetylbaccatin III 10-O-acetyltransferase	6	2.57515e-22	0.711017	1.72867	0.118269	0	0.586237	0.0429878	0.0281006	Metabolism.Secondary metabolism.Terpenoid metabolism.Diterpenoid metabolism.Diterpenoid biosynthesis.Taxol biosynthesis								VIT_02s0087g00490	AT5G17540
Vitvi03g00048	0.570638	0.747951	1.20072	fructose-bisphosphate aldolase, chloroplast precursor	6	1.23767e-18	0.883668	186.898	100.224	68.2032	281.541	159.189	158.272	Metabolism.Primary metabolism.Carbohydrate metabolism.Glycolysis Gluconeogenesis	Metabolism.Primary metabolism.Carbohydrate metabolism.Monosaccharide metabolism.Monosaccharide catabolism.Pentose-phosphate shunt	Metabolism.Primary metabolism.Carbohydrate metabolism.Monosaccharide metabolism.Fructose and mannose metabolism	Metabolism.Primary metabolism.Carbon fixation	Metabolism.Primary metabolism.Generation of metabolite precursors and energy.Photosynthesis.Calvin cycle				VIT_03s0038g00670	AT2G21330
Vitvi03g00154	0.485627	1.08935	0.753737	Glyoxylate reductase	6	4.92211e-47	0.948881	19.1903	7.96716	6.38663	27.1417	16.1705	10.8589	Metabolism.Primary metabolism.Generation of metabolite precursors and energy.Glyoxylate and dicarboxylate metabolism								VIT_03s0038g02510	AT1G68010
Vitvi03g01348	-1.16057	-1.1326	0	Auxin responsive SAUR protein	6	5.83981e-13	0.793232	3.03096	0.15322	0	1.29765	0	0	Signaling.Hormone Signaling.Auxin Signaling.Auxin-mediated Signaling pathway	Signaling.Hormone Signaling.Auxin Signaling.Auxin responsive							VIT_03s0038g01090	AT2G21210
Vitvi03g01497	0.384741	0.924393	0.340186	Transcription termination factor mitochondrial mTERF	6	2.98892e-18	0.875691	8.8079	2.35419	2.62575	11.633	4.33491	3.35854	Regulation overview.Regulation of gene expression.Regulation of transcription.Transcription factor.MTERF	Metabolism.Primary metabolism.Nucleobase, nucleoside, nucleotide, nucleic acid metabolism.Nucleic acid metabolism.RNA metabolism.RNA biosynthesis							VIT_03s0063g02460	AT3G18870
Vitvi03g01528	1.66249	1.17545	1.72	No hit	6	9.88954e-07	0.731911	2.10936	0.422401	0	7.00425	1.05528	0.286853	No hit								VIT_03s0063g01600
Vitvi04g00179	0.150567	-0.918262	-0.874166	Avr9/Cf-9 induced kinase 1	6	1.71868e-24	0.911638	23.0207	7.27571	6.36739	25.7769	3.58059	3.4184	Response to stimulus.Stress response.Biotic stress response								VIT_04s0008g02070	AT2G05940
Vitvi04g00229	0.422338	0.6621	0.856681	PAP/fibrillin family	6	9.27446e-34	0.934499	16.8655	6.80808	5.87444	22.8302	10.2598	10.7435	Cellular process								VIT_04s0008g02640	AT5G19940
Vitvi04g00464	0.314927	0.596585	1.22625	BZIP protein HY5 (HY5)	6	3.16763e-10	0.814776	110.293	67.2911	60.5266	138.464	96.0365	143.351	Regulation overview.Regulation of gene expression.Regulation of transcription.Transcription factor.bZIP family transcription factor								VIT_04s0008g05210	AT5G11260
Vitvi04g00973	-1.15794	0.451531	0	Ammonium transporter 1;2	6	3.18356e-36	0.82894	1.46677	0	0	0.593481	0.0446567	0	Transport overview.Channels and pores.a-Type channels.Ammonia Channel Transporter	Metabolism.Cellular metabolism.Nitrogen and sulfur metabolism.Nitrogen metabolism.Nitrogen assimilation	Transport overview.Ion transport.Cation transport.Ammonium transport						VIT_04s0043g00370	AT1G64780
Vitvi04g01220	2.16687	0.0796691	0.888067	Calmodulin	6	1.59812e-05	0.692146	30.4511	32.7194	22.4892	140.046	32.6455	41.8779	Signaling.Signaling pathway.Calcium sensors and Signaling	Response to stimulus.Stress response.Biotic stress response.Plant-pathogen interaction							VIT_04s0023g01100	AT3G50770
Vitvi04g01309	-1.55652	-2.10429	0	Myb family	6	4.3538e-34	0.91618	16.7077	0.423971	0	5.641	0	0	Regulation overview.Regulation of gene expression.Regulation of transcription.Transcription factor.MYB-related family transcription factor								VIT_04s0023g01910	AT4G39250
Vitvi04g01401	0.12785	-0.925816	0.113392	Glutaredoxin	6	3.5502e-05	0.68981	9.43105	8.44899	6.88775	10.4014	4.14879	7.46407	Response to stimulus.Stress response.Abiotic stress response.Oxidative stress response								VIT_04s0023g02800	AT1G77370
Vitvi04g01424	4.02864	-0.897772	-0.354805	Lactoylglutathione lyase	6	2.51089e-71	0.966123	2.57109	11.4352	3.43851	43.6461	5.74847	2.66262	Metabolism.Primary metabolism.Carbohydrate metabolism.Monosaccharide metabolism.Pyruvate metabolism	Metabolism.Primary metabolism.Organic acid metabolism.Pyruvate fermentation	Response to stimulus.Stress response.Abiotic stress response.Oxidative stress response						VIT_04s0023g03040	AT1G80160
Vitvi04g01540	1.09022	0.658668	0.0768088	SEN1 (dark inducible 1)	6	5.18576e-11	0.808422	12.2716	4.85876	10.4544	26.7098	7.32472	11.0374	Signaling.Hormone Signaling.Jasmonate salicylate signaling.Jasmonate Signaling.Jasmonate-mediated Signaling pathway	Response to stimulus.Stress response							VIT_00s0684g00030	AT4G35770
Vitvi04g01653	0.588406	1.03409	0.38145	No hit	6	2.58753e-06	0.734377	6.23861	3.35237	7.08721	9.52069	6.62026	9.27376	No hit								VIT_04s0044g00960
Vitvi04g02216	-1.2019	-0.697673	-0.501285	Nodulin MtN21 family	6	9.6427e-09	0.673404	2.54546	0.422795	0.051924	1.04468	0.199957	0	Transport overview.Electrochemical Potential-driven Transporters.Porters.Drug/Metabolite Transporter.Plant Drug/Metabolite Exporter								VIT_04s0044g00380
Vitvi04g02257	0.818092	-0.342023	-0.719228	Auxin efflux carrier	6	4.34194e-10	0.646188	1.90122	1.02194	1.49075	3.47535	0.736895	0.856792	Signaling.Hormone Signaling.Auxin Signaling.Auxin transport	Transport overview.Electrochemical Potential-driven Transporters.Porters.Auxin Efflux Carrier							VIT_04s0044g01870	AT1G20925
Vitvi05g00350	0.31774	0.517389	0.814876	3,8-divinyl protochlorophyllide a 8-vinyl reductase	6	2.57543e-05	0.708277	42.9265	26.1647	32.827	54.1098	35.4462	58.0908	Metabolism.Primary metabolism.Cofactor metabolism.Tetrapyrrole metabolism.Chlorophyll metabolism.Chlorophyll biosynthesis	Metabolism.Primary metabolism.Generation of metabolite precursors and energy.Photosynthesis.Reaction center pigment biosynthesis							VIT_05s0020g01840	AT5G18660
Vitvi05g00387	0.0911714	1.0836	0.174	Pyruvate,orthophosphate dikinase	6	6.70701e-89	0.972049	16.6519	5.30617	4.48082	17.8922	10.7718	5.07319	Metabolism.Primary metabolism.Carbohydrate metabolism.Monosaccharide metabolism.Pyruvate metabolism	Metabolism.Primary metabolism.Generation of metabolite precursors and energy.Reductive carboxylate cycle	Transport overview.Accessory factors involved in transport.Auxiliary transport proteins.Phosphotransferase System Enzyme I	Metabolism.Primary metabolism.Carbon fixation					VIT_05s0020g02310	AT4G15530
Vitvi05g00403	0.25778	1.24145	1.44353	Glutamine synthetase	6	2.21764e-35	0.849692	5.03992	1.0026	0.0747091	6.10004	2.40781	0.418302	Metabolism.Primary metabolism.Amino acid metabolism.Glutamate metabolism	Metabolism.Primary metabolism.Carbohydrate metabolism.Oligosaccharide metabolism.Glycan metabolism.Peptidoglycan biosynthesis	Metabolism.Cellular metabolism.Nitrogen and sulfur metabolism.Nitrogen metabolism	Metabolism.Primary metabolism.Amino acid metabolism.Amino acid biosynthesis	Metabolism.Primary metabolism.Amino acid metabolism.Glutamine metabolism.Glutamine biosynthesis				VIT_05s0020g02480	AT5G35630
Vitvi05g00426	-0.43335	-0.692613	-1.11766	Copper-binding family protein	6	1.36588e-131	0.981619	169.425	20.0052	4.53721	126.671	11.636	2.02436	Unclear								VIT_05s0020g02690	AT5G19090
Vitvi05g00442	0.828628	0.788334	0.430813	ADP-glucose pyrophosphorylase	6	2.54728e-30	0.775926	0.862408	0	0	1.64163	0.0883531	0.0435078	Metabolism.Primary metabolism.Carbohydrate metabolism.Polysaccharide metabolism.Starch and sucrose metabolism	Metabolism.Primary metabolism.Carbohydrate metabolism.Monosaccharide metabolism.Nucleotide sugar metabolism							VIT_05s0020g02880	AT5G19220
Vitvi05g00706	0.162855	0.786205	0.842094	E8 protein	6	1.69219e-54	0.95339	20.1336	4.67057	1.33453	22.74	7.70598	2.49239	Signaling.Hormone Signaling.Ethylene Signaling.Ethylene-mediated Signaling pathway	Metabolism.Cellular metabolism.Oxidation reduction.2OG-Fe(II) oxygenase superfamily							VIT_05s0049g00420	AT1G06620
Vitvi05g01090	-0.152865	0.888212	-0.222324	DNA repair protein RAD50	6	1.04125e-07	0.724257	3.83233	1.07842	1.97798	3.46281	1.99123	1.67831	Metabolism.Primary metabolism.Nucleobase, nucleoside, nucleotide, nucleic acid metabolism.Nucleic acid metabolism.DNA metabolism.DNA recombination and repair.recombination	Metabolism.Primary metabolism.Nucleobase, nucleoside, nucleotide, nucleic acid metabolism.Nucleic acid metabolism.DNA metabolism.Non homologous end joining	Metabolism.Primary metabolism.Nucleobase, nucleoside, nucleotide, nucleic acid metabolism.Nucleic acid metabolism.DNA metabolism.DNA recombination and repair.repair						VIT_05s0029g00300	AT2G31970
Vitvi05g01492	0.414057	0.263916	1.11696	GUN4	6	7.70616e-57	0.95374	62.2045	11.8211	1.79537	83.4765	13.4424	4.04161	Cellular process.Cellular component organization and biogenesis.Organelle organization and biogenesis.Plastid organization and biogenesis								VIT_05s0102g00310	AT3G59400
Vitvi05g01661	0.26924	0.90187	0.549019	NADP-dependent oxidoreductase	6	5.7859e-15	0.859044	9.91777	3.39185	4.97185	12.0768	6.09965	7.335	Unclear								VIT_05s0094g01120	AT1G26320
Vitvi05g01924	0.597171	0.87137	1.31228	1-aminocyclopropane-1-carboxylate oxidase homolog 1	6	1.4211e-15	0.869653	7.76186	2.5858	3.08942	11.9028	4.57485	7.86058	Metabolism.Primary metabolism.Organic acid metabolism.Propanoate metabolism	Signaling.Hormone Signaling.Ethylene Signaling.Ethylene-mediated Signaling pathway	Signaling.Hormone Signaling.Ethylene Signaling.Ethylene metabolism.Ethylene biosynthesis						VIT_05s0049g00300	AT1G06620
Vitvi06g00266	3.76146	0.494962	-0.213282	Glycosyl transferase family 2 protein	6	9.23441e-13	0.773617	0	0	0.0199114	1.57663	0.0497353	0	Metabolism.Primary metabolism.Carbohydrate metabolism.Glycosyl transference								VIT_06s0004g02690	AT5G60700
Vitvi06g00463	-1.62455	-0.66497	0.0392797	Metallothionein 2b	6	5.32013e-50	0.946368	221.835	7.07944	0.74902	72.5164	4.19834	0.773445	Cellular process.Cellular homeostasis.Heavy metal ion homeostasis								VIT_06s0004g04640
Vitvi06g00680	0.940748	0.0488694	0	BCL2 binding anthogene	6	6.46466e-18	0.787792	1.99192	0.133753	0	3.97044	0.135048	0	Cellular process.Cell growth and death.Inhibitor of cell death								VIT_06s0004g06960	AT3G51780
Vitvi06g00761	0.358724	0.255693	0.905933	Nodulin	6	1.75604e-60	0.958874	182.761	43.1605	7.87252	232.161	48.6147	14.8661	Response to stimulus.Stress response.Biotic stress response								VIT_06s0004g07680	AT2G30300
Vitvi06g00832	0.45378	0.485807	0.864273	NADH dehydrogenase I subunit N	6	1.54928e-25	0.907532	17.4379	3.52919	2.48447	24.0705	4.72295	4.62717	Metabolism.Primary metabolism.Generation of metabolite precursors and energy.Electron transport.Respiratory-chain phosphorylation	Transport overview.Primary Active Transporters.Oxidoreduction-driven transporters.Proton-translocating NADH Dehydrogenase							VIT_06s0004g08360	AT5G58260
Vitvi06g01407	-0.0586881	1.1244	0.440795	Phosphoglycerate mutase	6	2.00335e-13	0.766547	3.87465	1.1369	1.03143	3.74579	2.48763	1.44524	Metabolism.Primary metabolism.Carbohydrate metabolism.Glycolysis Gluconeogenesis								VIT_06s0061g01340	AT5G22620
Vitvi07g00125	1.21408	1.16679	0.698768	Photosystem I reaction center subunit II (PSAD)	6	1.3157e-45	0.904966	4.91054	0.308588	0	11.6515	0.806569	0.0779052	Metabolism.Primary metabolism.Generation of metabolite precursors and energy.Photosynthesis.Photosystem I	Transport overview.Transmembrane Electron Carriers.Transmembrane 1-electron transfer carriers.Plant Photosystem I Supercomplex							VIT_07s0151g01000	AT1G03130
Vitvi07g00294	0.327935	0.843506	0.884248	LPA1 (LOW PSII accumulation1)	6	2.2922e-08	0.776993	4.15801	2.21536	2.11558	5.29416	3.85631	4.01224	Metabolism.Primary metabolism.Generation of metabolite precursors and energy.Photosynthesis.Photosystem II								VIT_07s0005g00100	AT1G02910
Vitvi07g01502	0.0471223	0.616066	1.83213	Peroxidase 17	6	1.89809e-09	0.810188	8.42151	2.41146	3.10444	8.77693	3.56041	11.3782	Metabolism.Primary metabolism.Amino acid metabolism.Aromatic amino acid metabolism.Phenylalanine metabolism.Phenylalanine biosynthesis	Metabolism.Cellular metabolism.Methane metabolism	Response to stimulus.Stress response.Abiotic stress response.Oxidative stress response						VIT_07s0191g00050	AT2G22420
Vitvi07g01565	-0.3821	-0.12323	-1.43562	Unknown protein	6	6.36816e-70	0.947572	18.4538	3.38061	1.99092	14.2558	2.92566	0.657511	Unknown								VIT_00s0802g00020	AT5G67620
Vitvi07g01609	0.685758	1.04931	0.712026	formamidase, putative / formamide amidohydrolase, putative	6	1.20485e-24	0.904853	29.6118	7.82497	6.17767	48.3444	15.4462	10.2035	Metabolism.Primary metabolism.Generation of metabolite precursors and energy.Glyoxylate and dicarboxylate metabolism	Metabolism.Cellular metabolism.Nitrogen and sulfur metabolism.Nitrogen metabolism							VIT_07s0129g00320	AT4G37560
Vitvi07g01617	0.309896	0.627847	0.91034	Phototropic-responsive NPH3	6	3.04133e-47	0.946843	15.5916	2.18467	1.24974	19.5228	3.25916	2.45977	Regulation overview.Regulation of gene expression.Regulation of transcription.Transcription factor.TRAF	Signaling.Signaling pathway.Light Signaling							VIT_07s0129g00380	AT5G67385
Vitvi07g01823	-1.49176	-1.27389	0.0877391	Nuclear transcription factor Y subunit B-3	6	7.81964e-09	0.630611	4.11192	0.430744	0.504769	1.39466	0.0972113	0.544471	Regulation overview.Regulation of gene expression.Regulation of transcription.Transcription factor.CCAAT family transcription factor.HAP3-type-type								VIT_07s0031g01460	AT5G64950
Vitvi07g01866	2.42979	1.81061	0	No hit	6	2.49475e-50	0.948294	6.92285	0	0	39.2339	0.304755	0	No hit								VIT_07s0031g01890
Vitvi07g02246	1.17831	1.27892	0.478419	LHCII type I CAB-1	6	1.35432e-175	0.979376	148.432	5.8501	0.0729683	339.228	13.5996	0.150862	Metabolism.Primary metabolism.Generation of metabolite precursors and energy.Photosynthesis.Antenna proteins	Transport overview.Transmembrane Electron Carriers.Transmembrane 1-electron transfer carriers.Plant Photosystem I Supercomplex	Transport overview.Macromolecule transport.Protein transport.Thylakoid targeting pathway						VIT_07s0005g02220	AT1G29930
Vitvi07g02514	0.879145	-0.105168	0.653782	Methyl jasmonate esterase	6	8.73151e-16	0.671009	2.18202	0.357335	0.350995	4.15176	0.305663	0.624109	Metabolism.Primary metabolism.Lipid metabolism.Fatty acid metabolism.Alpha-linolenic acid metabolism	Signaling.Hormone Signaling.Jasmonate salicylate signaling.Jasmonate Signaling.Jasmonate metabolism							VIT_00s0253g00110	AT3G50440
Vitvi07g02608	0.560839	0.772588	1.26643	Glycine hydroxymethyltransferase	6	3.70632e-07	0.768309	3.49622	2.29208	1.96812	5.25945	3.78946	4.91226	Metabolism.Primary metabolism.Amino acid metabolism.Glycine, serine, and threonine metabolism	Metabolism.Cellular metabolism.Amino acid derivative metabolism.Cyanoamino acid metabolism	Metabolism.Cellular metabolism.One-carbon metabolism	Metabolism.Cellular metabolism.Methane metabolism	Metabolism.Primary metabolism.Coenzyme and prosthetic group metabolism.Folate metabolism				VIT_00s0211g00120	AT4G37930
Vitvi08g00794	0.97033	-0.0751991	-0.0737042	F-box protein (FBL3)	6	6.59623e-08	0.772957	3.16845	2.10351	2.94079	6.37941	1.88228	2.78921	Metabolism.Primary metabolism.Protein metabolism and modification.Proteolysis.cytoplasmic and nuclear protein degradation.Ubiquitin-mediated proteolysis								VIT_08s0058g00700	AT5G01720
Vitvi08g00890	0.161335	0.987239	0.592861	Unknown protein	6	1.86827e-15	0.861649	12.2015	4.62682	5.01358	13.7723	8.79435	7.62823	Unknown								VIT_08s0040g00160	AT2G41120
Vitvi08g00941	0.298239	0.92758	0.903436	FK506-binding protein 4/5	6	4.99674e-21	0.86345	7.32513	1.59544	0.995764	9.11021	2.97978	1.97216	Transport overview.Accessory factors involved in transport.Auxiliary transport proteins.Immunophilin-like Prolyl:peptidyl Isomerase Regulator	Metabolism.Primary metabolism.Protein metabolism and modification.Protein folding.Peptidyl prolyl isomerase-mediated protein folding							VIT_08s0040g00790	AT5G48570
Vitvi08g01001	0.267919	1.30894	0.709068	Cis-zeatin O-beta-D-glucosyltransferase	6	8.5991e-12	0.81311	15.71	4.52584	2.47977	19.1183	10.785	4.13478	Signaling.Hormone Signaling.Cytokinin Signaling.Cytokinin metabolism.Cytokinin inactivation by glycosylation								VIT_08s0040g01470	AT2G36970
Vitvi08g01253	0.703502	1.37671	1.21218	Tropinone reductase	6	4.59017e-35	0.899588	8.3531	2.38355	0.710589	13.7934	6.04801	1.81164	Metabolism.Primary metabolism.Amino acid metabolism.Arginine and proline metabolism.Urea cycle	Metabolism.Secondary metabolism.Primary amino acids derivated metabolism.Alkaloid metabolism							VIT_08s0007g00920	AT2G29290
Vitvi08g01332	-0.194611	1.17871	0.584437	Unknown protein	6	2.35779e-07	0.749381	7.06765	2.32433	2.19951	6.21069	5.13004	3.36182	Unknown								VIT_08s0007g01890	AT3G09050
Vitvi08g01380	0.853952	0.0944861	0.291149	Aspartyl protease	6	3.99446e-14	0.628884	0.721859	0.0374454	0.038895	1.41681	0.0460378	0.0755685	Metabolism.Primary metabolism.Protein metabolism and modification.Proteolysis.Peptidase-mediated proteolysis								VIT_08s0007g02440	AT3G52500
Vitvi08g01408	0.22633	1.07515	1.14486	IAA-amino acid hydrolase 1 (ILR1)	6	1.97511e-34	0.930946	14.9808	3.86156	3.00686	17.6907	7.82958	6.80297	Signaling.Hormone Signaling.Auxin Signaling.Auxin metabolism.Auxin activation by conjugation hydrolysis								VIT_08s0007g02770	AT3G02875
Vitvi08g01456	0.470429	0.851934	0.338419	SOUL heme-binding protein	6	7.7164e-08	0.772033	7.37318	2.54722	3.51481	10.3482	4.44614	4.47887	Transport overview.Macromolecule transport.Heme prostetic groups trafficking								VIT_08s0007g03270	AT3G10130
Vitvi08g01465	0.25936	0.406764	1.71864	Unknown protein	6	5.05678e-05	0.68296	54.9106	33.6783	21.7391	65.9372	42.2422	72.234	Unknown								VIT_08s0007g03370	AT3G52740
Vitvi08g01510	-0.159667	0.707683	0.863861	Phytosulfokines PSK1	6	2.74042e-34	0.929081	44.1876	10.1251	5.3055	40.0452	15.7167	9.76183	Signaling.Signaling pathway.Signaling molecules.Signaling peptide.Ligand peptide								VIT_08s0007g03870
Vitvi08g01723	-0.381238	0.968164	1.12196	Myb family	6	1.44632e-11	0.80722	7.43849	2.08399	1.00118	5.72898	3.97223	2.32692	Regulation overview.Regulation of gene expression.Regulation of transcription.Transcription factor.G2-like family transcription factor								VIT_08s0007g06310	AT5G06800
Vitvi08g01812	0.298781	0.513104	1.02299	Glutamate dehydrogenase 1	6	2.85738e-159	0.983263	25.3801	4.21582	1.3916	31.5161	5.74228	2.95806	Metabolism.Primary metabolism.Amino acid metabolism.Glutamate metabolism.Glutamate catabolism	Metabolism.Cellular metabolism.Nitrogen and sulfur metabolism.Nitrogen metabolism	Metabolism.Primary metabolism.Amino acid metabolism.Amino acid catabolism						VIT_08s0007g07400	AT5G18170
Vitvi08g01820	0.210649	1.05282	0.690164	Galactose mutarotase	6	3.03883e-13	0.850196	7.52617	2.1632	2.7018	8.80077	4.37507	4.43768	Metabolism.Primary metabolism.Carbohydrate metabolism.Glycolysis Gluconeogenesis								VIT_08s0007g07470	AT1G64770
Vitvi08g01821	0.234572	0.847965	1.15612	Aldose 1-epimerase	6	2.28968e-19	0.896722	70.8278	10.1048	3.93511	83.8083	17.0729	8.92003	Metabolism.Primary metabolism.Carbohydrate metabolism.Glycolysis Gluconeogenesis	Metabolism.Primary metabolism.Carbohydrate metabolism.Monosaccharide metabolism							VIT_08s0007g07480	AT1G55370
Vitvi08g01856	0.123824	-1.38091	-0.714053	Basic helix-loop-helix (bHLH) family	6	2.33392e-12	0.624296	2.75298	1.27463	1.22646	3.03563	0.388039	0.699143	Regulation overview.Regulation of gene expression.Regulation of transcription.Transcription factor.bHLH family transcription factor								VIT_08s0007g07870	AT3G57800
Vitvi08g02231	0.198441	0.861796	0.907512	fructose 1,6-bisphosphatase	6	9.8338e-38	0.9374	26.6995	4.94184	3.6958	30.9108	8.59328	7.04491	Metabolism.Primary metabolism.Carbohydrate metabolism.Glycolysis Gluconeogenesis.Gluconeogenesis	Metabolism.Primary metabolism.Carbohydrate metabolism.Monosaccharide metabolism.Monosaccharide catabolism.Pentose-phosphate shunt	Metabolism.Primary metabolism.Carbohydrate metabolism.Monosaccharide metabolism.Fructose and mannose metabolism	Metabolism.Primary metabolism.Carbon fixation					VIT_08s0007g01590	AT3G54050
Vitvi08g02238	0.292592	0.850966	1.01978	Proton-dependent oligopeptide transport (POT) family protein	6	2.67247e-91	0.948485	21.6437	3.06157	0.347122	26.735	5.32055	0.832579	Transport overview.Electrochemical Potential-driven Transporters.Porters.Proton-dependent Oligopeptide Transporter	Transport overview.Macromolecule transport.Oligopeptide transport							VIT_08s0007g02020
Vitvi08g02256	1.42803	1.5107	-3.03847	No hit	6	7.23199e-08	0.716905	12.7966	3.24841	7.09661	35.5624	8.99879	0.7754	No hit								VIT_08s0007g02750
Vitvi08g02274	2.05785	-0.0233907	-1.32068	Unknown protein	6	2.31051e-05	0.686495	28.3635	7.00222	51.5912	123.416	6.51259	19.8961	Unknown								VIT_08s0007g04000	AT3G10020
Vitvi08g02290	1.9977	0	2.05319	No hit	6	2.53883e-17	0.844213	0.724756	0	0	3.29397	0	0.393854	No hit								VIT_08s0007g04620
Vitvi08g02295	2.37188	1.98971	0	No hit	6	7.92391e-07	0.670576	0.530777	0	0	3.30827	0.361099	0	No hit								VIT_08s0007g04810
Vitvi09g00225	0.249729	0.831118	0.677922	Early flowering 3	6	2.53086e-47	0.949636	35.8953	14.5556	11.3815	43.03	24.5863	18.2908	Signaling.Signaling pathway.Circadian clock Signaling	Development	Signaling.Signaling pathway.Light Signaling.Red/Far red light Signaling						VIT_09s0002g02680	AT2G25930
Vitvi09g00336	0.222732	-0.917177	0.296203	IAA9	6	5.54456e-33	0.82464	5.20787	1.39185	0.645429	6.14828	0.639924	0.821335	Signaling.Hormone Signaling.Auxin Signaling.Auxin-mediated Signaling pathway	Regulation overview.Regulation of gene expression.Regulation of transcription.Transcription factor.AUXIAA family transcription factor							VIT_09s0002g04080	AT2G22670
Vitvi09g00488	-1.14536	0.0407314	0	Phototropic-responsive NPH3	6	5.63694e-14	0.645706	1.29856	0.0527239	0	0.523109	0.0547737	0	Signaling.Signaling pathway.Light Signaling								VIT_09s0002g05700	AT1G52770
Vitvi09g00599	1.07034	0.0364062	-0.422275	Small heat shock protein (HSP26.5-P) 26.5 kDa class I	6	1.50863e-07	0.746803	432.103	186.092	799.754	943.599	180.761	590.245	Metabolism.Primary metabolism.Protein metabolism and modification.Protein folding.Chaperone-mediated protein folding.HSP-mediated protein folding								VIT_09s0002g06790	AT1G52560
Vitvi09g00825	0.808871	0.531654	0.324709	Patellin-5	6	1.69326e-06	0.732912	5.56645	2.16593	7.32189	9.92633	3.01546	9.20531	Metabolism.Primary metabolism.Generation of metabolite precursors and energy.Storage proteins								VIT_09s0002g09040
Vitvi09g01495	1.08053	-0.533578	0.528135	Auxin responsive SAUR protein	6	6.91477e-73	0.945246	60.8019	1.19408	0.619706	130.147	0.742636	0.949277	Signaling.Hormone Signaling.Auxin Signaling.Auxin-mediated Signaling pathway	Signaling.Hormone Signaling.Auxin Signaling.Auxin responsive							VIT_09s0002g00670
Vitvi10g00209	0.434601	-0.996191	0.260411	Cystatin	6	5.06067e-11	0.805051	43.1951	19.7457	23.1487	59.4608	9.27693	27.7689	Metabolism.Primary metabolism.Protein metabolism and modification.Proteolysis.Protease inhibition								VIT_00s0187g00040
Vitvi10g00372	0.803731	1.32173	1.10299	LHCB3 (light-harvesting chlorophyll binding protein 3)	6	9.99918e-94	0.954157	14.0863	0.677972	0	24.9046	1.78507	0.143528	Metabolism.Primary metabolism.Generation of metabolite precursors and energy.Photosynthesis.Antenna proteins	Transport overview.Transmembrane Electron Carriers.Transmembrane 1-electron transfer carriers.Plant Photosystem I Supercomplex							VIT_00s0181g00180	AT5G54270
Vitvi10g00567	4.54617	0.39839	-0.484392	Cysteine protease RCR3	6	5.3459e-15	0.747034	0.114313	0.269451	1.92317	5.44291	0.374543	1.33957	Response to stimulus.Stress response.Biotic stress response.Plant-pathogen interaction	Metabolism.Primary metabolism.Protein metabolism and modification.Proteolysis.Peptidase-mediated proteolysis							VIT_10s0003g01100	AT5G45890
Vitvi10g00950	0.219254	1.54352	0.0172858	3-hydroxyisobutyrate dehydrogenase	6	8.33826e-10	0.644739	2.89312	0.506504	1.54567	3.41628	1.62917	1.56644	Metabolism.Primary metabolism.Amino acid metabolism.Valine, leucine, and isoleucine metabolism.Valine, leucine, and isoleucine catabolism	Metabolism.Primary metabolism.Amino acid metabolism.Amino acid catabolism							VIT_10s0003g05040	AT4G20930
Vitvi10g01616	6.15286	3.45993	0	Stigma-specific Stig1	6	4.93776e-32	0.918033	0.0915472	0	0	14.9989	1.21564	0	Unclear								VIT_10s0116g01040	AT1G11925
Vitvi10g01742	0.690097	0.586626	-0.903326	ARV2	6	9.33308e-11	0.78843	4.21331	2.55122	1.82566	6.93063	3.68454	0.918302	Unknown								VIT_00s0181g00070
Vitvi10g01759	0.885879	0.440155	-0.661816	Strubbelig receptor family 3	6	1.29158e-05	0.723503	4.94565	3.56324	3.32329	9.32077	4.61574	2.05542	Signaling.Signaling pathway.Protein kinase								VIT_00s0776g00010
Vitvi10g01863	0.554255	-0.0762365	1.39116	Lupeol synthase	6	1.16316e-68	0.905754	8.71282	0.829203	0.347122	12.9578	0.737635	1.11373	Metabolism.Primary metabolism.Lipid metabolism.Steroid metabolism.Steroid biosynthesis								VIT_10s0003g03530	AT1G78955
Vitvi10g01943	-0.942568	-0.811452	-0.111264	Lipid transfer protein 12	6	2.50662e-22	0.902304	24.6613	6.82105	2.53413	12.8765	3.62372	2.33768	Transport overview.Macromolecule transport.Lipid transport								VIT_10s0003g05790
Vitvi10g02295	0.305405	1.08538	0.902361	Stachyose synthase precursor	6	1.21924e-16	0.869359	7.03545	1.89555	1.35088	8.79541	3.94057	2.63461	Metabolism.Primary metabolism.Carbohydrate metabolism.Monosaccharide metabolism.Galactose metabolism	Metabolism.Primary metabolism.Carbohydrate metabolism.Oligosaccharide metabolism.Raffinose metabolism							VIT_00s0878g00020	AT3G57520
Vitvi10g02308	0.41895	0.543196	0.981904	Histone H2A.4 HTA12	6	3.49491e-54	0.943829	24.499	2.96186	0.814409	33.0042	4.13762	1.73106	Cellular process.Cellular component organization and biogenesis.Nucleus.Chromosome organization and biogenesis.Chromatin assembly								VIT_00s0753g00020	AT5G02560
Vitvi10g02400	0.218033	0.683578	0.982011	Unknown protein	6	1.6994e-13	0.836867	15.2862	5.69208	3.3642	17.9645	8.72022	6.76954	Unknown								VIT_00s1543g00010	AT4G16410
Vitvi11g00038	0.188075	1.02999	0.87618	Peroxiredoxin bcp	6	1.99675e-38	0.937312	37.1568	10.4658	5.87395	42.7066	20.3351	10.8904	Response to stimulus.Stress response.Abiotic stress response.Oxidative stress response								VIT_11s0016g00560	AT3G26060
Vitvi11g00052	0.354563	1.73298	2.11235	LHCA6 (Photosystem I light harvesting complex gene 6)	6	8.048e-185	0.965827	15.6162	1.91164	0.193121	20.1663	6.29251	1.25095	Metabolism.Primary metabolism.Generation of metabolite precursors and energy.Photosynthesis.Antenna proteins	Transport overview.Transmembrane Electron Carriers.Transmembrane 1-electron transfer carriers.Plant Photosystem I Supercomplex							VIT_11s0016g00730	AT1G19150
Vitvi11g00276	0.157773	0.949895	2.47945	Lachrymatory factor synthase	6	1.02093e-10	0.804251	11.9619	3.14236	1.3244	13.4683	5.85437	7.96499	Metabolism.Secondary metabolism								VIT_11s0016g03250	AT2G25770
Vitvi11g00466	-0.785794	-1.11688	0.20527	SPX2 (SYG1/Pho81/XPR1) domain-containing protein SPX2	6	3.07108e-16	0.881328	115.025	20.4872	8.43664	65.3479	8.78876	9.74949	Transport overview.Electrochemical Potential-driven Transporters.Porters.Phosphate Permease (Pho1)								VIT_11s0016g05330	AT5G20150
Vitvi11g00472	-0.944878	-0.74369	1.14671	Acidic leucine-rich nuclear phosphoprotein 32 member E	6	2.03628e-07	0.758544	14.8212	3.90584	1.3253	7.66814	2.15722	3.09763	Unknown								VIT_11s0016g05380
Vitvi11g00708	6.44836	4.05797	0	Plastocyanin domain-containing protein	6	8.34081e-64	0.954	0.554496	0.220303	0	58.1744	5.3675	0	Metabolism.Primary metabolism.Generation of metabolite precursors and energy.Photosynthesis.Photosynthetic-chain phosphorylation	Transport overview.Macromolecule transport.Protein transport.Thylakoid targeting pathway	Metabolism.Primary metabolism.Generation of metabolite precursors and energy.Electron transport						VIT_11s0037g00290	AT4G31840
Vitvi11g01329	0.425314	0.428506	0.871602	Strictosidine synthase (YLS2)	6	2.60154e-05	0.69809	2.67447	1.41873	1.55414	3.66401	1.84791	2.94846	Metabolism.Secondary metabolism.Terpenoid metabolism.Terpenoid biosynthesis	Metabolism.Secondary metabolism.Terpenoid metabolism.Monoterpenoid metabolism.Monoterpenoid biosynthesis	Metabolism.Secondary metabolism.Primary amino acids derivated metabolism.Alkaloid metabolism.Alkaloid biosynthesis.Monoterpenoid indole alkaloid metabolism.Monoterpenoid indole alkaloid biosynthesis						VIT_11s0016g00870	AT3G51430
Vitvi11g01330	0.321836	0.159759	0.814005	Strictosidine synthase; Soluble quinoprotein glucose dehydrogenase	6	5.92461e-09	0.770414	4.49564	2.29263	1.34382	5.6968	2.43651	2.45827	Metabolism.Secondary metabolism.Terpenoid metabolism.Terpenoid biosynthesis	Metabolism.Secondary metabolism.Terpenoid metabolism.Monoterpenoid metabolism.Monoterpenoid biosynthesis	Metabolism.Secondary metabolism.Primary amino acids derivated metabolism.Alkaloid metabolism.Alkaloid biosynthesis.Monoterpenoid indole alkaloid metabolism.Monoterpenoid indole alkaloid biosynthesis						VIT_11s0016g00880	AT3G51420
Vitvi11g01421	-0.385062	-1.43427	0.485272	No hit	6	9.79979e-07	0.736457	160.118	43.7054	24.4888	121.787	15.1352	34.3514	No hit								VIT_11s0016g04670
Vitvi12g00061	0.356753	0.525895	0.946807	Unknown protein	6	4.59071e-08	0.780316	32.1067	14.0062	20.0519	41.5017	19.0609	38.8651	Unknown								VIT_12s0028g00520	AT2G42975
Vitvi12g00219	0.621347	0.886262	1.1378	TCP family transcription factor 4	6	2.09068e-20	0.858153	7.32172	0.859696	1.36431	11.4235	1.606	3.15338	Regulation overview.Regulation of gene expression.Regulation of transcription.Transcription factor.TCP family transcription factor								VIT_12s0028g02520	AT3G15030
Vitvi12g00260	0.903773	0.0949065	0.702135	GPRI1 (GOLDEN2 1)	6	1.8103e-60	0.792505	1.08535	0.0742416	0	2.15667	0.0832548	0.0783793	Regulation overview.Regulation of gene expression.Regulation of transcription.Transcription factor.G2-like family transcription factor								VIT_12s0028g03100	AT2G20570
Vitvi12g00646	0.927042	0.534742	0.212015	Exopolygalacturonase	6	1.26014e-05	0.678108	2.57186	1.06351	1.91614	5.04345	1.5117	2.24015	Cellular process.Cellular component organization and biogenesis.Cell wall organization and biogenesis.Cell wall metabolism.Cell wall modification.Pectin modification								VIT_12s0057g00380	AT3G07850
Vitvi12g00726	1.86621	1.23209	-0.877653	S-adenosyl-L-methionine:salicylic acid carboxyl methyltransferase	6	3.04634e-16	0.813251	2.08559	0.0952893	1.12406	7.99821	0.375644	0.555031	Metabolism.Primary metabolism.Amino acid metabolism.Aromatic amino acid metabolism.Phenylalanine metabolism.Phenylalanine biosynthesis	Metabolism.Secondary metabolism.Aromatic compound metabolism							VIT_12s0057g01070	AT3G11480
Vitvi12g01638	0.166334	0.936052	0.357728	Phosphatidylserine decarboxylase	6	5.15132e-11	0.730207	3.6437	1.27311	1.07409	4.13798	2.41478	1.41207	Metabolism.Primary metabolism.Amino acid metabolism.Glycine, serine, and threonine metabolism	Metabolism.Primary metabolism.Lipid metabolism.Glycerolipid metabolism.Glycerophospholipid metabolism							VIT_12s0055g00710	AT5G57190
Vitvi12g01818	0.364784	0.824732	0.676364	PAP/fibrillin family	6	1.42272e-24	0.909447	41.4526	15.5534	6.77364	53.8557	26.0896	10.891	Cellular process								VIT_12s0034g01180	AT3G26070
Vitvi12g02260	0.247994	0.949475	0.697212	1-aminocyclopropane-1-carboxylate oxidase homolog 1	6	2.16683e-62	0.959268	23.512	6.32956	3.31129	28.1754	11.674	5.44863	Metabolism.Primary metabolism.Organic acid metabolism.Propanoate metabolism	Signaling.Hormone Signaling.Ethylene Signaling.Ethylene-mediated Signaling pathway	Signaling.Hormone Signaling.Ethylene Signaling.Ethylene metabolism.Ethylene biosynthesis						VIT_12s0028g02420	AT1G06620
Vitvi12g02318	0.826869	1.21183	1.27851	Ankyrin repeat	6	3.27376e-58	0.955096	20.2296	2.95338	1.37796	36.2764	6.63008	3.52236	Transport overview.Accessory factors involved in transport.Auxiliary transport proteins.Ankyrin	Diverse functions.Gene family with diverse functions.Ankyrin domain family							VIT_12s0028g04030	AT4G03500
Vitvi12g02324	1.02685	1.00603	-0.40105	Ankyrin repeat	6	5.1691e-51	0.927023	10.4904	0.709323	0.0828614	21.6874	1.46991	0.0324337	Transport overview.Accessory factors involved in transport.Auxiliary transport proteins.Ankyrin	Diverse functions.Gene family with diverse functions.Ankyrin domain family							VIT_12s0059g00050	AT4G03500
Vitvi12g02326	1.05882	0.5272	0.51448	Ankyrin repeat	6	9.41637e-37	0.902777	6.37315	0.663808	0	13.5412	0.958385	0.0535705	Transport overview.Accessory factors involved in transport.Auxiliary transport proteins.Ankyrin	Diverse functions.Gene family with diverse functions.Ankyrin domain family							VIT_12s0059g00080
Vitvi12g02328	0.84522	2.38681	1.26637	Ankyrin repeat	6	9.52012e-21	0.853258	3.52319	0.0954836	0	6.48408	0.986328	0.175728	Transport overview.Accessory factors involved in transport.Auxiliary transport proteins.Ankyrin	Diverse functions.Gene family with diverse functions.Ankyrin domain family							VIT_12s0059g00100	AT4G03500
Vitvi12g02331	0.89831	0.357244	-0.0930175	Ankyrin repeat	6	1.2802e-56	0.916536	8.4949	0.490389	0.0475447	16.0952	0.628271	0.0367869	Transport overview.Accessory factors involved in transport.Auxiliary transport proteins.Ankyrin	Diverse functions.Gene family with diverse functions.Ankyrin domain family							VIT_12s0059g00150	AT4G03500
Vitvi12g02474	3.17207	-0.0385607	-0.989851	Polygalacturonase GH28	6	1.13652e-09	0.661512	0.0564193	0.0820051	0.123223	1.51848	0.0723097	0	Cellular process.Cellular component organization and biogenesis.Cell wall organization and biogenesis.Cell wall metabolism.Cell wall modification.Pectin modification								VIT_12s0057g00330	AT5G48140
Vitvi12g02718	0.711501	1.27652	0	Jasmonate ZIM domain-containing protein 12	6	3.56513e-44	0.925883	15.5718	0.730866	0	25.3046	1.84744	0	Regulation overview.Regulation of gene expression.Regulation of transcription.Transcription factor.ZIM family transcription factor	Regulation overview.Regulation of gene expression.Regulation of transcription.Transcription factor.JAZ family transcription factor	Signaling.Hormone Signaling.Jasmonate salicylate signaling.Jasmonate Signaling.Jasmonate-mediated Signaling pathway						VIT_12s0035g00900
Vitvi13g00085	-0.362746	0.594564	1.45695	Lateral organ boundaries domain 21	6	2.67236e-216	0.987798	544.871	56.8822	6.90475	426.063	81.1696	19.1811	Regulation overview.Regulation of gene expression.Regulation of transcription.Transcription factor.AS2 family transcription factor								VIT_13s0067g01450	AT3G11090
Vitvi13g00220	0.129659	0.856732	0.654689	Unknown	6	1.70859e-05	0.686356	4.99261	2.42333	2.0957	5.51882	4.24916	3.37232	Unknown								VIT_13s0067g03730
Vitvi13g00702	0.948542	0.120872	-0.342124	Monocopper oxidase SKS1 (SKU5 Similar 1)	6	1.49267e-15	0.861915	3.43987	1.42963	2.03174	6.81003	1.48092	1.57705	Transport overview.Incompletely characterized transport systems.Recognized transporters of unknown biochemical mechanism.Iron/Lead Transporter.Oxidase-dep Fe2+ Transporter	Metabolism.Cellular metabolism.Oxidation reduction.Copper oxidase family							VIT_13s0019g05270
Vitvi13g01393	0.0883172	0.265434	0.832547	ABC transporter I member 8	6	2.76577e-10	0.815106	17.4009	12.9287	10.2066	18.6597	14.7225	18.281	Transport overview.Macromolecule transport.Multidrug transport.Multidrug ABC transport								VIT_13s0084g00110	AT3G10670
Vitvi13g01749	0.343487	0.716524	1.01751	Thylakoid lumenal 19 kDa protein, chloroplast precursor	6	1.5101e-16	0.878581	91.3854	40.4068	19.6528	117.104	62.6554	40.115	Unknown								VIT_13s0064g01080
Vitvi13g02250	1.05151	0.894888	-0.455205	Unknown	6	4.8924e-05	0.628514	2.33637	0.503968	1.54238	5.01705	0.990757	1.09164	Unknown								VIT_00s0250g00080
Vitvi13g02273	0.235916	1.85077	0.147213	No hit	6	1.35306e-11	0.829912	11.1733	2.23673	8.49042	13.2886	7.94719	9.41971	No hit								VIT_13s0067g00850
Vitvi13g02504	0.179088	1.60245	0.708133	Unknown protein	6	3.12088e-87	0.951465	16.9997	1.15774	0.809996	19.4217	3.57248	1.40303	Unknown								VIT_13s0064g00900	AT5G19855
Vitvi14g00081	0.455317	0.742772	0.852043	Haloacid dehalogenase hydrolase	6	1.22455e-31	0.849967	3.52715	1.24034	0.76527	4.9224	2.0449	1.48255	Metabolism.Primary metabolism.Generation of metabolite precursors and energy.Glyoxylate and dicarboxylate metabolism								VIT_14s0060g01030	AT1G56500
Vitvi14g00082	-0.159715	0.667044	1.10286	Pentatricopeptide (PPR) repeat-containing protein	6	8.24652e-09	0.799634	8.28136	2.29635	1.72563	7.46136	3.51997	3.85128	Diverse functions.Gene family with diverse functions.Pentatricopeptide domain family								VIT_14s0060g01050	AT5G48910
Vitvi14g00325	0.0743102	0.318946	0.890164	Stress regulated protein isoform 3	6	1.88338e-14	0.861676	11.2056	6.28904	3.74491	11.9016	7.44989	7.05026	Unclassified								VIT_14s0030g00470	AT5G27290
Vitvi14g00925	0.923727	0.432978	-0.73253	Myb domain protein 113	6	1.02357e-87	0.913899	4.86362	0.486986	0.0826773	9.41493	0.664338	0	Regulation overview.Regulation of gene expression.Regulation of transcription.Transcription factor.MYB family transcription factor								VIT_14s0006g01280	AT1G56650
Vitvi14g01067	0.309687	0.176532	1.049	DREB sub A-4 of ERF/AP2 transcription factor	6	3.07578e-83	0.960176	44.228	5.99325	0.423986	54.7845	6.42202	1.01128	Signaling.Hormone Signaling.Ethylene Signaling.Ethylene-mediated Signaling pathway	Regulation overview.Regulation of gene expression.Regulation of transcription.Transcription factor.AP2 family transcription factor.DREB subfamily transcription factor							VIT_14s0006g02290	AT3G60490
Vitvi14g01391	0.90883	0.783817	1.24354	Unknown protein	6	2.605e-17	0.822119	5.39178	0.56738	0.35552	10.3167	1.0116	1.01313	Unknown								VIT_14s0068g00280	AT5G39210
Vitvi14g01552	-0.871571	-0.530028	0.169996	CYP94B3	6	1.87679e-16	0.679975	3.86902	1.11943	0.226742	2.07511	0.695871	0.270833	Metabolism.Cellular metabolism.Oxidation reduction.Cytochrome P450 oxidoreductase								VIT_14s0068g02120	AT3G48520
Vitvi14g01886	0.845333	0.530104	-0.437757	Fumarate reductase/succinate dehydrogenase flavoprotein	6	1.1465e-07	0.751598	3.67336	1.92556	3.01187	6.75418	2.68381	2.19175	Metabolism.Primary metabolism.Generation of metabolite precursors and energy.Citric acid cycle	Metabolism.Primary metabolism.Generation of metabolite precursors and energy.Electron transport.Respiratory-chain phosphorylation	Metabolism.Primary metabolism.Organic acid metabolism.Butanoate metabolism	Metabolism.Primary metabolism.Generation of metabolite precursors and energy.Reductive carboxylate cycle					VIT_14s0066g02530	AT5G39940
Vitvi14g01887	-0.156537	0.823228	-0.303415	Acid phosphatase	6	3.0552e-17	0.70557	3.0998	0.9534	1.01405	2.79105	1.68896	0.798331	Metabolism.Primary metabolism.Coenzyme and prosthetic group metabolism.Riboflavin metabolism	Metabolism.Cellular metabolism.Phosphate metabolism							VIT_14s0066g02540	AT3G01310
Vitvi14g01942	1.77772	2.09604	0.136714	FtsH protease	6	9.45176e-06	0.706587	4.13088	0.214874	4.05741	14.9276	1.26688	4.41812	Transport overview.Primary Active Transporters.P-P-bond hydrolysis-driven transporters.Endoplasmic Reticular Retrotranslocon	Cellular process.Cellular component organization and biogenesis.Organelle organization and biogenesis.Plastid organization and biogenesis	Metabolism.Primary metabolism.Protein metabolism and modification.Proteolysis.Peptidase-mediated proteolysis.Metallopeptidase-mediated proteolysis						VIT_14s0108g00590	AT5G15250
Vitvi14g02492	4.38483	0.828047	0	Unknown	6	3.70569e-32	0.86251	0.164979	0.222532	0	5.96585	0.467853	0	Unknown								VIT_14s0060g01820
Vitvi14g02493	6.97183	1.22041	-1.05499	Unknown protein	6	2.33075e-94	0.949635	0.0656228	0.341405	0.134686	23.6453	0.914029	0	Unknown								VIT_14s0060g01830	AT1G02816
Vitvi14g02494	4.25276	1.54246	0	Unknown protein	6	3.83496e-28	0.862686	0.0601151	0	0	3.42264	0.232454	0	Unknown								VIT_14s0060g01840	AT1G02816
Vitvi14g02495	5.28386	1.49285	0	Unknown	6	1.06598e-92	0.95904	0.369358	0	0	19.09	0.220486	0	Unknown								VIT_14s0060g01850
Vitvi14g02498	5.43988	2.37002	1.85154	Unknown protein	6	1.25781e-11	0.784277	0.194801	0.409602	0.878804	13.5899	2.50932	3.49859	Unknown								VIT_14s0060g01880	AT1G02816
Vitvi14g02621	0.451414	0.359531	-0.892405	Alcohol dehydrogenase	6	8.0392e-17	0.871138	14.404	7.40748	9.36305	19.9042	9.0231	4.98835	Metabolism.Primary metabolism.Carbohydrate metabolism.Glycolysis Gluconeogenesis	Metabolism.Primary metabolism.Lipid metabolism.Fatty acid metabolism	Metabolism.Primary metabolism.Amino acid metabolism.Aromatic amino acid metabolism.Tyrosine metabolism	Metabolism.Cellular metabolism.Oxidation reduction.Alcohol dehydrogenase superfamily					VIT_14s0030g01030
Vitvi14g02944	-0.419888	0.926082	0.048431	UDP-glucuronosyl/UDP-glucosyltransferase	6	0.000268213	0.654901	7.9573	3.05685	4.59919	5.96525	5.6029	4.76236	Metabolism.Primary metabolism.Carbohydrate metabolism.Monosaccharide metabolism.Pentose glucuronate interconversion	Metabolism.Primary metabolism.Carbohydrate metabolism.Polysaccharide metabolism.Starch and sucrose metabolism	Metabolism.Primary metabolism.Organic acid metabolism.Ascorbate and aldarate metabolism						VIT_14s0068g00490
Vitvi14g03026	-0.23016	1.8585	1.6501	UDP-glucoronosyl and UDP-glucosyl transferase	6	1.48512e-10	0.713381	3.83084	0.244586	0.442655	3.2743	1.15801	1.65722	Unclear								VIT_14s0066g01490	AT2G16890
Vitvi15g00245	1.17062	0.492768	0.368457	R protein L6	6	1.85636e-23	0.887303	6.29104	3.00758	1.08743	14.4352	4.05216	1.44078	Response to stimulus.Stress response.Biotic stress response.Plant-pathogen interaction.R proteins from Plant-pathogen interaction								VIT_15s0107g00290	AT5G17680
Vitvi15g00674	-0.812734	-1.37843	1.04671	SPX (SYG1/Pho81/XPR1) domain-containing protein	6	1.65414e-07	0.760332	17.1141	4.47053	0.804274	9.41074	1.55154	1.79539	Transport overview.Electrochemical Potential-driven Transporters.Porters.Phosphate Permease (Pho1)								VIT_15s0048g00190	AT2G45130
Vitvi15g00804	0.120799	0.546223	0.962679	CYP76B1	6	4.27462e-40	0.896281	9.067	1.18413	0.633301	9.95101	1.69134	1.35338	Metabolism.Cellular metabolism.Oxidation reduction.Cytochrome P450 oxidoreductase								VIT_15s0048g01590	AT2G45550
Vitvi15g00916	1.64377	-0.768112	0	Unknown	6	3.94661e-38	0.897145	1.11015	0.090328	0	3.76427	0	0	Unknown								VIT_15s0048g02910
Vitvi15g01030	0.0932508	0.819069	0.871114	Unknown protein	6	4.87084e-14	0.857935	17.4472	6.73848	6.30988	18.7738	11.3369	11.6495	Unknown								VIT_15s0046g01470	AT4G01150
Vitvi15g01034	0.62817	-0.83048	-0.355104	Unknown protein	6	7.55383e-29	0.917498	3896.26	727.28	1545.5	6142.17	385.244	1214.1	Unknown								VIT_15s0046g01560	AT2G46240
Vitvi15g01522	0.534149	0.568858	0.979764	CYP704G7	6	3.20168e-25	0.878176	5.69379	2.44433	1.10837	8.36921	3.48799	2.30827	Metabolism.Cellular metabolism.Oxidation reduction.Cytochrome P450 oxidoreductase								VIT_15s0048g01670	AT2G45510
Vitvi15g01549	0.359937	0.716075	0.970206	Thylakoid membrane phosphoprotein 14 kda, chloroplast precursor	6	2.81057e-20	0.898962	37.6355	12.6623	5.49108	48.6468	19.7509	10.8697	Unknown								VIT_15s0048g02500	AT2G46820
Vitvi15g01697	-0.570041	-0.651301	-1.50861	Metal ion binding	6	5.84529e-12	0.786046	12.9535	1.75599	9.1106	8.73128	1.0133	3.12207	Unclear								VIT_15s0046g03430
Vitvi16g00040	-1.39118	2.65571	0.6322	CYP89A5	6	5.62835e-24	0.836258	5.68955	0.103487	0.0733541	2.10935	1.26102	0.182493	Metabolism.Cellular metabolism.Oxidation reduction.Cytochrome P450 oxidoreductase								VIT_16s0039g00820	AT2G12190
Vitvi16g00044	0.71594	1.34553	0.740184	CYP89A28	6	1.35656e-17	0.870568	8.17713	1.79247	2.02245	13.6242	4.49547	3.46343	Metabolism.Cellular metabolism.Oxidation reduction.Cytochrome P450 oxidoreductase								VIT_16s0039g00920	AT3G03470
Vitvi16g01112	0.191132	0.460394	1.93426	Unknown protein	6	6.48509e-22	0.897123	44.1168	6.92872	1.31712	50.6789	8.99161	5.38859	Unknown								VIT_16s0050g01260	AT5G52780
Vitvi16g01150	1.56781	0.0367296	0	UDP-glucose: anthocyanidin 5,3-O-glucosyltransferase	6	7.64247e-31	0.854325	0.909117	0.0456151	0	2.9639	0.0473885	0	Metabolism.Secondary metabolism.Phenylpropanoid metabolism.Flavonoid metabolism.Flavonoid biosynthesis.Anthocyanin biosynthesis.Anthocyanin-glycoside biosynthesis								VIT_16s0050g01680	AT3G16520
Vitvi16g01395	0.243299	0.932492	0.29785	Protein phosphatase 2C PPH1	6	2.53675e-23	0.901683	13.846	3.9739	4.44405	16.5472	7.28376	5.49393	Signaling.Signaling pathway.Protein phosphatase.PP2C	Development.Meristem organization and activity							VIT_16s0098g01650	AT4G27800
Vitvi16g01966	0.00529617	-0.272963	-1.80275	Serine/threonine protein kinase LRK19	6	6.93019e-12	0.767139	5.79417	1.50706	1.9713	5.86373	1.15872	0.47606	Signaling.Signaling pathway.Protein kinase								VIT_16s0050g01970
Vitvi16g01981	0.816157	-0.0342041	1.096	Unknown protein	6	5.81849e-10	0.819691	171.379	102.429	41.3561	306.812	95.0849	88.0397	Unknown								VIT_16s0050g02240	AT4G01150
Vitvi16g02096	0.344634	0.78178	1.05485	Transducin family protein / WD-40 repeat	6	2.55461e-06	0.69638	5.0306	1.80719	0.974205	6.47441	3.02599	2.15942	Unclear								VIT_00s0388g00040	AT5G23730
Vitvi17g00029	0.389726	-0.0875182	1.64505	GT2-like trihelix DNA-binding protein	6	3.3793e-23	0.879726	9.742	3.08545	0.378619	12.9073	2.73929	1.45063	Regulation overview.Regulation of gene expression.Regulation of transcription.Transcription factor.Trihelix family transcription factor								VIT_17s0000g00270	AT2G33550
Vitvi17g00231	0.00287535	-1.80187	-1.96973	Myb domain protein 7	6	1.88845e-106	0.931584	10.1691	3.0072	0.59287	10.2735	0.729061	0.0583144	Regulation overview.Regulation of gene expression.Regulation of transcription.Transcription factor.MYB family transcription factor								VIT_17s0000g02650	AT2G16720
Vitvi17g00254	0.389465	0.256352	0.829481	Unknown protein	6	4.05239e-20	0.891032	24.9523	16.7341	10.4206	32.9931	18.9282	18.6224	Unknown								VIT_17s0000g02910	AT1G18060
Vitvi17g00366	-0.0238574	0.677403	1.14538	MYB divaricata	6	1.37625e-65	0.960352	45.6597	9.47337	2.69668	45.144	14.4019	6.11907	Development.Reproductive development.Flower development	Regulation overview.Regulation of gene expression.Regulation of transcription.Transcription factor.MYB family transcription factor							VIT_17s0000g04130	AT1G49010
Vitvi17g00383	0.768508	1.21931	-0.408056	Universal stress protein (USP) family protein	6	8.91697e-18	0.678203	2.55182	0.513767	0.648519	4.47115	1.29281	0.45814	Response to stimulus.Stress response								VIT_17s0000g04260	AT1G48960
Vitvi17g00497	0.305412	0.789505	1.15544	Unknown protein	6	1.13002e-22	0.899584	62.6274	20.5719	8.33867	78.3845	33.6705	18.7413	Unknown								VIT_17s0000g05250	AT5G08050
Vitvi17g00541	-1.3156	0.378267	0.37682	Nitrate transporter 1:2	6	2.64715e-28	0.910686	32.5634	1.59873	0.0695318	12.8401	2.00179	0.127638	Transport overview.Electrochemical Potential-driven Transporters.Porters.Proton-dependent Oligopeptide Transporter	Transport overview.Ion transport.Anion transport.Nitrate transport							VIT_17s0000g05640	AT1G69850
Vitvi17g00581	1.1407	-0.299395	1.00089	TCP family transcription factor TCP14	6	1.96669e-29	0.750761	2.59602	0.605008	0.19671	5.92229	0.442204	0.518998	Regulation overview.Regulation of gene expression.Regulation of transcription.Transcription factor.TCP family transcription factor								VIT_17s0000g06020	AT3G47620
Vitvi17g00677	-1.11784	-0.671296	0.953189	Remorin	6	2.48326e-18	0.777873	3.80274	0.796083	0	1.69898	0.427587	0.117041	Unclear								VIT_17s0000g06920
Vitvi17g01318	1.58478	0.656648	-0.746879	Unknown protein	6	1.96451e-12	0.823902	39.2194	3.11324	61.219	122.358	4.71179	35.6114	Unknown								VIT_17s0000g00070	AT5G07330
Vitvi17g01368	0.630459	0.856071	0.77736	Integral membrane protein	6	2.51726e-14	0.832215	5.36989	1.56145	1.19722	8.45005	2.77162	2.1421	Unknown								VIT_17s0000g02440
Vitvi17g01370	0.433257	0.90446	0.806954	Peptidyl-prolyl cis-trans isomerase FKBP-type	6	3.68853e-45	0.944033	46.4838	8.01348	5.03437	63.1784	14.2929	8.90492	Metabolism.Primary metabolism.Protein metabolism and modification.Protein folding.Peptidyl prolyl isomerase-mediated protein folding								VIT_17s0000g02530	AT1G18170
Vitvi17g01409	-0.8357	-1.45641	1.64625	No hit	6	1.03719e-13	0.77042	3.75783	0.614821	0	2.0677	0.134659	0.266327	No hit								VIT_17s0000g03780
Vitvi18g00150	1.20122	1.21303	1.25272	High mobility group (HMG1/2) family protein	6	8.41084e-16	0.697839	2.08944	0.325339	0.292497	5.00697	0.87352	0.870164	Regulation overview.Regulation of gene expression.Regulation of transcription.Transcription factor.ARID family transcription factor								VIT_18s0001g00660	AT1G76110
Vitvi18g00152	0.0816266	0.888811	0.787102	Glutathione S-transferase 8 GSTF8	6	1.54171e-19	0.885504	87.3375	34.3944	39.448	93.2087	60.2885	68.3951	Metabolism.Primary metabolism.Coenzyme and prosthetic group metabolism.Peptide derived compounds biosynthesis.Glutathione metabolism	Response to stimulus.Stress response.Abiotic stress response.Oxidative stress response							VIT_18s0001g00690	AT2G47730
Vitvi18g00529	0.146827	0.0550597	1.04668	Eceriferum 2 (CER2)	6	1.49552e-27	0.914639	127.066	36.9163	12.8938	139.89	36.0495	26.8144	Unclear								VIT_18s0001g07640	AT4G24510
Vitvi18g01019	0.809678	-0.327632	-1.28618	Cytokinin dehydrogenase 5 precursor	6	1.98966e-64	0.961122	80.7223	7.88266	1.99626	142.605	5.86923	0.745103	Signaling.Hormone Signaling.Cytokinin Signaling.Cytokinin metabolism.Cytokinin catabolism								VIT_18s0001g13200	AT1G75450
Vitvi18g01048	0.814335	0.666556	-0.507255	Zinc finger (B-box type)	6	2.20557e-14	0.851171	4.13893	1.92894	2.21084	7.43325	2.96717	1.51901	Regulation overview.Regulation of gene expression.Regulation of transcription.Transcription factor.Zinc finger B-box family transcription factor								VIT_18s0001g13520	AT1G75540
Vitvi18g01202	0.462224	-0.835978	-0.0722955	Unknown protein	6	6.56522e-25	0.905731	90.1981	30.4772	27.578	124.492	16.0906	26.123	Unknown								VIT_18s0001g15220	AT1G31130
Vitvi18g01562	0.615547	0.250271	1.20161	Alliin lyase precursor	6	7.49967e-27	0.885074	8.25806	3.39859	0.713208	12.8235	3.84629	1.80354	Metabolism.Primary metabolism.Amino acid metabolism.Cysteine metabolism	Metabolism.Cellular metabolism.Nitrogen and sulfur metabolism.Sulfur metabolism.Sulfur compound metabolism	Response to stimulus.Stress response.Biotic stress response						VIT_18s0157g00090	AT1G34040
Vitvi18g02415	0.552604	0.995273	1.22915	Cupin super	6	9.38423e-26	0.906625	98.1897	26.9223	23.7962	147.111	50.8681	56.0044	Unknown								VIT_18s0089g01210	AT4G10300
Vitvi18g02485	0.0332632	0.248514	0.931954	12-oxophytodienoate reductase 2	6	1.33491e-07	0.77256	13.392	6.62165	3.97755	13.8199	7.46282	7.70515	Metabolism.Primary metabolism.Lipid metabolism.Fatty acid metabolism.Alpha-linolenic acid metabolism	Metabolism.Primary metabolism.Lipid metabolism.Fatty acid metabolism.Oxylipin biosynthesis	Signaling.Hormone Signaling.Jasmonate salicylate signaling.Jasmonate Signaling.Jasmonate metabolism.Jasmonate biosynthesis						VIT_18s0122g01170	AT1G76690
Vitvi18g02503	0.223716	0.487492	1.24454	Thioredoxin-like protein CDSP32	6	1.54187e-19	0.899356	501.408	82.4759	40.5185	589.992	108.167	96.9526	Cellular process.Cellular homeostasis.Cell redox homeostasis								VIT_18s0001g00820	AT1G76080
Vitvi18g02569	-0.478361	-0.0483035	0.83599	Senescence-associated protein	6	2.4788e-33	0.929001	48.6357	10.8579	5.48603	35.1445	9.92725	9.89519	Unknown								VIT_18s0001g05020	AT1G78020
Vitvi18g02680	0.775647	1.159	2.45159	LHCA5 (Photosystem I light harvesting complex gene 5)	6	1.42224e-72	0.939466	6.61912	1.04573	0	11.5142	2.35839	0.558886	Metabolism.Primary metabolism.Generation of metabolite precursors and energy.Photosynthesis.Antenna proteins	Transport overview.Transmembrane Electron Carriers.Transmembrane 1-electron transfer carriers.Plant Photosystem I Supercomplex							VIT_18s0001g10550	AT1G45474
Vitvi18g02836	0.311328	0.603379	0.917498	Pathogenesis-related	6	3.30529e-40	0.939051	92.1666	29.1772	8.78362	115.268	42.0606	16.7087	Response to stimulus.Stress response.Biotic stress response								VIT_18s0001g15640	AT1G78780
Vitvi18g03051	0.334162	0.962994	1.60617	Co-chaperone-curved DNA binding protein A	6	1.88131e-65	0.961684	26.9655	8.39202	3.39577	34.3067	15.5876	10.5979	Transport overview.Primary Active Transporters.P-P-bond hydrolysis-driven transporters.General Secretory Pathway (Sec)	Metabolism.Primary metabolism.Protein metabolism and modification.Protein folding.Chaperone-mediated protein folding.HSP-mediated protein folding.HSP-mediated protein folding co-chaperone							VIT_18s0117g00260	AT4G09350
Vitvi19g00273	1.31141	0.354961	0.910593	Peptidyl-prolyl cis-trans isomerase TLP38, chloroplast	6	4.2134e-09	0.800153	3.27166	2.51257	1.95815	8.37254	3.07316	3.79244	Metabolism.Primary metabolism.Protein metabolism and modification.Protein folding.Peptidyl prolyl isomerase-mediated protein folding								VIT_19s0014g03330	AT3G15520
Vitvi19g00308	0.158212	0.627774	1.01476	Cytochrome B6-F complex iron-sulfur subunit, PETC	6	2.82186e-32	0.926409	46.4003	22.9558	16.3173	52.241	33.6143	33.1111	Metabolism.Primary metabolism.Generation of metabolite precursors and energy.Photosynthesis.Photosynthetic-chain phosphorylation	Transport overview.Primary Active Transporters.Oxidoreduction-driven transporters.Proton-translocating Quinol:Cyt c Red	Metabolism.Primary metabolism.Generation of metabolite precursors and energy.Electron transport						VIT_19s0014g03850	AT4G03280
Vitvi19g00362	0.869388	0.613539	-0.511476	S-locus protein kinase	6	2.42038e-07	0.71634	3.05357	1.86767	1.63494	5.72825	2.76708	1.11005	Signaling.Signaling pathway.Protein kinase								VIT_19s0014g04580
Vitvi19g00652	-0.111128	1.01867	1.02202	CYP71D10	6	2.35733e-11	0.645609	3.01896	0.384468	0.862061	2.80884	0.861414	1.8802	Metabolism.Secondary metabolism.Terpenoid metabolism.Monoterpenoid metabolism.Monoterpenoid biosynthesis	Metabolism.Secondary metabolism.Primary amino acids derivated metabolism.Alkaloid metabolism.Alkaloid biosynthesis.Monoterpenoid indole alkaloid metabolism.Monoterpenoid indole alkaloid biosynthesis							VIT_19s0015g00110	AT5G25140
Vitvi19g01058	0.777906	1.07995	0.739016	CYP72A1	6	6.05367e-38	0.940077	17.618	5.74438	2.10182	30.5469	11.6204	3.59306	Metabolism.Secondary metabolism.Terpenoid metabolism.Monoterpenoid metabolism.Monoterpenoid biosynthesis	Metabolism.Cellular metabolism.Oxidation reduction.Cytochrome P450 oxidoreductase							VIT_19s0015g02910	AT3G14680
Vitvi19g01793	0.842925	0.276511	1.16214	LHCII type I CAB-1	6	1.00478e-26	0.911039	39.1951	18.0335	4.4902	71.3263	20.7307	10.2073	Metabolism.Primary metabolism.Generation of metabolite precursors and energy.Photosynthesis.Antenna proteins	Transport overview.Transmembrane Electron Carriers.Transmembrane 1-electron transfer carriers.Plant Photosystem I Supercomplex	Transport overview.Macromolecule transport.Protein transport.Thylakoid targeting pathway						VIT_19s0014g00160	AT1G29930
Vitvi19g01926	4.40536	-0.65826	0.936598	Calcium-binding EF-hand	6	6.86961e-26	0.844686	0.289355	0.300944	0.134535	8.69996	0.135835	0.371878	Unknown								VIT_19s0014g03970	AT5G54490
Vitvi19g01969	0.719482	1.42883	1.11463	S-locus protein kinase	6	3.80449e-26	0.787901	2.99697	0.83053	0.147284	5.05651	2.32047	0.464756	Signaling.Signaling pathway.Protein kinase								VIT_19s0014g04630	AT4G27290
Vitvi19g01972	0.665209	-2.07711	-0.169767	Unknown protein	6	1.51099e-11	0.751818	4.89343	2.05024	0.529213	7.90193	0.36683	0.456769	Unknown								VIT_19s0014g04720	AT5G54530
Vitvi19g01981	0.506427	1.17802	1.64437	Oxygen evolving enhancer 3 (PsbQ)	6	1.18805e-15	0.813218	7.8582	1.51746	0.502878	11.3074	3.40082	1.83849	Metabolism.Primary metabolism.Generation of metabolite precursors and energy.Photosynthesis.Photosystem II	Transport overview.Macromolecule transport.Protein transport.Thylakoid targeting pathway	Transport overview.Primary Active Transporters.Light absorption-driven transporters.Photosynthetic Reaction Center						VIT_19s0014g05080	AT3G01440
Vitvi19g02002	0.162844	0.82795	0.48029	DNAJ heat shock N-terminal domain-containing	6	3.11939e-14	0.849543	14.9605	4.29801	3.94449	16.9012	7.31028	5.55429	Transport overview.Primary Active Transporters.P-P-bond hydrolysis-driven transporters.General Secretory Pathway (Sec)	Metabolism.Primary metabolism.Protein metabolism and modification.Protein folding.Chaperone-mediated protein folding.HSP-mediated protein folding.HSP-mediated protein folding co-chaperone							VIT_19s0177g00280	AT5G23240
Vitvi19g02349	1.0475	1.4064	0.469091	No hit	6	0.000578594	0.647055	17.8263	11.6266	19.7594	37.2644	29.4205	27.4031	No hit								VIT_19s0085g00660

## Sheet: Tempranillo_flesh
Table S4-2: DEGs between Tempranillo Blanco (TB) and Tempranillo Tinto (TT) in the ripening series for berry flesh tissue. Pre-veraison (PV), veraison (V) and pre-maturity (PM) stages were analysed. Significant DEGs according to maSigPro two-class time series analysis (significant if ≥1.75-fold change and FPKM >1 in at least one stage as well as Benjamini-Hochberg adjusted P≤0.05 and R-squared fi…
ID_CostV3	PV_logFC	V_logFC	PM_logFC	Functional annotation	DEG Cluster Tempranillo_Flesh	adj p-value	R-squared	TT_PV	TT_V	TT_PM	TB_PV	TB_V	TB_PM	Functionalcategory1	Functionalcategory2	Functionalcategory3	Functionalcategory4	Functionalcategory5	Functionalcategory6	Functionalcategory7	Functionalcategory8	ID_CRIBI	Bestarabidopsismatch
Vitvi00g02041	0.207817	-0.421022	-0.97496	S-locus lectin protein kinase	1	1.27973e-11	0.807062	3.26993	1.91724	5.31385	4.13542	1.26773	2.63887	Signaling.Signaling pathway.Protein kinase								VIT_00s0762g00030	AT1G11330
Vitvi01g00249	0.0344074	-0.426266	-0.857289	Myb family	1	4.45593e-09	0.809657	14.4354	5.10539	14.1365	16.1754	3.41297	7.7379	Regulation overview.Regulation of gene expression.Regulation of transcription.Transcription factor.G2-like family transcription factor								VIT_01s0011g03110	AT1G25550
Vitvi01g00383	-0.0776523	-0.808367	-0.346782	Repressor of RNA polymerase III transcription MAF1	1	1.4883e-13	0.852372	12.1221	9.8942	14.108	12.5102	5.06955	11.0537	Metabolism.Primary metabolism.Nucleobase, nucleoside, nucleotide, nucleic acid metabolism.Nucleic acid metabolism.RNA metabolism								VIT_01s0011g04610	AT5G13240
Vitvi01g00819	-0.381974	1.08857	-0.0185927	No hit	1	5.92428e-06	0.703973	17.2782	6.02227	16.4587	14.4178	11.8036	16.2266	No hit								VIT_01s0026g00600
Vitvi02g00975	-1.33453	-0.736166	-1.03295	DNAJ plastid division protein (ARC6)	1	1.43694e-65	0.963039	21.5468	18.1949	26.9027	9.23129	9.85224	13.0684	Cellular process.Cell growth and death	Cellular process.Cellular component organization and biogenesis.Organelle organization and biogenesis.Plastid organization and biogenesis.Plastid division							VIT_02s0033g00060	AT5G42480
Vitvi02g01005	-1.26155	-0.901719	-0.842151	PRLI-interacting factor L	1	4.70602e-13	0.847549	6.5843	5.97634	7.12015	2.91657	2.84389	3.91177	Transport overview.Incompletely characterized transport systems.Putative transport protein.Putative Tripartite Zn2+ Transporter								VIT_02s0033g00320	AT1G80480
Vitvi02g01098	-1.29023	-0.54169	-0.0606644	Single-strand DNA binding protein	1	0.000767413	0.637295	7.29427	4.91571	6.32225	3.17292	3.02333	6.04965	Metabolism.Primary metabolism.Nucleobase, nucleoside, nucleotide, nucleic acid metabolism.Nucleic acid metabolism.DNA metabolism.DNA replication	Metabolism.Primary metabolism.Nucleobase, nucleoside, nucleotide, nucleic acid metabolism.Nucleic acid metabolism.DNA metabolism.DNA recombination and repair.repair.Mismatch repair	Metabolism.Primary metabolism.Nucleobase, nucleoside, nucleotide, nucleic acid metabolism.Nucleic acid metabolism.DNA metabolism.DNA recombination and repair.recombination						VIT_02s0033g00930	AT3G18580
Vitvi02g01152	-0.57701	-0.995232	-0.646569	Unknown protein	1	2.51648e-08	0.78232	121.864	141.512	134.42	89.3502	63.976	86.0055	Unknown								VIT_02s0033g01160	AT5G45410
Vitvi02g01153	-1.50602	-0.681629	-1.20737	Replication protein RPA 70kDa subunit	1	2.07565e-13	0.835119	3.29059	5.18739	7.41103	1.17798	2.88633	3.13473	Metabolism.Primary metabolism.Nucleobase, nucleoside, nucleotide, nucleic acid metabolism.Nucleic acid metabolism.DNA metabolism.DNA replication								VIT_02s0033g01170	AT5G45400
Vitvi02g01154	-0.78173	-1.32467	-0.956307	Unknown protein	1	3.48514e-16	0.867418	55.1261	48.6748	57.3554	34.9131	17.5578	29.5856	Unknown								VIT_02s0033g01190	AT4G19140
Vitvi02g01161	-1.07935	-0.596959	-0.820959	Pentatricopeptide (PPR) repeat-containing	1	3.2793e-08	0.734323	3.0884	2.28337	4.21677	1.52396	1.32791	2.32993	Diverse functions.Gene family with diverse functions.Pentatricopeptide domain family								VIT_02s0033g01240	AT1G31840
Vitvi02g01162	-1.4526	-1.70847	-0.815594	Pentatricopeptide (PPR) repeat-containing protein	1	4.9919e-06	0.715213	5.27869	4.08257	4.31994	2.01884	1.05241	2.39761	Diverse functions.Gene family with diverse functions.Pentatricopeptide domain family								VIT_02s0033g01270	AT1G73400
Vitvi02g01163	-0.908285	-0.733128	-0.685694	Ankyrin repeat	1	2.18495e-50	0.952478	23.6755	27.7052	41.7464	13.6851	15.0961	25.8786	Transport overview.Accessory factors involved in transport.Auxiliary transport proteins.Ankyrin	Diverse functions.Gene family with diverse functions.Ankyrin domain family							VIT_02s0033g01300	AT4G19150
Vitvi02g01172	-1.21983	-0.924703	-0.9561	Unknown protein	1	5.70519e-08	0.77342	10.3571	13.0801	16.8167	4.77098	6.18859	8.59752	Unknown								VIT_02s0033g01340	AT3G45900
Vitvi02g01177	-1.25435	-0.664981	-0.852976	forminy 2 domain-containing protein	1	7.47059e-15	0.859295	5.2558	4.2245	6.65696	2.32498	2.37086	3.62546	Cellular process.Cellular component organization and biogenesis.Cytoskeleton organization and biogenesis.Actin organization and biogenesis								VIT_02s0033g01360	AT1G31810
Vitvi02g01211	-1.27771	-0.757022	-0.962123	RPD1 (root primordium defective 1)	1	7.21576e-19	0.889389	10.5933	9.1158	12.375	4.68441	4.84002	6.28378	Development.Root development								VIT_02s0087g00260	AT1G79120
Vitvi02g01225	-1.1809	-0.932447	-0.840546	Pentatricopeptide (PPR) repeat-containing protein	1	7.25092e-06	0.71137	3.64256	2.77686	3.35756	1.67786	1.26209	1.81758	Diverse functions.Gene family with diverse functions.Pentatricopeptide domain family								VIT_02s0087g00360	AT4G19440
Vitvi02g01232	-0.987713	-0.441137	-0.961856	Beta-amylase 8	1	2.43003e-11	0.821978	15.7188	11.2997	15.7922	8.57285	7.51183	8.03729	Metabolism.Primary metabolism.Carbohydrate metabolism.Polysaccharide metabolism.Starch and sucrose metabolism.Starch biosynthesis catabolism.Starch catabolism	Regulation overview.Regulation of gene expression.Regulation of transcription.Transcription factor.BES1 family transcription factor							VIT_02s0087g00430	AT5G45300
Vitvi02g01267	-1.1414	-0.808612	-0.882523	Nod factor	1	2.97424e-26	0.910226	16.7934	23.7702	30.1597	8.22414	12.249	16.2756	Signaling								VIT_02s0087g00650	AT5G45330
Vitvi02g01267	-1.35096	-0.0799914	-0.57871	Unknown protein	1	1.04886e-09	0.746488	2.77143	2.0148	5.55585	1.10466	1.72111	3.67431	Unknown								VIT_02s0087g00680	AT1G26110
Vitvi02g01268	-1.42055	-0.76467	-1.01917	Adapter-related protein complex 4 epsilon 1 sub	1	5.95308e-51	0.952498	26.4922	36.2547	45.7819	10.7024	19.2947	22.4746	Transport overview.Macromolecule transport.Protein transport.Protein coat	Cellular process.Cellular transport.Protein trafficking.Vesicle-mediated trafficking							VIT_02s0087g00690	AT1G31730
Vitvi02g01273	0.206959	-0.289056	-0.992526	Proteinase inhibitor I4, serpin	1	2.70078e-56	0.867746	1.48448	0.209079	7.61839	1.88723	0.133504	3.76234	Metabolism.Primary metabolism.Protein metabolism and modification.Proteolysis.Protease inhibition								VIT_02s0087g00750	AT1G55230
Vitvi02g01594	-0.852859	-0.543824	-0.518932	Disease resistance protein (NBS-LRR class)	1	3.33446e-16	0.872881	13.6231	7.68141	15.1945	8.1612	4.73814	10.5538	Diverse functions.Gene family with diverse functions.NBS-LRR superfamily	Response to stimulus.Stress response.Biotic stress response							VIT_02s0033g00520	AT4G27190
Vitvi03g00246	-0.32518	-0.276784	-1.0186	Glutamate receptor 2 GLUR2	1	1.32458e-05	0.700057	17.7486	13.9421	29.0976	15.411	10.6489	14.2622	Transport overview.Channels and pores.a-Type channels.Glutamate-gated Ion Channel of Neurotransmitter Receptors	Transport overview.Ion transport.Cation transport.Glutamate activated channel							VIT_03s0038g03920	AT4G35290
Vitvi03g01288	-1.1554	-0.71853	-1.60941	Zinc transporter ZIP5	1	8.82241e-26	0.911973	68.8855	100.557	298.473	33.6985	56.1982	98.1735	Transport overview.Electrochemical Potential-driven Transporters.Porters.Zinc (Zn2+)-Iron (Fe2+) Permease	Transport overview.Ion transport.Cation transport.Heavy metal ion transport.Zinc transport							VIT_03s0017g02170	AT1G05300
Vitvi03g01897	0.415293	-1.41397	-1.24196	Acyltransferase	1	8.84949e-41	0.9386	38.1659	11.1037	196.777	56.207	3.75471	84.9884	Unknown								VIT_00s2300g00010
Vitvi04g00194	-0.294096	0.133092	-0.886134	Hydroxyproline-rich glycoprotein	1	1.16924e-10	0.821091	8.71663	3.49973	7.83578	7.7226	3.48985	4.17732	Cellular process.Cellular component organization and biogenesis.Cell wall organization and biogenesis								VIT_04s0008g02270	AT5G21280
Vitvi04g00388	-0.0666599	-0.0683387	-0.814838	Zinc finger (C3HC4-type ring finger)	1	1.07968e-08	0.794766	606.472	374.314	836.936	631.875	333.148	470.406	Regulation overview.Regulation of gene expression.Regulation of transcription.Transcription factor.Zinc finger C3HC4 family transcription factor								VIT_04s0008g04480	AT5G25560
Vitvi04g00769	-0.300805	0.0539522	-0.810163	DNA-binding protein PD3, chloroplast	1	9.31624e-23	0.90396	4.09967	2.8666	8.3488	3.60203	2.70151	4.70214	Regulation overview.Regulation of gene expression.Regulation of transcription.Transcription factor.Jumonji family transcription factor								VIT_04s0069g01060	AT1G11950
Vitvi04g01160	-0.622878	-0.649714	-1.92573	Tyrosine specific protein phosphatase	1	6.17738e-12	0.841067	6.07967	9.01864	16.4273	4.2563	5.16686	4.22657	Signaling.Signaling pathway.Protein phosphatase								VIT_04s0023g00430	AT3G02800
Vitvi04g01412	-1.59665	-0.314821	-0.507771	Ferulate-5-hydroxylase	1	6.66626e-08	0.655852	4.11554	0.645165	5.00037	1.39556	0.446778	3.47554	Metabolism.Secondary metabolism.Phenylpropanoid metabolism.Phenylpropanoid biosynthesis								VIT_04s0023g02900	AT4G36220
Vitvi04g01788	-0.161353	-0.165155	-1.32488	Glutaredoxin	1	6.00234e-11	0.817159	113.278	105.642	245.213	109.67	85.9415	97.746	Response to stimulus.Stress response.Abiotic stress response.Oxidative stress response								VIT_04s0008g01120	AT4G33040
Vitvi04g01990	-0.539163	0.619908	-0.988783	No hit	1	1.09021e-10	0.819209	4.62744	3.91233	9.24187	3.42939	5.51279	4.58956	No hit								VIT_04s0069g01090
Vitvi05g00522	-0.481147	0.213751	-1.21808	MARD1 (mediator of ABA-regulated dormancy 1)	1	3.36769e-22	0.895303	28.7533	5.04127	22.6825	22.4117	5.31765	9.65737	Signaling.Hormone Signaling.ABA Signaling.ABA-mediated Signaling pathway	Development.Reproductive development.Seed dormancy	Signaling.Hormone Signaling.ABA Signaling.ABA-responsive						VIT_05s0020g03670	AT3G22550
Vitvi05g00613	0.391841	0.21812	-1.64855	No hit	1	5.06624e-19	0.883889	24.6096	26.3273	111.63	35.5709	28.005	35.2301	No hit								VIT_05s0020g04490
Vitvi05g00613	0.351785	0.124787	-1.3256	Unknown protein	1	3.2826e-13	0.85179	21.6268	24.1113	95.7707	30.2436	24.2311	37.998	Unknown								VIT_05s0020g04500	AT3G22970
Vitvi05g01042	-1.38133	-0.878802	-1.18977	Ankyrin repeat protein	1	1.62887e-87	0.971549	55.7276	57.9938	66.1751	23.2297	28.7603	28.9157	Diverse functions.Gene family with diverse functions.Ankyrin domain family								VIT_05s0136g00240	AT1G04780
Vitvi05g01202	-0.681022	-1.06683	-0.713133	Unknown protein	1	1.01524e-27	0.919182	27.8626	52.0777	57.1634	18.888	22.4979	34.7856	Unknown								VIT_05s0029g01220	AT5G49210
Vitvi05g01209	-1.63477	-1.10003	-1.32932	Unknown protein	1	4.44286e-20	0.885742	5.81176	4.96994	7.75118	1.95097	2.03788	3.00578	Unknown								VIT_05s0029g01230	AT4G13750
Vitvi05g01209	-1.60002	-1.34676	-1.30927	Unknown protein	1	1.43674e-12	0.692551	3.82768	1.97026	3.68365	1.28851	0.629951	1.41016	Unknown								VIT_05s0029g01240	AT4G13750
Vitvi05g01209	-1.52144	0.099479	-1.62983	Unknown protein	1	1.89881e-16	0.63177	2.97629	0.874429	2.86117	1.04477	0.857552	0.838867	Unknown								VIT_05s0029g01260	AT4G13750
Vitvi05g01209	-2.26819	-0.408345	-1.37542	Unknown protein	1	2.01147e-13	0.679361	1.55178	0.180121	2.73597	0.247719	0.0937027	0.97653	Unknown								VIT_05s0029g01270	AT4G13750
Vitvi05g01216	-1.10388	-1.01774	-1.10319	Auxin-independent growth promoter (axi 1)	1	3.33127e-34	0.931962	21.9585	33.17	38.2417	11.0628	14.7868	17.7128	Signaling.Hormone Signaling.Auxin Signaling.Auxin-mediated Signaling pathway								VIT_05s0029g01340	AT1G04910
Vitvi05g01219	-0.809476	-0.598963	-0.998263	RabGAP/TBC domain-containing protein	1	3.39571e-16	0.873561	5.27102	5.40526	12.1647	3.22131	3.19389	6.02009	Signaling.Signaling pathway.G-protein signaling pathway.RAB-GTPase regulation								VIT_05s0029g01350	AT4G13730
Vitvi05g01221	-0.78447	-0.746988	-0.87758	Ubiquitin-associated (UBA)	1	1.73847e-105	0.975829	49.7994	66.8396	70.7497	31.4497	36.2225	38.3495	Unclear								VIT_05s0029g01370	AT1G04850
Vitvi05g01223	-0.348669	-0.841188	-0.962307	UV radiation resistance associated	1	1.61462e-06	0.750493	4.00082	6.26777	8.00353	3.39563	3.11823	4.04202	Response to stimulus.Stress response.Abiotic stress response.Light stress response								VIT_05s0029g01380	AT2G32760
Vitvi05g01255	-1.3306	-0.918391	-0.842324	Protein transport protein Sec23A	1	1.42509e-74	0.967189	44.6507	71.7112	67.3718	19.2666	34.4787	37.2899	Transport overview.Macromolecule transport.Protein transport.Protein coat	Cellular process.Cellular transport.Protein trafficking.Vesicle-mediated trafficking	Metabolism.Primary metabolism.Protein metabolism and modification.Protein processing in endoplasmic reticulum						VIT_05s0062g00130	AT3G23660
Vitvi05g01264	-0.710513	-0.658954	-0.887872	Inner membrane import protein Tic22, Chloroplast	1	3.46161e-27	0.914985	54.7378	49.5722	69.9696	36.4274	28.4259	37.7192	Transport overview.Primary Active Transporters.P-P-bond hydrolysis-driven transporters.Chloroplast Env Prot Translocase	Transport overview.Macromolecule transport.Protein transport	Transport overview.Plastid membrane transport.Plastid membrane protein transport						VIT_05s0062g00220	AT3G23710
Vitvi05g01401	-1.17221	-1.00245	-0.829887	Survival of motor neuron protein-interacting protein 1	1	1.77048e-17	0.878527	17.3148	18.7898	26.2875	8.29977	8.4409	14.7223	Metabolism.Primary metabolism.Nucleobase, nucleoside, nucleotide, nucleic acid metabolism.Nucleic acid metabolism.RNA metabolism.RNA processing.mRNA processing.mRNA splicing	Transport overview.Macromolecule transport.RNA transport							VIT_05s0124g00330	AT1G54380
Vitvi05g01401	-1.32502	-0.69689	-0.852457	Survival of motor neuron protein-interacting protein 1	1	1.72505e-30	0.925689	22.5097	24.4612	40.5253	9.71199	13.7914	22.3479	Metabolism.Primary metabolism.Nucleobase, nucleoside, nucleotide, nucleic acid metabolism.Nucleic acid metabolism.RNA metabolism.RNA processing.mRNA processing.mRNA splicing	Transport overview.Macromolecule transport.RNA transport							VIT_05s0124g00340	AT1G54380
Vitvi05g01405	-1.0646	-1.03381	-0.968963	Protein kinase Pti1	1	3.37369e-99	0.97429	94.8338	125.844	150.54	49.3467	55.925	76.7137	Response to stimulus.Stress response.Biotic stress response.Plant-pathogen interaction	Signaling.Signaling pathway.Protein kinase							VIT_05s0124g00360	AT3G59350
Vitvi05g01408	-1.50091	-0.485325	-0.73704	2-isopropylmalate synthase B	1	2.97399e-17	0.871774	30.5823	17.1788	26.5835	11.6904	11.0879	15.8857	Metabolism.Primary metabolism.Amino acid metabolism.Valine, leucine, and isoleucine metabolism.Valine, leucine, and isoleucine biosynthesis	Metabolism.Primary metabolism.Carbohydrate metabolism.Monosaccharide metabolism.Pyruvate metabolism	Metabolism.Secondary metabolism.Primary amino acids derivated metabolism.Glucosinolate metabolism	Metabolism.Primary metabolism.Amino acid metabolism.Amino acid biosynthesis					VIT_05s0124g00400	AT1G74040
Vitvi05g01409	-1.0614	-0.901406	-0.784028	UBX domain-containing protein	1	1.31029e-24	0.909053	44.4209	47.3691	53.2652	23.1259	23.1119	30.6971	Unknown								VIT_05s0124g00410	AT2G43210
Vitvi05g01413	-1.00094	-0.708908	-1.20262	Pentatricopeptide (PPR) repeat-containing protein	1	6.66719e-12	0.83953	9.48115	6.53532	8.67879	5.09709	3.5775	3.69571	Diverse functions.Gene family with diverse functions.Pentatricopeptide domain family								VIT_05s0124g00470	AT1G06710
Vitvi05g01424	-0.885363	-0.403371	-0.392472	Unknown protein	1	9.35843e-09	0.785901	12.7158	14.6208	13.9482	7.44121	9.98993	10.5834	Unknown								VIT_05s0124g00580	AT2G43250
Vitvi05g01465	-1.30056	-0.902165	-1.69494	Unknown protein	1	9.60289e-40	0.938292	26.7852	24.4034	44.4	11.7717	11.9323	13.6116	Unknown								VIT_05s0102g00070	AT2G31600
Vitvi05g02044	-1.07491	-0.428121	-0.941525	Unknown protein	1	7.24034e-26	0.913762	31.5544	16.6838	30.5272	16.2566	11.2079	15.8161	Unknown								VIT_05s0029g00110	AT4G13630
Vitvi05g02044	-0.919293	-1.0019	-0.650188	No hit	1	1.70743e-09	0.803809	12.6598	11.1573	11.7813	7.23298	4.98973	7.45269	No hit								VIT_05s0029g00120
Vitvi05g02099	-1.49595	-0.703746	-0.735255	PUMILIO 5 (APUM5)	1	1.18105e-21	0.895389	12.0983	5.53965	10.1007	4.58995	3.03667	6.01043	Regulation overview.Regulation of gene expression.Regulation of translation.Translation repression								VIT_05s0062g00010	AT3G20250
Vitvi05g02100	-0.977394	-1.57805	-1.7014	F-box family protein	1	7.40396e-15	0.863629	6.22277	8.64114	14.6741	3.37978	2.54391	4.42019	Metabolism.Primary metabolism.Protein metabolism and modification.Proteolysis.cytoplasmic and nuclear protein degradation.Ubiquitin-mediated proteolysis								VIT_05s0062g00020
Vitvi06g00803	-0.131614	-1.3991	-2.46938	Trans-cinnamate 4-monooxygenase	1	3.89822e-10	0.821971	13.0306	39.7079	67.9895	12.9497	13.7438	12.0761	Metabolism.Primary metabolism.Amino acid metabolism.Aromatic amino acid metabolism.Phenylalanine metabolism.Phenylalanine biosynthesis	Metabolism.Secondary metabolism.Phenylpropanoid metabolism.Phenylpropanoid biosynthesis							VIT_06s0004g08150	AT2G30490
Vitvi07g00166	0.820443	-1.30822	-2.0988	Early-responsive to dehydration	1	7.37855e-121	0.843892	0.0271184	0.193616	3.96867	0.152036	0	0.829635	Response to stimulus.Stress response.Abiotic stress response.Drought stress response								VIT_07s0104g00360	AT4G02900
Vitvi07g00301	-0.0151096	-1.28206	-0.952616	Rubber elongation factor (REF)	1	1.16363e-28	0.924164	143.397	198.397	906.538	155.648	71.0415	465.244	Unclear								VIT_07s0005g00170	AT2G47780
Vitvi07g01795	-0.0218961	-0.750386	-0.897426	Aspartyl protease	1	6.44681e-10	0.816287	5.5795	9.99187	16.9284	5.98628	5.3852	9.01916	Metabolism.Primary metabolism.Protein metabolism and modification.Proteolysis.Peptidase-mediated proteolysis								VIT_07s0031g01170	AT5G10080
Vitvi07g02199	-1.55739	-1.22313	-2.19006	Glycosyl hydrolase family 1 protein	1	2.91152e-14	0.723644	0.496771	0.512056	4.32533	0.0978509	0.130844	0.849185	Metabolism.Primary metabolism.Carbohydrate metabolism.Carbohydrate catabolism								VIT_07s0005g00370	AT1G02850
Vitvi07g02242	0.803753	0.85363	0.206266	Glycosyl transferase family 8 protein	1	4.06358e-27	0.923519	16.5044	2.1279	53.2623	31.8763	3.58084	61.3595	Metabolism.Primary metabolism.Carbohydrate metabolism.Glycosyl transference								VIT_07s0005g01980	AT2G47180
Vitvi08g00768	-0.00319119	-1.9499	-2.52042	Abscisic acid receptor PYL4 RCAR10	1	7.3004e-11	0.750729	0.426432	0.375528	5.53443	0.463358	0	0.860312	Signaling.Hormone Signaling.ABA Signaling.ABA-mediated Signaling pathway								VIT_08s0058g00470	AT2G38310
Vitvi08g01478	-0.934886	-1.99851	-4.02432	Anthocyanin membrane protein 1 (Anm1)	1	2.78258e-24	0.804721	0.109077	0.924892	1.91012	0	0.120662	0	Transport overview.Electrochemical Potential-driven Transporters.Porters.Drug/Metabolite Transporter.Thiamine Pyrophosphate Transporter								VIT_08s0007g03560	AT3G59310
Vitvi08g01852	-0.885374	0.523153	-0.26771	Basic helix-loop-helix (bHLH) family	1	7.6424e-07	0.699076	2.83663	1.25183	3.30405	1.61351	1.68239	2.72007	Regulation overview.Regulation of gene expression.Regulation of transcription.Transcription factor.bHLH family transcription factor								VIT_08s0007g07810	AT2G42280
Vitvi09g00083	0.172861	-0.509857	-1.28248	Unknown protein	1	5.70012e-18	0.853378	9.66255	1.04205	9.16959	11.8857	0.627872	3.69152	Unknown								VIT_09s0002g01060	AT1G54120
Vitvi09g00617	0.207655	-0.203762	-1.76064	Chloroplast post-illumination chlorophyll fluorescence increase protein	1	2.70821e-19	0.887594	7.14958	2.91227	12.6775	9.01708	2.27609	3.64888	Unknown								VIT_09s0002g06980	AT3G15840
Vitvi09g01799	-0.984653	0.310288	-1.46118	No hit	1	1.19869e-08	0.76602	4.27795	1.94413	17.1351	2.29124	2.21325	6.12093	No hit								VIT_09s0070g00070
Vitvi10g02321	-0.333696	0.101924	-1.13213	Curculin (mannose-binding) lectin	1	1.91592e-18	0.634719	1.70992	0.578452	3.07422	1.45157	0.571329	1.33299	Unknown								VIT_00s0347g00080	AT1G11330
Vitvi11g00048	0.0200498	-0.823387	-0.0871338	Senescence-associated protein	1	4.64086e-18	0.876977	341.235	358.31	686.27	379.719	189.093	646.471	Unknown								VIT_11s0016g00690	AT5G20700
Vitvi11g00108	0.142808	-0.204227	-1.1738	Lecithine cholesterol acyltransferase	1	7.60138e-14	0.793508	1.42844	1.44383	5.76128	1.73206	1.12013	2.48111	Metabolism.Primary metabolism.Lipid metabolism.Glycerolipid metabolism.Glycerophospholipid metabolism	Metabolism.Primary metabolism.Lipid metabolism.Steroid metabolism							VIT_11s0016g01470	AT5G13640
Vitvi11g00244	0.0701059	-0.690984	-1.14107	Acid phosphatase class B	1	1.65195e-13	0.845553	24.7633	31.4043	64.7767	28.382	17.5843	29.3825	Metabolism.Primary metabolism.Carbohydrate metabolism.Monosaccharide metabolism.Inositol phosphate metabolism	Metabolism.Primary metabolism.Coenzyme and prosthetic group metabolism.Riboflavin metabolism	Metabolism.Cellular metabolism.Phosphate metabolism						VIT_11s0016g02910	AT4G29260
Vitvi11g00505	-0.410918	0.357597	-1.96255	UDP-glucuronic acid/UDP-N-acetylgalactosamine transporter	1	1.04492e-07	0.616689	0.758702	0.341574	4.46518	0.589516	0.43008	1.05143	Transport overview.Electrochemical Potential-driven Transporters.Porters.Drug/Metabolite Transporter.UDP-glucu/UDP-N-acgalactosamine Transporter Fam								VIT_11s0016g05710	AT4G32272
Vitvi11g00565	0.00607645	-0.361547	-0.858108	Oxidoreductase, 2OG-Fe(II) oxygenase	1	3.65575e-19	0.882944	185.76	170.503	292.964	204.368	121.28	161.577	Metabolism.Cellular metabolism.Oxidation reduction.2OG-Fe(II) oxygenase superfamily								VIT_11s0118g00390	AT1G49390
Vitvi13g01772	-0.7209	-1.20748	0.90964	Polygalacturonase inhibiting protein 1 PGIP1	1	3.96283e-06	0.636428	3.56302	1.20696	1.94815	2.30435	0.406284	3.76523	Cellular process.Cellular component organization and biogenesis.Cell wall organization and biogenesis.Cell wall metabolism.Cell wall modification.Pectin modification.Inhibition of pectin modification								VIT_13s0064g01370	AT5G06860
Vitvi13g01848	-0.152962	-0.649457	-1.09242	SC35 splicing factor SCL30a, 30a kD	1	1.51096e-05	0.71619	2.38095	3.06955	5.58386	2.32034	1.73046	2.54924	Metabolism.Primary metabolism.Nucleobase, nucleoside, nucleotide, nucleic acid metabolism.Nucleic acid metabolism.RNA metabolism.RNA processing.mRNA processing.mRNA splicing								VIT_13s0156g00010
Vitvi13g02376	-1.61834	2.21092	-0.237892	Isoamylase isoform 3	1	0.000343716	0.650429	8.18106	0.571886	4.7477	2.8157	2.83098	4.00216	Metabolism.Primary metabolism.Carbohydrate metabolism.Polysaccharide metabolism.Starch and sucrose metabolism.Starch biosynthesis catabolism.Starch branching								VIT_00s0131g00420
Vitvi14g01527	0.129034	-0.30198	-1.41945	Unknown protein	1	2.08965e-05	0.70419	18.4305	26.3901	59.3507	21.9729	19.8259	21.6818	Unknown								VIT_14s0068g01840
Vitvi14g01695	-0.656228	-0.17025	-1.07582	Nuclear pore complex protein Nup210	1	0.000384612	0.650433	6.72175	3.43533	5.50696	4.60002	2.75366	2.54375	Development.Reproductive development.Embryo development	Transport overview.Macromolecule transport.RNA transport							VIT_14s0066g00540	AT5G40480
Vitvi14g02950	-0.315813	-0.415887	-1.18548	RPK1 (receptor-like protein kinase 1)	1	7.89241e-11	0.807289	16.1998	5.82378	19.4897	14.1564	4.01467	8.48883	Signaling.Signaling pathway.Protein kinase								VIT_14s0068g00970	AT3G02130
Vitvi15g00298	-0.907061	-0.38008	-1.17624	Phosphoesterase	1	1.18252e-16	0.879199	20.9876	22.9818	55.9587	12.1348	16.0179	24.7274	Unclear								VIT_15s0045g00380	AT3G03530
Vitvi15g01073	-0.304641	-0.212502	-1.74236	Anthocyanidine rhamnosyl-transferase	1	3.53039e-12	0.848948	8.15196	5.00051	23.5721	7.16721	3.97135	6.94937	Metabolism.Secondary metabolism.Phenylpropanoid metabolism.Flavonoid metabolism.Flavonoid biosynthesis.Anthocyanin biosynthesis.Anthocyanin-glycoside biosynthesis								VIT_15s0046g01970	AT2G22590
Vitvi15g01346	-1.26787	-0.405814	-1.98002	Phosphatidylglycerol specific phospholipase C	1	8.97157e-29	0.925967	38.0457	44.0739	117.292	17.1161	30.5434	29.5281	Metabolism.Primary metabolism.Amino acid metabolism.Glycine, serine, and threonine metabolism	Metabolism.Primary metabolism.Carbohydrate metabolism.Monosaccharide metabolism.Inositol phosphate metabolism	Metabolism.Primary metabolism.Lipid metabolism.Glycerolipid metabolism.Glycerophospholipid metabolism	Metabolism.Primary metabolism.Lipid metabolism.Ether lipid metabolism	Signaling.Signaling pathway.Calcium sensors and Signaling	Signaling.Signaling pathway.Phospholipid Signaling			VIT_15s0045g00370	AT3G03530
Vitvi15g01643	-0.503169	-0.558506	-2.31497	UDP-glucosyltransferase	1	2.64961e-11	0.687477	4.07431	0.573403	3.28939	3.09403	0.314709	0.56046	Metabolism.Secondary metabolism.Phenylpropanoid metabolism.Flavonoid metabolism.Flavonoid biosynthesis	Metabolism.Primary metabolism.Carbohydrate metabolism.Glycosyl transference							VIT_15s0046g01980	AT2G22590
Vitvi16g00183	-0.950802	0.0819388	-0.03328	Crp1 protein	1	1.19681e-05	0.71418	2.39833	1.72676	2.83715	1.2891	1.66337	2.76631	Metabolism.Primary metabolism.Nucleobase, nucleoside, nucleotide, nucleic acid metabolism.Nucleic acid metabolism.RNA metabolism.RNA processing.mRNA processing								VIT_16s0039g02560	AT5G42310
Vitvi16g02097	-0.925757	0.103441	0.128604	DNA mismatch repair protein MSH3	1	6.1118e-05	0.691366	4.42853	2.48229	4.25567	2.47851	2.42577	4.65853	Metabolism.Primary metabolism.Nucleobase, nucleoside, nucleotide, nucleic acid metabolism.Nucleic acid metabolism.DNA metabolism.DNA recombination and repair.repair.Mismatch repair								VIT_00s0388g00030	AT4G25540
Vitvi17g00103	-0.0642883	-0.860661	-0.555693	RGP1 (reversibly glycosylated polypeptide 1)	1	2.13643e-05	0.711799	26.283	27.6462	33.6546	27.3857	13.6766	22.8291	Metabolism.Primary metabolism.Carbohydrate metabolism.Monosaccharide metabolism.Galactose metabolism	Cellular process.Cellular component organization and biogenesis.Cell wall organization and biogenesis.Cell wall metabolism.Cell wall biosynthesis.Cellulose biosynthesis	Metabolism.Primary metabolism.Protein metabolism and modification.Protein modification.Protein glycosylation						VIT_17s0000g01290	AT3G02230
Vitvi17g00106	-0.74473	-0.1135	-1.28525	Unknown	1	1.84302e-10	0.814583	5.1197	4.77186	17.4081	3.27675	3.98857	7.06043	Unknown								VIT_17s0000g01340
Vitvi17g01229	-0.299088	-1.0956	-0.353864	RNA recognition motif (RRM)-containing protein	1	1.42114e-05	0.721704	5.52911	7.95142	10.1417	4.87243	3.30899	7.89908	Unknown								VIT_17s0053g00770	AT1G73530
Vitvi18g01608	0.825485	0.0100901	-1.02394	Peroxidase 12	1	0.00166485	0.6079	3.47803	2.57615	7.79235	6.81691	2.35195	3.76396	Metabolism.Primary metabolism.Amino acid metabolism.Aromatic amino acid metabolism.Phenylalanine metabolism.Phenylalanine biosynthesis	Metabolism.Cellular metabolism.Methane metabolism	Response to stimulus.Stress response.Abiotic stress response.Oxidative stress response						VIT_18s0072g00160	AT1G71695
Vitvi18g02423	0.821188	-1.00526	0.0555027	Heat shock protein precursor 22.0 kDa class IV	1	5.34023e-08	0.776537	552.889	281.764	1176.19	1076.32	133.983	1238.51	Metabolism.Primary metabolism.Protein metabolism and modification.Protein folding.Chaperone-mediated protein folding.HSP-mediated protein folding	Metabolism.Primary metabolism.Protein metabolism and modification.Protein processing in endoplasmic reticulum							VIT_18s0089g01270	AT4G10250
Vitvi18g02606	-1.32166	-0.144219	-1.22605	No hit	1	4.32665e-12	0.835123	6.91163	3.5935	17.4685	2.93492	2.93567	7.37377	No hit								VIT_18s0001g07390
Vitvi18g02754	-0.631434	-1.25935	-1.36407	Unknown protein	1	1.92224e-15	0.855799	191.267	87.8289	300.489	136.554	33.3231	117.432	Unknown								VIT_18s0001g12680
Vitvi19g00272	0.140745	-0.126913	-0.962739	Peroxisomal membrane protein	1	4.08635e-44	0.946504	164.798	157.52	443.326	198.498	132.055	228.378	Unknown								VIT_19s0014g03320	AT1G52870
Vitvi19g02033	-0.515525	0.135942	-1.09464	No hit	1	3.16835e-12	0.843815	10.4517	9.54859	22.2102	7.92781	9.52079	10.3214	No hit								VIT_19s0090g01090
VIT_07s0141g00620	-0.36572	0.948635	0.143773	Bile acid:sodium symporter	2	0.000108335	0.684902	7.21233	3.52626	5.16366	6.0701	6.27871	5.71109	Transport overview.Electrochemical Potential-driven Transporters.Porters.Bile Acid:Na+ Symporter	Transport overview.Ion transport.Cation transport.Sodium transport.Sodium:organic acid symport							VIT_07s0141g00620	AT3G25410
Vitvi01g00075	0.286188	1.76725	1.34685	Unknown protein	2	3.8024e-38	0.919057	12.9401	2.33447	0.621994	17.2237	7.48783	1.77305	Unknown								VIT_01s0011g00850	AT2G03420
Vitvi01g00170	-0.0773168	1.03429	0.212374	Photosystem II stability/assembly factor, chloroplast (HCF136)	2	6.00584e-25	0.914291	10.9554	2.62586	3.77812	11.3081	4.99872	4.3919	Metabolism.Primary metabolism.Generation of metabolite precursors and energy.Photosynthesis.Photosystem II								VIT_01s0011g02150	AT5G23120
Vitvi01g00327	-0.3228	0.162755	-0.914303	Wall-associated kinase	2	1.83455e-62	0.947697	10.166	2.58826	2.28552	8.83056	2.64007	1.15263	Signaling.Signaling pathway.Protein kinase								VIT_01s0011g03980	AT1G25390
Vitvi01g00647	-0.0968695	1.68537	1.64024	Inorganic phosphate transporter 2-1, chloroplast precursor	2	1.40515e-133	0.957396	24.635	2.49476	0.17254	25.0922	7.53538	0.801693	Transport overview.Electrochemical Potential-driven Transporters.Porters.Major Facilitator Superfamily.Phosphate: H+ Symporter	Transport overview.Ion transport.Anion transport.Phosphate transport							VIT_00s0291g00060	AT3G26570
Vitvi01g00711	0.78155	1.03822	1.24413	Naphthoate synthase	2	6.6735e-09	0.797043	8.4557	5.48091	5.52573	15.9321	10.3268	13.2448	Metabolism.Primary metabolism.Coenzyme and prosthetic group metabolism.Biosynthesis of derivatives of dehydroquinic acid, shikimic acid and chorismic acid.Ubiquinone biosynthesis	Metabolism.Secondary metabolism.Terpenoid metabolism.Terpenoid biosynthesis.Terpenoid-quinone biosynthesis							VIT_01s0127g00420	AT1G60550
Vitvi01g01373	0.170564	0.486228	1.72447	YGGT	2	1.72732e-103	0.959736	18.6942	1.50462	0.368144	22.9437	1.9578	1.50302	Unknown								VIT_01s0010g01170	AT5G36120
Vitvi01g01432	0.0941299	0.0390915	0.834649	Unknown	2	1.86259e-18	0.847591	7.77283	3.45801	1.16395	9.04972	3.22331	2.17125	Unknown								VIT_01s0010g01610
Vitvi01g01462	-0.235118	1.27839	1.57497	Pentatricopeptide (PPR) repeat-containing protein	2	1.10326e-23	0.882227	11.7011	2.69044	0.702868	10.8133	6.08417	2.33883	Diverse functions.Gene family with diverse functions.Pentatricopeptide domain family								VIT_01s0010g01900	AT5G13770
Vitvi01g01956	-0.316691	0.0885935	1.27406	Phosphatidic acid phosphatase alpha	2	1.54698e-85	0.930653	13.596	4.76505	0.61508	11.8696	4.59959	1.66296	Metabolism.Primary metabolism.Lipid metabolism.Glycerolipid metabolism.Glycerophospholipid metabolism	Metabolism.Primary metabolism.Lipid metabolism.Ether lipid metabolism	Metabolism.Primary metabolism.Lipid metabolism.Sphingolipid metabolism						VIT_01s0011g04160	AT3G02600
Vitvi01g02006	0.498849	1.92982	1.41421	Unknown	2	2.88763e-06	0.626723	1.20828	0.210929	0	1.91436	1.06235	0.208018	Unknown								VIT_01s0011g06350
Vitvi01g02039	-0.547105	0.877243	0.342356	Unknown protein	2	4.204e-42	0.943475	18.1352	4.66404	2.90278	13.4837	7.86394	3.70935	Unknown								VIT_00s0225g00120	AT5G40460
Vitvi02g00068	0.654418	0.917858	0.48715	Transmembrane protein FT27/PFT27	2	1.11064e-29	0.895939	4.04655	1.40537	1.00339	7.01518	2.51209	1.45494	Transport overview.Incompletely characterized transport systems.Putative transport protein.PF27								VIT_02s0025g00720	AT1G64150
Vitvi02g00076	0.064895	0.634854	1.3177	Lactoylglutathione lyase	2	1.25693e-09	0.756185	4.38645	1.15629	0.974475	5.00574	1.69293	2.61264	Metabolism.Primary metabolism.Carbohydrate metabolism.Monosaccharide metabolism.Pyruvate metabolism	Metabolism.Primary metabolism.Organic acid metabolism.Pyruvate fermentation	Response to stimulus.Stress response.Abiotic stress response.Oxidative stress response						VIT_02s0025g00850	AT5G41650
Vitvi02g00083	0.147523	1.49854	0.958019	ABC transporter C member 15	2	2.10208e-23	0.684998	2.79549	0.418463	0.197651	3.38819	1.28858	0.50127	Transport overview.Macromolecule transport.Multidrug transport.Multidrug ABC transport								VIT_02s0025g00970	AT3G59140
Vitvi02g00112	0.288011	1.43362	-0.892888	NADPH HC toxin reductase	2	7.07487e-149	0.949266	16.5366	1.10953	0.435815	22.0299	2.91847	0.176775	Metabolism.Primary metabolism.Nucleobase, nucleoside, nucleotide, nucleic acid metabolism.Nudix hydrolase family	Response to stimulus.Stress response.Abiotic stress response							VIT_02s0025g01260	AT1G61720
Vitvi02g00133	-0.149469	1.76483	1.07489	Unknown protein	2	2.52746e-85	0.947754	23.022	2.32904	0.288487	22.6047	7.45832	0.745239	Unknown								VIT_02s0025g01470	AT4G23890
Vitvi02g00225	0.732417	0.831723	0.854738	O-succinylhomoserine sulfhydrylase	2	7.56619e-64	0.963145	74.9594	20.5	6.83928	134.501	33.185	12.4549	Metabolism.Primary metabolism.Amino acid metabolism.Methionine metabolism	Metabolism.Primary metabolism.Amino acid metabolism.Cysteine metabolism	Metabolism.Cellular metabolism.Amino acid derivative metabolism.Selenoamino acid metabolism	Metabolism.Cellular metabolism.Nitrogen and sulfur metabolism.Sulfur metabolism.Sulfate assimilation	Metabolism.Primary metabolism.Amino acid metabolism.Cysteine and methionine metabolism				VIT_02s0025g02560	AT1G64660
Vitvi02g00235	0.407094	2.69428	0	Unknown protein	2	1.11341e-14	0.799417	2.57853	0.0647311	0	3.76828	1.03011	0	Unknown								VIT_02s0025g02640	AT1G64680
Vitvi02g00509	0.145005	1.62621	0.782716	Thylakoid lumenal protein	2	9.25736e-13	0.824012	12.3031	3.11217	1.97172	14.8389	8.95528	3.47807	Unknown								VIT_02s0154g00040	AT1G12250
Vitvi02g00510	-1.03563	-1.10501	0	Abnormal floral organs	2	2.18163e-74	0.878191	1.97623	0.150948	0	0.983685	0	0	Regulation overview.Regulation of gene expression.Regulation of transcription.Transcription factor.C2C2-YABBY family transcription factor								VIT_02s0154g00070	AT2G45190
Vitvi02g00915	-0.0386092	1.23691	1.4609	Phosphoribulokinase	2	1.00159e-75	0.962594	147.48	19.4093	4.49625	156.796	43.0218	12.5815	Metabolism.Primary metabolism.Carbon fixation	Metabolism.Primary metabolism.Generation of metabolite precursors and energy.Photosynthesis.Calvin cycle							VIT_02s0109g00080
Vitvi02g01179	-1.50743	-0.597275	-0.782689	Sodium:solute symporter family protein	2	8.40426e-91	0.948995	14.0922	4.84101	1.51322	5.31675	2.85982	0.826256	Transport overview.Electrochemical Potential-driven Transporters.Porters.Solute:Sodium Symporter	Transport overview.Macromolecule transport							VIT_02s0033g01370	AT5G45380
Vitvi02g01227	-1.3954	-0.677721	-0.735729	Anthranilate N-hydroxycinnamoyl/benzoyltransferase	2	4.05391e-60	0.939904	50.5072	1.35114	0.488951	20.9518	0.720977	0.24337	Metabolism.Primary metabolism.Amino acid metabolism.Aromatic amino acid metabolism.Aromatic amino acid biosynthesis	Metabolism.Cellular metabolism.Phytoalexin metabolism.Phytoalexin biosynthesis	Metabolism.Secondary metabolism.Aromatic compound metabolism.Aromatic compound biosynthesis						VIT_02s0087g00370	AT1G31490
Vitvi02g01266	-1.24081	-0.97925	-0.572461	Unknown	2	2.37958e-14	0.63953	1.94795	0.572557	0.0609183	0.82296	0.204646	0	Unknown								VIT_02s0087g00640
Vitvi02g01270	1.00938	-0.405367	0	Receptor protein kinase	2	5.79277e-51	0.900729	3.37837	0.65607	0	7.54269	0.419833	0	Signaling.Signaling pathway.Protein kinase								VIT_02s0087g00720	AT3G19300
Vitvi02g01375	0.385501	0.86676	0.145334	Nodulin MtN21 family	2	3.4485e-27	0.914081	5.73445	1.73786	2.3807	8.20271	2.97002	2.64315	Transport overview.Electrochemical Potential-driven Transporters.Porters.Drug/Metabolite Transporter.Plant Drug/Metabolite Exporter								VIT_02s0025g03140
Vitvi02g01529	-0.115824	1.24861	-0.0649604	Chlororespiratory reduction 4 (CRR4)	2	7.55829e-72	0.754401	2.18161	0.538843	0.0909845	2.18379	1.32394	0.0813754	Unknown								VIT_02s0012g02540	AT1G31920
Vitvi02g01661	-1.4622	0.765594	-1.54206	No hit	2	3.35821e-16	0.850308	8.65606	0.636093	0.239153	3.3403	1.06328	0	No hit								VIT_02s0087g00380
Vitvi02g01811	0.258211	0.943247	1.5004	Zeaxanthin epoxidase, chloroplast precursor	2	4.88999e-80	0.949295	11.2891	3.11858	0.827141	14.7381	5.54439	2.56591	Metabolism.Secondary metabolism.Terpenoid metabolism.Tetraterpenoid metabolism.Tetraterpenoid biosynthesis.Carotenoid biosynthesis	Regulation overview.Regulation of gene expression.Regulation of transcription.Transcription factor.FHA family transcription factor	Response to stimulus.Stress response.Abiotic stress response.Light stress response	Signaling.Hormone Signaling.ABA Signaling.ABA metabolism.ABA biosynthesis					VIT_00s0533g00020	AT2G35660
Vitvi03g00048	0.472747	1.42026	2.44472	fructose-bisphosphate aldolase, chloroplast precursor	2	2.83247e-147	0.979772	156.045	4.92018	1.3593	238.309	12.1339	7.94674	Metabolism.Primary metabolism.Carbohydrate metabolism.Glycolysis Gluconeogenesis	Metabolism.Primary metabolism.Carbohydrate metabolism.Monosaccharide metabolism.Monosaccharide catabolism.Pentose-phosphate shunt	Metabolism.Primary metabolism.Carbohydrate metabolism.Monosaccharide metabolism.Fructose and mannose metabolism	Metabolism.Primary metabolism.Carbon fixation	Metabolism.Primary metabolism.Generation of metabolite precursors and energy.Photosynthesis.Calvin cycle				VIT_03s0038g00670	AT2G21330
Vitvi03g00077	-0.283931	1.83634	2.09296	Anthranilate N-benzoyltransferase protein 1	2	9.84601e-14	0.669295	2.33115	0.417722	0.126832	2.0631	1.6575	0.948489	Metabolism.Primary metabolism.Amino acid metabolism.Aromatic amino acid metabolism.Aromatic amino acid biosynthesis	Metabolism.Cellular metabolism.Phytoalexin metabolism.Phytoalexin biosynthesis	Metabolism.Secondary metabolism.Aromatic compound metabolism.Aromatic compound biosynthesis						VIT_03s0038g01330	AT3G26040
Vitvi03g00121	-0.0668833	0.115557	-1.07968	Cold shock protein-1	2	7.16738e-51	0.951568	91.2877	30.299	54.4746	95.376	29.8656	25.5455	Regulation overview.Regulation of gene expression.Regulation of transcription.Transcription factor.CSD family transcription factor								VIT_03s0038g02130	AT4G38680
Vitvi03g00373	-0.556428	0.836054	-0.386279	Caffeine synthase	2	1.26946e-92	0.972993	8.54585	1.68796	1.73501	6.29045	2.82425	1.29654	Metabolism.Primary metabolism.Nucleobase, nucleoside, nucleotide, nucleic acid metabolism.Nucleotide metabolism.Purine metabolism								VIT_03s0063g02040	AT1G49380
Vitvi03g00413	0.415797	1.12711	-0.271857	CYP82C4	2	7.25565e-98	0.948809	18.3673	0.913499	0.215867	26.8437	1.94906	0.157126	Metabolism.Cellular metabolism.Oxidation reduction.Cytochrome P450 oxidoreductase								VIT_03s0063g01480	AT4G31940
Vitvi03g00666	1.33898	0.541395	0.530182	LIM domain protein WLIM1	2	1.09372e-33	0.880797	5.06193	0.269863	0.071529	14.1795	0.410075	0.158655	Regulation overview.Regulation of gene expression.Regulation of transcription.Transcription factor.LIM family transcription factor								VIT_03s0091g01010	AT1G10200
Vitvi03g00712	0.879387	0.839825	1.00688	Phytosulfokines PSK2	2	1.23242e-152	0.976088	88.9983	0.777535	0	179.678	1.35513	0.126121	Signaling.Signaling pathway.Signaling molecules.Signaling peptide.Ligand peptide								VIT_03s0088g00290
Vitvi03g01524	0.376184	2.05108	1.21742	flavonoid 3-monooxygenase	2	3.69594e-18	0.845519	8.61571	0.802489	0.0943798	12.2239	3.41198	0.384767	Metabolism.Secondary metabolism.Phenylpropanoid metabolism.Flavonoid metabolism.Flavonoid biosynthesis								VIT_03s0063g01690	AT4G31940
Vitvi03g01603	0.545428	1.23035	0.240504	Unknown protein	2	1.98601e-72	0.961415	76.2223	5.65602	1.51424	120.225	12.1871	1.80949	Unknown								VIT_03s0091g00500	AT3G19550
Vitvi04g00091	-0.551351	-0.77443	-1.33617	CYP706A12	2	6.60862e-78	0.915484	14.089	0.882732	1.01816	10.4349	0.418333	0.32734	Metabolism.Cellular metabolism.Oxidation reduction.Cytochrome P450 oxidoreductase								VIT_04s0008g01100	AT2G26170
Vitvi04g00202	-0.0588611	0.869066	-0.239977	Kelch repeat-containing F-box protein	2	8.98698e-78	0.968041	39.6572	7.73097	7.59671	41.5357	12.8956	6.40575	Unknown								VIT_04s0008g02380	AT2G24540
Vitvi04g00229	0.209463	0.0202973	0.875292	PAP/fibrillin family	2	1.98803e-79	0.968925	14.8542	5.05288	2.42854	18.736	4.64603	4.5538	Cellular process								VIT_04s0008g02640	AT5G19940
Vitvi04g00282	0.407517	1.45355	0.852863	Lachrymatory factor synthase	2	2.48453e-70	0.937062	10.1074	0.534402	1.11612	14.6512	1.53315	2.11413	Metabolism.Secondary metabolism								VIT_04s0008g03200	AT4G32870
Vitvi04g00334	-0.629565	-0.272897	-0.86257	Membrane protein	2	3.08191e-09	0.795189	5.29451	2.58425	3.7686	3.68301	1.91798	2.01396	Unknown								VIT_04s0008g03820	AT2G25737
Vitvi04g01421	0.0506913	1.77567	1.66477	fructose-bisphosphate aldolase, chloroplast precursor	2	1.25018e-151	0.98139	101.499	3.71546	2.75676	115.74	11.8178	9.00143	Metabolism.Primary metabolism.Carbohydrate metabolism.Glycolysis Gluconeogenesis	Metabolism.Primary metabolism.Carbohydrate metabolism.Monosaccharide metabolism.Monosaccharide catabolism.Pentose-phosphate shunt	Metabolism.Primary metabolism.Carbohydrate metabolism.Monosaccharide metabolism.Fructose and mannose metabolism	Metabolism.Primary metabolism.Carbon fixation	Metabolism.Primary metabolism.Generation of metabolite precursors and energy.Photosynthesis.Calvin cycle				VIT_04s0023g03010	AT4G38970
Vitvi04g01468	-0.18951	1.12211	0.969852	Ferredoxin:nadp+ Oxidoreductase PETH	2	1.84484e-95	0.967766	37.7278	3.65434	0.998432	36.0416	7.34891	2.07301	Metabolism.Primary metabolism.Generation of metabolite precursors and energy.Photosynthesis.Photosynthetic-chain phosphorylation	Transport overview.Primary Active Transporters.Oxidoreduction-driven transporters.a+-translocating NADH:Quinone Dhgenase	Metabolism.Primary metabolism.Generation of metabolite precursors and energy.Electron transport						VIT_04s0023g03510	AT5G66190
Vitvi04g01723	-0.8435	-0.258837	0.0427468	Protein kinase	2	6.3367e-09	0.79158	36.5732	20.6026	13.2314	22.1005	15.5861	13.6166	Signaling.Signaling pathway.Protein kinase								VIT_04s0044g01560	AT1G77280
Vitvi04g01785	0.135467	-0.135368	-1.15163	No hit	2	9.81487e-08	0.778992	18.1245	13.8335	11.4606	21.707	11.4057	5.08383	No hit								VIT_04s0008g01010
[truncated: 901 more rows]

## Sheet: Garnacha_skin
Table S4-3: DEGs between Garnacha Blanca (GB) and Garnacha Tinta (GT) in the ripening series for berry skin tissue. Pre-veraison (PV), veraison (V) and pre-maturity (PM) stages were analysed. Significant DEGs according to maSigPro two-class time series analysis (significant if ≥1.75-fold change and FPKM >1 in at least one stage as well as Benjamini-Hochberg adjusted P≤0.05 and R-squared fit ≥0.6 …
[truncated: 533 more rows]

[truncated: 7 more sheets: Garnacha_flesh, color_legend, TS-TF_shared, TS-GS_shared, GS-GF_shared, TF-GF_shared, TS-TF-GS-GF_shared]
