# Supplementary material for: The flavour of grape colour: anthocyanin content tunes aroma precursor composition by altering the berry microenvironment
Source: J Exp Bot. 2023 Jun 9;74(20):6369–90. doi: 10.1093/jxb/erad223 (PMC10627162; doi:10.1093/jxb/erad223)
Supplement: erad223_suppl_Supplementary_Table_S5 [file erad223_suppl_supplementary_table_s5.xlsx]

## Sheet: TempranilloSkin_GOenrichment
Supplementary Table S5. Functional enrichment analysis in clusters of differentially expressed genes between berry colour somatic variants identified by RNA-seq. Table S5-1: Functional enrichment in DEGs between Tempranillo Blanco (TB) and Tempranillo Tinto (TT) in the ripening series for berry SKIN tissue. Functional enrichment according to <0.05 FDR in ShinyGO.
Cluster TS1. Down-regulated at Pre-Maturity and Higher expression in TB than TT (207 genes)
Pathway	Enrichment FDR	nGenes	Pathway Genes	Fold Enrichment	URL	Genes
Photosynthesis	1.81e-45	39	171	32.9732	http://amigo.geneontology.org/amigo/term/GO:0015979	VIT_00S0125G00280 VIT_00S0207G00210 VIT_01S0010G03620 VIT_01S0026G02480 VIT_01S0137G00210 VIT_02S0109G00080 VIT_03S0038G03250 VIT_04S0008G01730 VIT_04S0023G00410 VIT_04S0044G01410 VIT_05S0049G01760 VIT_07S0005G04400 VIT_08S0007G02190 VIT_08S0007G08540 VIT_08S0040G00390 VIT_08S0058G01450 VIT_09S0002G04320 VIT_10S0003G02890 VIT_10S0003G02900 VIT_10S0003G04350 VIT_11S0016G01400 VIT_12S0028G00320 VIT…
Photosynthesis, light reaction	6.18e-21	19	88	31.215	http://amigo.geneontology.org/amigo/term/GO:0019684	VIT_00S0207G00210 VIT_01S0010G03620 VIT_03S0038G03250 VIT_05S0049G01760 VIT_08S0007G02190 VIT_08S0058G01450 VIT_10S0003G02890 VIT_10S0003G02900 VIT_12S0028G00320 VIT_12S0055G01110 VIT_12S0057G00630 VIT_13S0019G04140 VIT_14S0081G00060 VIT_15S0024G00040 VIT_17S0000G06350 VIT_18S0001G11710 VIT_18S0089G01170 VIT_18S0164G00030 VIT_19S0014G03660
Photosynthesis, light harvesting in photosystem I	7.52e-20	12	19	91.3105	http://amigo.geneontology.org/amigo/term/GO:0009768	VIT_01S0010G03620 VIT_08S0007G02190 VIT_10S0003G02890 VIT_10S0003G02900 VIT_12S0028G00320 VIT_12S0055G01110 VIT_12S0057G00630 VIT_13S0019G04140 VIT_15S0024G00040 VIT_17S0000G06350 VIT_18S0089G01170 VIT_19S0014G03660
Photosynthesis, light harvesting	5.62e-18	12	25	69.3959	http://amigo.geneontology.org/amigo/term/GO:0009765	VIT_01S0010G03620 VIT_08S0007G02190 VIT_10S0003G02890 VIT_10S0003G02900 VIT_12S0028G00320 VIT_12S0055G01110 VIT_12S0057G00630 VIT_13S0019G04140 VIT_15S0024G00040 VIT_17S0000G06350 VIT_18S0089G01170 VIT_19S0014G03660
Protein-chromophore linkage	2.16e-17	14	49	41.3071	http://amigo.geneontology.org/amigo/term/GO:0018298	VIT_01S0010G03620 VIT_03S0038G04210 VIT_04S0008G02670 VIT_08S0007G02190 VIT_10S0003G02890 VIT_10S0003G02900 VIT_12S0028G00320 VIT_12S0055G01110 VIT_12S0057G00630 VIT_13S0019G04140 VIT_15S0024G00040 VIT_17S0000G06350 VIT_18S0089G01170 VIT_19S0014G03660
Generation of precursor metabolites and energy	5.19e-14	25	435	8.3089	http://amigo.geneontology.org/amigo/term/GO:0006091	VIT_00S0207G00210 VIT_01S0010G03620 VIT_03S0038G03250 VIT_04S0023G03010 VIT_05S0020G03490 VIT_05S0049G01760 VIT_08S0007G02190 VIT_08S0058G01450 VIT_10S0003G02890 VIT_10S0003G02900 VIT_10S0092G00090 VIT_11S0016G05520 VIT_12S0028G00320 VIT_12S0035G00270 VIT_12S0055G01110 VIT_12S0057G00630 VIT_13S0019G04140 VIT_14S0081G00060 VIT_15S0024G00040 VIT_17S0000G06350 VIT_18S0001G00760 VIT_18S0001G11710 VIT…
Response to light stimulus	5.93e-08	15	270	8.03194	http://amigo.geneontology.org/amigo/term/GO:0009416	VIT_01S0010G03620 VIT_03S0038G04210 VIT_05S0049G01760 VIT_08S0007G02190 VIT_10S0003G02890 VIT_10S0003G02900 VIT_12S0028G00320 VIT_12S0055G01110 VIT_12S0057G00630 VIT_12S0059G01870 VIT_13S0019G04140 VIT_15S0024G00040 VIT_17S0000G06350 VIT_18S0089G01170 VIT_19S0014G03660
Response to radiation	9.9e-08	15	283	7.66298	http://amigo.geneontology.org/amigo/term/GO:0009314	VIT_01S0010G03620 VIT_03S0038G04210 VIT_05S0049G01760 VIT_08S0007G02190 VIT_10S0003G02890 VIT_10S0003G02900 VIT_12S0028G00320 VIT_12S0055G01110 VIT_12S0057G00630 VIT_12S0059G01870 VIT_13S0019G04140 VIT_15S0024G00040 VIT_17S0000G06350 VIT_18S0089G01170 VIT_19S0014G03660
Photosystem II stabilization	6.61e-07	4	5	115.66	http://amigo.geneontology.org/amigo/term/GO:0042549	VIT_00S0207G00210 VIT_08S0058G01450 VIT_14S0081G00060 VIT_18S0001G11710
Regulation of photosynthesis	1.16e-05	5	20	36.1437	http://amigo.geneontology.org/amigo/term/GO:0010109	VIT_00S0207G00210 VIT_01S0026G02480 VIT_08S0058G01450 VIT_14S0081G00060 VIT_18S0001G11710
Chlorophyll metabolic process	2.22e-05	6	44	19.7148	http://amigo.geneontology.org/amigo/term/GO:0015994	VIT_04S0043G01010 VIT_08S0007G08540 VIT_08S0040G00390 VIT_12S0059G00270 VIT_17S0000G06280 VIT_19S0014G03160
Tetrapyrrole metabolic process	2.22e-05	7	70	14.4575	http://amigo.geneontology.org/amigo/term/GO:0033013	VIT_04S0043G01010 VIT_08S0007G08540 VIT_08S0040G00390 VIT_12S0059G00270 VIT_17S0000G06280 VIT_18S0001G11090 VIT_19S0014G03160
Porphyrin-containing compound metabolic process	2.22e-05	7	69	14.667	http://amigo.geneontology.org/amigo/term/GO:0006778	VIT_04S0043G01010 VIT_08S0007G08540 VIT_08S0040G00390 VIT_12S0059G00270 VIT_17S0000G06280 VIT_18S0001G11090 VIT_19S0014G03160
Porphyrin-containing compound biosynthetic process	2.22e-05	6	44	19.7148	http://amigo.geneontology.org/amigo/term/GO:0006779	VIT_08S0007G08540 VIT_08S0040G00390 VIT_12S0059G00270 VIT_17S0000G06280 VIT_18S0001G11090 VIT_19S0014G03160
Chlorophyll biosynthetic process	2.26e-05	5	25	28.915	http://amigo.geneontology.org/amigo/term/GO:0015995	VIT_08S0007G08540 VIT_08S0040G00390 VIT_12S0059G00270 VIT_17S0000G06280 VIT_19S0014G03160
Tetrapyrrole biosynthetic process	2.26e-05	6	46	18.8576	http://amigo.geneontology.org/amigo/term/GO:0033014	VIT_08S0007G08540 VIT_08S0040G00390 VIT_12S0059G00270 VIT_17S0000G06280 VIT_18S0001G11090 VIT_19S0014G03160
Regulation of photosynthesis, light reaction	2.26e-05	4	11	52.5727	http://amigo.geneontology.org/amigo/term/GO:0042548	VIT_00S0207G00210 VIT_08S0058G01450 VIT_14S0081G00060 VIT_18S0001G11710
Regulation of generation of precursor metabolites and energy	2.26e-05	4	11	52.5727	http://amigo.geneontology.org/amigo/term/GO:0043467	VIT_00S0207G00210 VIT_08S0058G01450 VIT_14S0081G00060 VIT_18S0001G11710
Response to abiotic stimulus	5.28e-05	18	695	3.74439	http://amigo.geneontology.org/amigo/term/GO:0009628	VIT_01S0010G03620 VIT_03S0038G04210 VIT_05S0049G01760 VIT_08S0007G02190 VIT_10S0003G02890 VIT_10S0003G02900 VIT_10S0116G00410 VIT_12S0028G00320 VIT_12S0055G01110 VIT_12S0057G00630 VIT_12S0059G01870 VIT_13S0019G04140 VIT_13S0067G02080 VIT_15S0024G00040 VIT_17S0000G06350 VIT_18S0089G01170 VIT_18S0164G00030 VIT_19S0014G03660
Reductive pentose-phosphate cycle	0.000456113	3	8	54.2156	http://amigo.geneontology.org/amigo/term/GO:0019253	VIT_01S0026G02480 VIT_02S0109G00080 VIT_17S0000G03690
Photosynthesis, dark reaction	0.000456113	3	8	54.2156	http://amigo.geneontology.org/amigo/term/GO:0019685	VIT_01S0026G02480 VIT_02S0109G00080 VIT_17S0000G03690
Pigment biosynthetic process	0.000646265	6	84	10.3268	http://amigo.geneontology.org/amigo/term/GO:0046148	VIT_08S0007G08540 VIT_08S0040G00390 VIT_12S0059G00270 VIT_17S0000G06280 VIT_18S0001G11090 VIT_19S0014G03160
Fructose 1,6-bisphosphate metabolic process	0.000883308	3	10	43.3725	http://amigo.geneontology.org/amigo/term/GO:0030388	VIT_04S0023G03010 VIT_08S0007G01570 VIT_13S0019G03350
Photosystem II assembly	0.00153613	3	12	36.1437	http://amigo.geneontology.org/amigo/term/GO:0010207	VIT_00S0207G00210 VIT_03S0038G03250 VIT_18S0001G11710
Pigment metabolic process	0.0019966	6	105	8.26142	http://amigo.geneontology.org/amigo/term/GO:0042440	VIT_08S0007G08540 VIT_08S0040G00390 VIT_12S0059G00270 VIT_17S0000G06280 VIT_18S0001G11090 VIT_19S0014G03160
Photorespiration	0.00232224	3	14	30.9803	http://amigo.geneontology.org/amigo/term/GO:0009853	VIT_10S0003G03830 VIT_17S0000G03690 VIT_19S0093G00510
Carbon fixation	0.00263781	3	15	28.915	http://amigo.geneontology.org/amigo/term/GO:0015977	VIT_01S0026G02480 VIT_02S0109G00080 VIT_17S0000G03690
Iron import into cell	0.00263781	2	3	96.3833	http://amigo.geneontology.org/amigo/term/GO:0033212	VIT_02S0025G02500 VIT_02S0025G02510
Siderophore-dependent iron import into cell	0.00263781	2	3	96.3833	http://amigo.geneontology.org/amigo/term/GO:0033214	VIT_02S0025G02500 VIT_02S0025G02510
Oxidative photosynthetic carbon pathway	0.00507649	2	4	72.2874	http://amigo.geneontology.org/amigo/term/GO:0009854	VIT_10S0003G03830 VIT_19S0093G00510
Iron coordination entity transport	0.0169604	2	7	41.3071	http://amigo.geneontology.org/amigo/term/GO:1901678	VIT_02S0025G02500 VIT_02S0025G02510
Iron ion transport	0.0234579	3	32	13.5539	http://amigo.geneontology.org/amigo/term/GO:0006826	VIT_02S0025G02500 VIT_02S0025G02510 VIT_08S0058G00450
Fructose metabolic process	0.0409736	2	11	26.2863	http://amigo.geneontology.org/amigo/term/GO:0006000	VIT_08S0007G01570 VIT_13S0019G03350
Homeostatic process	0.0426491	9	419	3.10543	http://amigo.geneontology.org/amigo/term/GO:0042592	VIT_01S0137G00210 VIT_02S0025G00820 VIT_02S0025G02500 VIT_02S0025G02510 VIT_07S0104G01400 VIT_08S0007G02240 VIT_13S0067G03210 VIT_18S0001G15310 VIT_19S0014G02740
Cellular metal ion homeostasis	0.0446995	4	85	6.80352	http://amigo.geneontology.org/amigo/term/GO:0006875	VIT_02S0025G02500 VIT_02S0025G02510 VIT_08S0007G02240 VIT_19S0014G02740
Photosynthetic electron transport in photosystem I	0.0448662	2	12	24.0958	http://amigo.geneontology.org/amigo/term/GO:0009773	VIT_05S0049G01760 VIT_18S0164G00030
Electron transport chain	0.0476737	6	207	4.19058	http://amigo.geneontology.org/amigo/term/GO:0022900	VIT_05S0020G03490 VIT_05S0049G01760 VIT_11S0016G05520 VIT_12S0035G00270 VIT_18S0001G00760 VIT_18S0164G00030
Cellular homeostasis	0.048361	7	280	3.61437	http://amigo.geneontology.org/amigo/term/GO:0019725	VIT_01S0137G00210 VIT_02S0025G02500 VIT_02S0025G02510 VIT_07S0104G01400 VIT_08S0007G02240 VIT_18S0001G15310 VIT_19S0014G02740
Cellular transition metal ion homeostasis	0.048361	3	44	9.85738	http://amigo.geneontology.org/amigo/term/GO:0046916	VIT_02S0025G02500 VIT_02S0025G02510 VIT_19S0014G02740
Cluster TS2. Ripening up-regulated in TT and not in TB (160 genes)
Pathway	Enrichment FDR	nGenes	Pathway Genes	Fold Enrichment	URL	Genes
Flavonoid metabolic process	3.43e-06	6	30	37.644	http://amigo.geneontology.org/amigo/term/GO:0009812	VIT_01S0010G03510 VIT_02S0025G04720 VIT_04S0023G03370 VIT_13S0067G03820 VIT_16S0039G02230 VIT_18S0001G12800
Flavonoid biosynthetic process	3.43e-06	6	27	41.8267	http://amigo.geneontology.org/amigo/term/GO:0009813	VIT_01S0010G03510 VIT_02S0025G04720 VIT_04S0023G03370 VIT_13S0067G03820 VIT_16S0039G02230 VIT_18S0001G12800
Anthocyanin-containing compound biosynthetic process	0.00013015	4	15	50.192	http://amigo.geneontology.org/amigo/term/GO:0009718	VIT_01S0010G03510 VIT_02S0025G04720 VIT_16S0039G02230 VIT_18S0001G12800
Secondary metabolic process	0.00013015	11	314	6.5937	http://amigo.geneontology.org/amigo/term/GO:0019748	VIT_00S1492G00010 VIT_02S0025G04720 VIT_03S0088G00260 VIT_03S0091G01240 VIT_05S0136G00260 VIT_06S0004G02620 VIT_06S0004G08150 VIT_10S0003G00900 VIT_13S0019G04460 VIT_14S0068G00920 VIT_16S0022G01020
Secondary metabolite biosynthetic process	0.00013015	8	138	10.9113	http://amigo.geneontology.org/amigo/term/GO:0044550	VIT_00S1492G00010 VIT_02S0025G04720 VIT_05S0136G00260 VIT_06S0004G02620 VIT_10S0003G00900 VIT_13S0019G04460 VIT_14S0068G00920 VIT_16S0022G01020
Anthocyanin-containing compound metabolic process	0.00023149	4	18	41.8267	http://amigo.geneontology.org/amigo/term/GO:0046283	VIT_01S0010G03510 VIT_02S0025G04720 VIT_16S0039G02230 VIT_18S0001G12800
Glycoside biosynthetic process	0.00751124	2	3	125.48	http://amigo.geneontology.org/amigo/term/GO:0016138	VIT_01S0010G03510 VIT_16S0039G02230
Monocarboxylic acid metabolic process	0.00962291	10	437	4.3071	http://amigo.geneontology.org/amigo/term/GO:0032787	VIT_01S0127G00260 VIT_04S0008G00180 VIT_05S0102G00090 VIT_06S0004G02620 VIT_07S0151G01060 VIT_08S0007G05490 VIT_12S0028G00590 VIT_13S0019G04460 VIT_14S0128G00780 VIT_18S0001G05060
Polyketide metabolic process	0.011501	4	53	14.2053	http://amigo.geneontology.org/amigo/term/GO:0030638	VIT_00S1492G00010 VIT_05S0136G00260 VIT_14S0068G00920 VIT_16S0022G01020
Polyketide biosynthetic process	0.011501	4	53	14.2053	http://amigo.geneontology.org/amigo/term/GO:0030639	VIT_00S1492G00010 VIT_05S0136G00260 VIT_14S0068G00920 VIT_16S0022G01020
Phenylpropanoid biosynthetic process	0.037682	4	74	10.1741	http://amigo.geneontology.org/amigo/term/GO:0009699	VIT_02S0025G04720 VIT_06S0004G02620 VIT_10S0003G00900 VIT_13S0019G04460
Glycoside metabolic process	0.0401852	2	8	47.055	http://amigo.geneontology.org/amigo/term/GO:0016137	VIT_01S0010G03510 VIT_16S0039G02230
Carboxylic acid metabolic process	0.0475103	13	891	2.7462	http://amigo.geneontology.org/amigo/term/GO:0019752	VIT_01S0127G00260 VIT_02S0154G00350 VIT_04S0008G00180 VIT_05S0029G01380 VIT_05S0102G00090 VIT_05S0124G00400 VIT_06S0004G02620 VIT_07S0151G01060 VIT_08S0007G05490 VIT_12S0028G00590 VIT_13S0019G04460 VIT_14S0128G00780 VIT_18S0001G05060
Pigment biosynthetic process	0.0476519	4	84	8.96286	http://amigo.geneontology.org/amigo/term/GO:0046148	VIT_01S0010G03510 VIT_02S0025G04720 VIT_16S0039G02230 VIT_18S0001G12800
Phenylpropanoid metabolic process	0.0481002	5	148	6.35879	http://amigo.geneontology.org/amigo/term/GO:0009698	VIT_02S0025G04720 VIT_06S0004G02620 VIT_06S0004G08150 VIT_10S0003G00900 VIT_13S0019G04460
Leaf vascular tissue pattern formation	0.0481002	2	10	37.644	http://amigo.geneontology.org/amigo/term/GO:0010305	VIT_05S0029G01230 VIT_05S0029G01240
Cluster TS3. Veraison transiently up-regulated and lower expression in TB than in TT (351 genes)
Pathway	Enrichment FDR	nGenes	Pathway Genes	Fold Enrichment	URL	Genes
Response to chitin	6.97626e-05	6	20	25.5051	http://amigo.geneontology.org/amigo/term/GO:0010200	VIT_02S0012G01960 VIT_03S0038G03410 VIT_06S0004G04180 VIT_06S0004G04960 VIT_13S0067G01070 VIT_18S0001G09230
Cell wall organization	0.000339202	16	306	4.44534	http://amigo.geneontology.org/amigo/term/GO:0071555	VIT_01S0026G00200 VIT_01S0026G02340 VIT_02S0012G02190 VIT_02S0033G01120 VIT_02S0087G00400 VIT_04S0044G01420 VIT_05S0077G01470 VIT_09S0002G00320 VIT_11S0052G01180 VIT_11S0052G01190 VIT_11S0052G01220 VIT_11S0052G01260 VIT_11S0052G01280 VIT_11S0052G01300 VIT_13S0047G00230 VIT_16S0039G02020
External encapsulating structure organization	0.000628683	16	331	4.10959	http://amigo.geneontology.org/amigo/term/GO:0045229	VIT_01S0026G00200 VIT_01S0026G02340 VIT_02S0012G02190 VIT_02S0033G01120 VIT_02S0087G00400 VIT_04S0044G01420 VIT_05S0077G01470 VIT_09S0002G00320 VIT_11S0052G01180 VIT_11S0052G01190 VIT_11S0052G01220 VIT_11S0052G01260 VIT_11S0052G01280 VIT_11S0052G01300 VIT_13S0047G00230 VIT_16S0039G02020
Cell wall organization or biogenesis	0.00182421	18	455	3.36331	http://amigo.geneontology.org/amigo/term/GO:0071554	VIT_01S0026G00200 VIT_01S0026G02340 VIT_02S0012G02190 VIT_02S0033G01120 VIT_02S0087G00400 VIT_04S0044G01420 VIT_05S0077G01470 VIT_05S0094G00360 VIT_09S0002G00320 VIT_11S0052G01180 VIT_11S0052G01190 VIT_11S0052G01220 VIT_11S0052G01260 VIT_11S0052G01280 VIT_11S0052G01300 VIT_12S0059G00570 VIT_13S0047G00230 VIT_16S0039G02020
Xyloglucan metabolic process	0.0029577	6	47	10.8532	http://amigo.geneontology.org/amigo/term/GO:0010411	VIT_01S0026G00200 VIT_11S0052G01180 VIT_11S0052G01220 VIT_11S0052G01260 VIT_11S0052G01280 VIT_11S0052G01300
Calcium ion transmembrane transport	0.00833458	6	58	8.79487	http://amigo.geneontology.org/amigo/term/GO:0070588	VIT_00S0463G00030 VIT_00S0691G00010 VIT_05S0020G04390 VIT_06S0004G08440 VIT_07S0129G00110 VIT_07S0129G00180
Calcium ion transport	0.0148208	6	66	7.72882	http://amigo.geneontology.org/amigo/term/GO:0006816	VIT_00S0463G00030 VIT_00S0691G00010 VIT_05S0020G04390 VIT_06S0004G08440 VIT_07S0129G00110 VIT_07S0129G00180
Cell wall biogenesis	0.0187829	10	207	4.1071	http://amigo.geneontology.org/amigo/term/GO:0042546	VIT_01S0026G00200 VIT_02S0012G02190 VIT_05S0077G01470 VIT_11S0052G01180 VIT_11S0052G01220 VIT_11S0052G01260 VIT_11S0052G01280 VIT_11S0052G01300 VIT_12S0059G00570 VIT_16S0039G02020
Salicylic acid metabolic process	0.021731	4	27	12.5951	http://amigo.geneontology.org/amigo/term/GO:0009696	VIT_01S0011G00380 VIT_07S0031G02390 VIT_14S0060G01470 VIT_17S0000G03370
Regulation of salicylic acid biosynthetic process	0.021731	3	11	23.1865	http://amigo.geneontology.org/amigo/term/GO:0080142	VIT_07S0031G02390 VIT_14S0060G01470 VIT_17S0000G03370
Salicylic acid biosynthetic process	0.0222818	3	12	21.2543	http://amigo.geneontology.org/amigo/term/GO:0009697	VIT_07S0031G02390 VIT_14S0060G01470 VIT_17S0000G03370
Regulation of salicylic acid metabolic process	0.0222818	3	12	21.2543	http://amigo.geneontology.org/amigo/term/GO:0010337	VIT_07S0031G02390 VIT_14S0060G01470 VIT_17S0000G03370
Phenol-containing compound metabolic process	0.0246262	4	32	10.6271	http://amigo.geneontology.org/amigo/term/GO:0018958	VIT_01S0011G00380 VIT_07S0031G02390 VIT_14S0060G01470 VIT_17S0000G03370
Benzene-containing compound metabolic process	0.0246262	5	55	7.72882	http://amigo.geneontology.org/amigo/term/GO:0042537	VIT_01S0011G00380 VIT_07S0031G02390 VIT_13S0067G00260 VIT_14S0060G01470 VIT_17S0000G03370
Phenol-containing compound biosynthetic process	0.0246262	3	15	17.0034	http://amigo.geneontology.org/amigo/term/GO:0046189	VIT_07S0031G02390 VIT_14S0060G01470 VIT_17S0000G03370
Cellular response to lipid	0.0246262	9	201	3.80673	http://amigo.geneontology.org/amigo/term/GO:0071396	VIT_05S0077G01540 VIT_05S0077G01550 VIT_05S0077G01560 VIT_05S0077G01580 VIT_07S0031G02390 VIT_08S0032G01220 VIT_10S0003G00390 VIT_10S0003G04710 VIT_12S0059G01380
Regulation of protein serine/threonine phosphatase activity	0.0246262	4	31	10.9699	http://amigo.geneontology.org/amigo/term/GO:0080163	VIT_05S0077G01540 VIT_05S0077G01550 VIT_05S0077G01560 VIT_05S0077G01580
Regulation of transcription, DNA-templated	0.0246262	35	1656	1.79686	http://amigo.geneontology.org/amigo/term/GO:0006355	VIT_00S0463G00020 VIT_02S0025G00420 VIT_02S0025G01280 VIT_02S0025G01360 VIT_02S0025G03000 VIT_02S0025G03020 VIT_02S0025G04460 VIT_03S0038G03410 VIT_03S0063G00460 VIT_03S0180G00210 VIT_04S0008G05760 VIT_05S0077G00500 VIT_06S0004G04960 VIT_07S0005G00820 VIT_07S0005G01950 VIT_07S0129G00210 VIT_08S0007G00570 VIT_09S0018G00240 VIT_10S0003G04710 VIT_10S0116G01200 VIT_11S0016G00660 VIT_11S0016G00670 VIT…
Regulation of nucleic acid-templated transcription	0.0246262	35	1656	1.79686	http://amigo.geneontology.org/amigo/term/GO:1903506	VIT_00S0463G00020 VIT_02S0025G00420 VIT_02S0025G01280 VIT_02S0025G01360 VIT_02S0025G03000 VIT_02S0025G03020 VIT_02S0025G04460 VIT_03S0038G03410 VIT_03S0063G00460 VIT_03S0180G00210 VIT_04S0008G05760 VIT_05S0077G00500 VIT_06S0004G04960 VIT_07S0005G00820 VIT_07S0005G01950 VIT_07S0129G00210 VIT_08S0007G00570 VIT_09S0018G00240 VIT_10S0003G04710 VIT_10S0116G01200 VIT_11S0016G00660 VIT_11S0016G00670 VIT…
Regulation of RNA biosynthetic process	0.0246262	35	1656	1.79686	http://amigo.geneontology.org/amigo/term/GO:2001141	VIT_00S0463G00020 VIT_02S0025G00420 VIT_02S0025G01280 VIT_02S0025G01360 VIT_02S0025G03000 VIT_02S0025G03020 VIT_02S0025G04460 VIT_03S0038G03410 VIT_03S0063G00460 VIT_03S0180G00210 VIT_04S0008G05760 VIT_05S0077G00500 VIT_06S0004G04960 VIT_07S0005G00820 VIT_07S0005G01950 VIT_07S0129G00210 VIT_08S0007G00570 VIT_09S0018G00240 VIT_10S0003G04710 VIT_10S0116G01200 VIT_11S0016G00660 VIT_11S0016G00670 VIT…
Defense response	0.0246262	19	684	2.36158	http://amigo.geneontology.org/amigo/term/GO:0006952	VIT_03S0088G00710 VIT_04S0023G02380 VIT_05S0077G01540 VIT_05S0077G01550 VIT_05S0077G01560 VIT_05S0077G01580 VIT_06S0004G03540 VIT_07S0031G02390 VIT_10S0003G00410 VIT_12S0028G03010 VIT_13S0067G00260 VIT_13S0067G01070 VIT_15S0024G00400 VIT_15S0046G02810 VIT_16S0100G00400 VIT_16S0100G01030 VIT_16S0100G01200 VIT_18S0001G06110 VIT_18S0001G06240
Response to biotic stimulus	0.0246262	13	364	3.03632	http://amigo.geneontology.org/amigo/term/GO:0009607	VIT_03S0088G00710 VIT_04S0023G02380 VIT_05S0077G01540 VIT_05S0077G01550 VIT_05S0077G01560 VIT_05S0077G01580 VIT_06S0004G03540 VIT_07S0031G02390 VIT_10S0003G00410 VIT_12S0028G03010 VIT_12S0059G01380 VIT_13S0067G01070 VIT_16S0100G00400
Response to nitrogen compound	0.0267288	8	164	4.14717	http://amigo.geneontology.org/amigo/term/GO:1901698	VIT_02S0012G01960 VIT_02S0033G00800 VIT_03S0038G03410 VIT_06S0004G04180 VIT_06S0004G04960 VIT_12S0059G01380 VIT_13S0067G01070 VIT_18S0001G09230
Defense response to Gram-negative bacterium	0.0276738	2	4	42.5085	http://amigo.geneontology.org/amigo/term/GO:0050829	VIT_04S0023G02380 VIT_07S0031G02390
Hemicellulose metabolic process	0.0332936	6	97	5.25879	http://amigo.geneontology.org/amigo/term/GO:0010410	VIT_01S0026G00200 VIT_11S0052G01180 VIT_11S0052G01220 VIT_11S0052G01260 VIT_11S0052G01280 VIT_11S0052G01300
Polysaccharide metabolic process	0.0465962	14	470	2.53242	http://amigo.geneontology.org/amigo/term/GO:0005976	VIT_01S0026G00200 VIT_01S0026G02340 VIT_02S0012G02190 VIT_02S0033G01120 VIT_09S0002G00320 VIT_11S0052G01180 VIT_11S0052G01190 VIT_11S0052G01220 VIT_11S0052G01260 VIT_11S0052G01280 VIT_11S0052G01300 VIT_13S0047G00230 VIT_14S0108G00890 VIT_16S0039G02020
Cluster TS4. Ripening up-regulated and higher expression in TB than in TT (162 genes)
No significant enrichment found
Cluster TS5. Pre-maturity down-regulated and lower expression in TB than in TT from Pre-Veraison berries (136 genes)
No significant enrichment found
Cluster TS6. Ripening down-regulated and higher expression in TB than in TT from Pre-Veraison berries (205 genes)
Pathway	Enrichment FDR	nGenes	Pathway Genes	Fold Enrichment	URL	Genes
Photosynthesis	9.43e-09	14	171	11.952	http://amigo.geneontology.org/amigo/term/GO:0015979	VIT_00S0181G00180 VIT_05S0020G02310 VIT_07S0005G00100 VIT_07S0005G02220 VIT_07S0151G01000 VIT_11S0016G00730 VIT_13S0064G00900 VIT_13S0064G01080 VIT_14S0108G00590 VIT_15S0048G02500 VIT_18S0001G10550 VIT_19S0014G00160 VIT_19S0014G03850 VIT_19S0014G05080
Photosynthesis, light reaction	3.11e-06	9	88	14.9303	http://amigo.geneontology.org/amigo/term/GO:0019684	VIT_00S0181G00180 VIT_07S0005G00100 VIT_07S0005G02220 VIT_11S0016G00730 VIT_14S0108G00590 VIT_15S0048G02500 VIT_18S0001G10550 VIT_19S0014G00160 VIT_19S0014G05080
Photosynthesis, light harvesting	3.17e-06	6	25	35.0365	http://amigo.geneontology.org/amigo/term/GO:0009765	VIT_00S0181G00180 VIT_07S0005G02220 VIT_11S0016G00730 VIT_14S0108G00590 VIT_18S0001G10550 VIT_19S0014G00160
Photosynthesis, light harvesting in photosystem I	2.41e-05	5	19	38.4172	http://amigo.geneontology.org/amigo/term/GO:0009768	VIT_00S0181G00180 VIT_07S0005G02220 VIT_11S0016G00730 VIT_18S0001G10550 VIT_19S0014G00160
Generation of precursor metabolites and energy	0.00025869	14	435	4.69838	http://amigo.geneontology.org/amigo/term/GO:0006091	VIT_00S0181G00180 VIT_03S0038G00670 VIT_04S0023G02800 VIT_05S0020G02880 VIT_07S0005G00100 VIT_07S0005G02220 VIT_11S0016G00730 VIT_11S0037G00290 VIT_14S0108G00590 VIT_15S0048G02500 VIT_18S0001G10550 VIT_19S0014G00160 VIT_19S0014G03850 VIT_19S0014G05080
Response to light stimulus	0.00029923	11	270	5.94755	http://amigo.geneontology.org/amigo/term/GO:0009416	VIT_00S0181G00180 VIT_00S0388G00040 VIT_04S0008G05210 VIT_07S0005G02220 VIT_08S0007G03370 VIT_09S0002G02680 VIT_11S0016G00730 VIT_14S0108G00590 VIT_18S0001G10550 VIT_18S0001G13520 VIT_19S0014G00160
Response to radiation	0.00040212	11	283	5.67434	http://amigo.geneontology.org/amigo/term/GO:0009314	VIT_00S0181G00180 VIT_00S0388G00040 VIT_04S0008G05210 VIT_07S0005G02220 VIT_08S0007G03370 VIT_09S0002G02680 VIT_11S0016G00730 VIT_14S0108G00590 VIT_18S0001G10550 VIT_18S0001G13520 VIT_19S0014G00160
Response to stimulus	0.00042624	45	3318	1.97991	http://amigo.geneontology.org/amigo/term/GO:0050896	VIT_00S0181G00180 VIT_00S0187G00040 VIT_00S0211G00120 VIT_00S0388G00040 VIT_01S0127G00740 VIT_02S0025G03590 VIT_03S0038G01090 VIT_03S0063G01600 VIT_03S0063G02460 VIT_04S0008G05210 VIT_04S0023G01100 VIT_04S0023G02800 VIT_04S0044G01870 VIT_05S0029G00300 VIT_05S0102G00310 VIT_06S0004G08360 VIT_07S0005G02220 VIT_07S0031G01890 VIT_07S0191G00050 VIT_08S0007G03370 VIT_08S0007G03870 VIT_08S0007G07400 VIT…
Response to salicylic acid	0.00054657	6	69	12.6944	http://amigo.geneontology.org/amigo/term/GO:0009751	VIT_12S0028G04030 VIT_12S0059G00050 VIT_12S0059G00080 VIT_12S0059G00100 VIT_12S0059G00150 VIT_17S0000G04130
Regulation of defense response	0.00054657	7	106	9.64054	http://amigo.geneontology.org/amigo/term/GO:0031347	VIT_12S0028G04030 VIT_12S0035G00900 VIT_12S0059G00050 VIT_12S0059G00080 VIT_12S0059G00100 VIT_12S0059G00150 VIT_17S0000G03780
Regulation of salicylic acid mediated signaling pathway	0.00071092	5	44	16.5892	http://amigo.geneontology.org/amigo/term/GO:2000031	VIT_12S0028G04030 VIT_12S0059G00050 VIT_12S0059G00080 VIT_12S0059G00100 VIT_12S0059G00150
Protein-chromophore linkage	0.00111291	5	49	14.8965	http://amigo.geneontology.org/amigo/term/GO:0018298	VIT_00S0181G00180 VIT_07S0005G02220 VIT_11S0016G00730 VIT_18S0001G10550 VIT_19S0014G00160
Salicylic acid mediated signaling pathway	0.00151205	5	53	13.7722	http://amigo.geneontology.org/amigo/term/GO:0009863	VIT_12S0028G04030 VIT_12S0059G00050 VIT_12S0059G00080 VIT_12S0059G00100 VIT_12S0059G00150
Cellular response to salicylic acid stimulus	0.00168327	5	55	13.2714	http://amigo.geneontology.org/amigo/term/GO:0071446	VIT_12S0028G04030 VIT_12S0059G00050 VIT_12S0059G00080 VIT_12S0059G00100 VIT_12S0059G00150
Response to abiotic stimulus	0.00406145	15	695	3.15076	http://amigo.geneontology.org/amigo/term/GO:0009628	VIT_00S0181G00180 VIT_00S0187G00040 VIT_00S0388G00040 VIT_01S0127G00740 VIT_03S0063G02460 VIT_04S0008G05210 VIT_07S0005G02220 VIT_08S0007G03370 VIT_09S0002G02680 VIT_09S0002G06790 VIT_11S0016G00730 VIT_14S0108G00590 VIT_18S0001G10550 VIT_18S0001G13520 VIT_19S0014G00160
Response to chemical	0.00431714	22	1317	2.43863	http://amigo.geneontology.org/amigo/term/GO:0042221	VIT_00S0211G00120 VIT_02S0025G03590 VIT_03S0038G01090 VIT_03S0063G02460 VIT_04S0023G02800 VIT_04S0044G01870 VIT_07S0191G00050 VIT_08S0007G07400 VIT_09S0002G00670 VIT_09S0002G04080 VIT_09S0002G06790 VIT_11S0016G00560 VIT_11S0016G03250 VIT_12S0028G04030 VIT_12S0035G00900 VIT_12S0059G00050 VIT_12S0059G00080 VIT_12S0059G00100 VIT_12S0059G00150 VIT_15S0048G02500 VIT_17S0000G04130 VIT_18S0001G00690
Response to organic cyclic compound	0.00483665	6	113	7.75144	http://amigo.geneontology.org/amigo/term/GO:0014070	VIT_12S0028G04030 VIT_12S0059G00050 VIT_12S0059G00080 VIT_12S0059G00100 VIT_12S0059G00150 VIT_17S0000G04130
Regulation of response to stress	0.00689621	7	173	5.90692	http://amigo.geneontology.org/amigo/term/GO:0080134	VIT_12S0028G04030 VIT_12S0035G00900 VIT_12S0059G00050 VIT_12S0059G00080 VIT_12S0059G00100 VIT_12S0059G00150 VIT_17S0000G03780
Regulation of response to stimulus	0.00872388	9	304	4.32194	http://amigo.geneontology.org/amigo/term/GO:0048583	VIT_04S0008G05210 VIT_09S0002G02680 VIT_12S0028G04030 VIT_12S0035G00900 VIT_12S0059G00050 VIT_12S0059G00080 VIT_12S0059G00100 VIT_12S0059G00150 VIT_17S0000G03780
Cellular response to chemical stimulus	0.00931503	15	771	2.84018	http://amigo.geneontology.org/amigo/term/GO:0070887	VIT_00S0211G00120 VIT_02S0025G03590 VIT_03S0063G02460 VIT_04S0023G02800 VIT_04S0044G01870 VIT_07S0191G00050 VIT_09S0002G04080 VIT_11S0016G00560 VIT_11S0016G03250 VIT_12S0028G04030 VIT_12S0035G00900 VIT_12S0059G00050 VIT_12S0059G00080 VIT_12S0059G00100 VIT_12S0059G00150
Cellular response to organic cyclic compound	0.012292	5	91	8.02117	http://amigo.geneontology.org/amigo/term/GO:0071407	VIT_12S0028G04030 VIT_12S0059G00050 VIT_12S0059G00080 VIT_12S0059G00100 VIT_12S0059G00150
Regulation of glucosinolate biosynthetic process	0.0171413	2	6	48.6618	http://amigo.geneontology.org/amigo/term/GO:0010439	VIT_05S0049G00300 VIT_12S0028G02420
S-glycoside biosynthetic process	0.0171413	2	6	48.6618	http://amigo.geneontology.org/amigo/term/GO:0016144	VIT_05S0049G00300 VIT_12S0028G02420
Glycosinolate biosynthetic process	0.0171413	2	6	48.6618	http://amigo.geneontology.org/amigo/term/GO:0019758	VIT_05S0049G00300 VIT_12S0028G02420
Glucosinolate biosynthetic process	0.0171413	2	6	48.6618	http://amigo.geneontology.org/amigo/term/GO:0019761	VIT_05S0049G00300 VIT_12S0028G02420
NAD(P)H dehydrogenase complex assembly	0.0229707	2	7	41.7101	http://amigo.geneontology.org/amigo/term/GO:0010275	VIT_06S0004G08360 VIT_14S0068G00280
Protein peptidyl-prolyl isomerization	0.0240952	4	65	8.98371	http://amigo.geneontology.org/amigo/term/GO:0000413	VIT_01S0011G00930 VIT_08S0040G00790 VIT_17S0000G02530 VIT_19S0014G03330
Regulation of signal transduction	0.0241193	6	168	5.21376	http://amigo.geneontology.org/amigo/term/GO:0009966	VIT_12S0028G04030 VIT_12S0035G00900 VIT_12S0059G00050 VIT_12S0059G00080 VIT_12S0059G00100 VIT_12S0059G00150
Regulation of cell communication	0.0241193	6	170	5.15242	http://amigo.geneontology.org/amigo/term/GO:0010646	VIT_12S0028G04030 VIT_12S0035G00900 VIT_12S0059G00050 VIT_12S0059G00080 VIT_12S0059G00100 VIT_12S0059G00150
Regulation of signaling	0.0241193	6	169	5.18291	http://amigo.geneontology.org/amigo/term/GO:0023051	VIT_12S0028G04030 VIT_12S0035G00900 VIT_12S0059G00050 VIT_12S0059G00080 VIT_12S0059G00100 VIT_12S0059G00150
Photosynthetic electron transport chain	0.0368995	3	37	11.8367	http://amigo.geneontology.org/amigo/term/GO:0009767	VIT_14S0108G00590 VIT_15S0048G02500 VIT_19S0014G05080
Peptidyl-proline modification	0.0368995	4	77	7.58366	http://amigo.geneontology.org/amigo/term/GO:0018208	VIT_01S0011G00930 VIT_08S0040G00790 VIT_17S0000G02530 VIT_19S0014G03330
Fructose 1,6-bisphosphate metabolic process	0.0368995	2	10	29.1971	http://amigo.geneontology.org/amigo/term/GO:0030388	VIT_03S0038G00670 VIT_08S0007G01590
Cellular response to stimulus	0.0368995	26	2056	1.84612	http://amigo.geneontology.org/amigo/term/GO:0051716	VIT_00S0187G00040 VIT_00S0211G00120 VIT_02S0025G03590 VIT_03S0063G02460 VIT_04S0008G05210 VIT_04S0023G01100 VIT_04S0023G02800 VIT_04S0044G01870 VIT_05S0029G00300 VIT_05S0102G00310 VIT_07S0031G01890 VIT_07S0191G00050 VIT_08S0007G03370 VIT_08S0007G03870 VIT_08S0007G07400 VIT_09S0002G04080 VIT_11S0016G00560 VIT_11S0016G03250 VIT_11S0016G05330 VIT_12S0028G04030 VIT_12S0035G00900 VIT_12S0059G00050 VIT…
Regulation of secondary metabolite biosynthetic process	0.0368995	2	10	29.1971	http://amigo.geneontology.org/amigo/term/GO:1900376	VIT_05S0049G00300 VIT_12S0028G02420
Cellular response to oxygen-containing compound	0.0439788	8	341	3.42488	http://amigo.geneontology.org/amigo/term/GO:1901701	VIT_00S0211G00120 VIT_11S0016G03250 VIT_12S0028G04030 VIT_12S0035G00900 VIT_12S0059G00050 VIT_12S0059G00080 VIT_12S0059G00100 VIT_12S0059G00150
Response to organic substance	0.0496187	14	874	2.33844	http://amigo.geneontology.org/amigo/term/GO:0010033	VIT_00S0211G00120 VIT_03S0038G01090 VIT_04S0044G01870 VIT_09S0002G00670 VIT_09S0002G04080 VIT_11S0016G03250 VIT_12S0028G04030 VIT_12S0035G00900 VIT_12S0059G00050 VIT_12S0059G00080 VIT_12S0059G00100 VIT_12S0059G00150 VIT_15S0048G02500 VIT_17S0000G04130

## Sheet: TempranilloFlesh_GOenrichment
Table S5-3: Functional enrichment in DEGs between Tempranillo Blanco (TB) and Tempranillo Tinto (TT) in the ripening series for berry FLESH tissue. Functional enrichment according to <0.05 FDR in ShinyGO.
Cluster TF1. Ripening up-regulated and lower expression in TB than in TT from Pre-Veraison (99 genes)
Pathway	Enrichment FDR	nGenes	Pathway Genes	Fold Enrichment	URL	Genes
Leaf vascular tissue pattern formation	0.00210087	3	10	90.6848	http://amigo.geneontology.org/amigo/term/GO:0010305	VIT_05S0029G01230 VIT_05S0029G01240 VIT_05S0029G01260
Xylem and phloem pattern formation	0.0070068	3	18	50.3805	http://amigo.geneontology.org/amigo/term/GO:0010051	VIT_05S0029G01230 VIT_05S0029G01240 VIT_05S0029G01260
Regionalization	0.0486919	3	39	23.2525	http://amigo.geneontology.org/amigo/term/GO:0003002	VIT_05S0029G01230 VIT_05S0029G01240 VIT_05S0029G01260
Stress granule assembly	0.0486919	2	9	67.174	http://amigo.geneontology.org/amigo/term/GO:0034063	VIT_02S0087G00650 VIT_02S0087G00680
Cluster TF2. Ripening down-regulated and higher expression in TB than in TT from Pre-veraison (304 genes)
Pathway	Enrichment FDR	nGenes	Pathway Genes	Fold Enrichment	URL	Genes
Photosynthesis	9.11067e-13	20	171	11.5135	http://amigo.geneontology.org/amigo/term/GO:0015979	VIT_02S0025G01470 VIT_02S0109G00080 VIT_04S0008G01730 VIT_04S0023G00410 VIT_05S0020G03440 VIT_07S0005G02220 VIT_07S0005G04400 VIT_07S0141G00570 VIT_08S0040G00850 VIT_11S0016G05570 VIT_12S0028G01080 VIT_12S0055G01110 VIT_14S0081G00060 VIT_15S0048G02500 VIT_17S0000G03690 VIT_18S0001G11710 VIT_19S0014G00160 VIT_19S0014G03660 VIT_19S0014G03850 VIT_19S0027G00200
Photosynthesis, light reaction	6.6312e-07	11	88	12.3051	http://amigo.geneontology.org/amigo/term/GO:0019684	VIT_02S0025G01470 VIT_05S0020G03440 VIT_07S0005G02220 VIT_07S0141G00570 VIT_11S0016G05570 VIT_12S0055G01110 VIT_14S0081G00060 VIT_15S0048G02500 VIT_18S0001G11710 VIT_19S0014G00160 VIT_19S0014G03660
Generation of precursor metabolites and energy	0.000169766	18	435	4.07341	http://amigo.geneontology.org/amigo/term/GO:0006091	VIT_02S0025G01470 VIT_03S0038G00670 VIT_04S0023G03010 VIT_05S0020G03440 VIT_05S0020G03490 VIT_07S0005G02220 VIT_07S0141G00570 VIT_08S0007G05010 VIT_11S0016G05570 VIT_11S0037G00290 VIT_12S0055G01110 VIT_14S0081G00060 VIT_15S0048G02500 VIT_18S0001G00760 VIT_18S0001G11710 VIT_19S0014G00160 VIT_19S0014G03660 VIT_19S0014G03850
Fructose 1,6-bisphosphate metabolic process	0.000436696	4	10	39.3763	http://amigo.geneontology.org/amigo/term/GO:0030388	VIT_03S0038G00670 VIT_04S0023G03010 VIT_08S0007G01570 VIT_13S0019G03350
Photosynthesis, light harvesting	0.00078705	5	25	19.6882	http://amigo.geneontology.org/amigo/term/GO:0009765	VIT_07S0005G02220 VIT_11S0016G05570 VIT_12S0055G01110 VIT_19S0014G00160 VIT_19S0014G03660
Photosystem II stabilization	0.00142462	3	5	59.0645	http://amigo.geneontology.org/amigo/term/GO:0042549	VIT_07S0141G00570 VIT_14S0081G00060 VIT_18S0001G11710
Photosynthesis, light harvesting in photosystem I	0.00428477	4	19	20.7244	http://amigo.geneontology.org/amigo/term/GO:0009768	VIT_07S0005G02220 VIT_12S0055G01110 VIT_19S0014G00160 VIT_19S0014G03660
Regulation of photosynthesis, light reaction	0.0149762	3	11	26.8475	http://amigo.geneontology.org/amigo/term/GO:0042548	VIT_07S0141G00570 VIT_14S0081G00060 VIT_18S0001G11710
Regulation of generation of precursor metabolites and energy	0.0149762	3	11	26.8475	http://amigo.geneontology.org/amigo/term/GO:0043467	VIT_07S0141G00570 VIT_14S0081G00060 VIT_18S0001G11710
Cluster TF3. Ripening up-regulated and higher expression in TB than in TT from Pre-veraison (203 genes)
Pathway	Enrichment FDR	nGenes	Pathway Genes	Fold Enrichment	URL	Genes
Mitochondrial respiratory chain complex assembly	0.0205882	4	35	16.8479	http://amigo.geneontology.org/amigo/term/GO:0033108	VIT_04S0023G00150 VIT_13S0067G02300 VIT_14S0060G02300 VIT_16S0098G00270
Mitochondrial cytochrome c oxidase assembly	0.0205882	3	13	34.0197	http://amigo.geneontology.org/amigo/term/GO:0033617	VIT_04S0023G00150 VIT_13S0067G02300 VIT_14S0060G02300
Respiratory chain complex IV assembly	0.0205882	3	14	31.5897	http://amigo.geneontology.org/amigo/term/GO:0008535	VIT_04S0023G00150 VIT_13S0067G02300 VIT_14S0060G02300
Cluster TF4. Veraison transiently up-regulated and higher expression in TB than in TT (156 genes)
No significant enrichment found
Cluster TF5. Down-regulated at Pre-Maturity in TB and from Veraison in TT (192)
Pathway	Enrichment FDR	nGenes	Pathway Genes	Fold Enrichment	URL	Genes
Photosynthesis	6.73e-24	25	171	22.7872	http://amigo.geneontology.org/amigo/term/GO:0015979	VIT_00S0125G00280 VIT_00S0246G00200 VIT_01S0010G03620 VIT_01S0026G02480 VIT_01S0137G00210 VIT_03S0038G03250 VIT_04S0044G01410 VIT_05S0049G01760 VIT_08S0007G08540 VIT_10S0003G02890 VIT_10S0003G02900 VIT_10S0003G04350 VIT_11S0016G01400 VIT_12S0028G00320 VIT_12S0057G00630 VIT_12S0059G00270 VIT_13S0019G04140 VIT_13S0064G01080 VIT_14S0128G00030 VIT_15S0024G00040 VIT_17S0000G06280 VIT_17S0000G06350 VIT…
Photosynthesis, light reaction	5.93e-12	13	88	23.0254	http://amigo.geneontology.org/amigo/term/GO:0019684	VIT_00S0246G00200 VIT_01S0010G03620 VIT_03S0038G03250 VIT_05S0049G01760 VIT_10S0003G02890 VIT_10S0003G02900 VIT_12S0028G00320 VIT_12S0057G00630 VIT_13S0019G04140 VIT_15S0024G00040 VIT_17S0000G06350 VIT_18S0001G00190 VIT_18S0164G00030
Photosynthesis, light harvesting	6.9e-12	9	25	56.1112	http://amigo.geneontology.org/amigo/term/GO:0009765	VIT_01S0010G03620 VIT_10S0003G02890 VIT_10S0003G02900 VIT_12S0028G00320 VIT_12S0057G00630 VIT_13S0019G04140 VIT_15S0024G00040 VIT_17S0000G06350 VIT_18S0001G00190
Photosynthesis, light harvesting in photosystem I	3.2e-11	8	19	65.6272	http://amigo.geneontology.org/amigo/term/GO:0009768	VIT_01S0010G03620 VIT_10S0003G02890 VIT_10S0003G02900 VIT_12S0028G00320 VIT_12S0057G00630 VIT_13S0019G04140 VIT_15S0024G00040 VIT_17S0000G06350
Protein-chromophore linkage	3.65e-09	9	49	28.6282	http://amigo.geneontology.org/amigo/term/GO:0018298	VIT_01S0010G03620 VIT_04S0008G02670 VIT_10S0003G02890 VIT_10S0003G02900 VIT_12S0028G00320 VIT_12S0057G00630 VIT_13S0019G04140 VIT_15S0024G00040 VIT_17S0000G06350
Response to light stimulus	3.2e-07	14	270	8.08187	http://amigo.geneontology.org/amigo/term/GO:0009416	VIT_01S0010G03620 VIT_02S0241G00040 VIT_05S0020G01090 VIT_05S0049G01760 VIT_05S0102G00750 VIT_09S0002G02680 VIT_10S0003G02890 VIT_10S0003G02900 VIT_12S0028G00320 VIT_12S0057G00630 VIT_13S0019G04140 VIT_15S0024G00040 VIT_17S0000G06350 VIT_18S0001G00190
Response to radiation	5.01e-07	14	283	7.71062	http://amigo.geneontology.org/amigo/term/GO:0009314	VIT_01S0010G03620 VIT_02S0241G00040 VIT_05S0020G01090 VIT_05S0049G01760 VIT_05S0102G00750 VIT_09S0002G02680 VIT_10S0003G02890 VIT_10S0003G02900 VIT_12S0028G00320 VIT_12S0057G00630 VIT_13S0019G04140 VIT_15S0024G00040 VIT_17S0000G06350 VIT_18S0001G00190
Generation of precursor metabolites and energy	1.46e-05	15	435	5.37464	http://amigo.geneontology.org/amigo/term/GO:0006091	VIT_00S0246G00200 VIT_01S0010G03620 VIT_03S0038G03250 VIT_05S0049G01760 VIT_10S0003G02890 VIT_10S0003G02900 VIT_11S0016G05520 VIT_12S0028G00320 VIT_12S0057G00630 VIT_13S0019G04140 VIT_15S0024G00040 VIT_17S0000G06350 VIT_18S0001G00190 VIT_18S0164G00030 VIT_19S0177G00200
Chlorophyll metabolic process	0.00073774	5	44	17.7119	http://amigo.geneontology.org/amigo/term/GO:0015994	VIT_04S0043G01010 VIT_08S0007G08540 VIT_12S0059G00270 VIT_17S0000G06280 VIT_19S0014G03160
Chlorophyll biosynthetic process	0.00123369	4	25	24.9383	http://amigo.geneontology.org/amigo/term/GO:0015995	VIT_08S0007G08540 VIT_12S0059G00270 VIT_17S0000G06280 VIT_19S0014G03160
Pigment biosynthetic process	0.00123369	6	84	11.1332	http://amigo.geneontology.org/amigo/term/GO:0046148	VIT_04S0079G00680 VIT_08S0007G08540 VIT_12S0028G00960 VIT_12S0059G00270 VIT_17S0000G06280 VIT_19S0014G03160
Response to abiotic stimulus	0.00281497	15	695	3.36398	http://amigo.geneontology.org/amigo/term/GO:0009628	VIT_01S0010G03620 VIT_02S0241G00040 VIT_05S0020G01090 VIT_05S0049G01760 VIT_05S0102G00750 VIT_09S0002G02680 VIT_10S0003G02890 VIT_10S0003G02900 VIT_12S0028G00320 VIT_12S0057G00630 VIT_13S0019G04140 VIT_15S0024G00040 VIT_17S0000G06350 VIT_18S0001G00190 VIT_18S0164G00030
Photosynthetic electron transport in photosystem I	0.003061	3	12	38.9661	http://amigo.geneontology.org/amigo/term/GO:0009773	VIT_00S0246G00200 VIT_05S0049G01760 VIT_18S0164G00030
Pigment metabolic process	0.00317832	6	105	8.90655	http://amigo.geneontology.org/amigo/term/GO:0042440	VIT_04S0079G00680 VIT_08S0007G08540 VIT_12S0028G00960 VIT_12S0059G00270 VIT_17S0000G06280 VIT_19S0014G03160
Photosynthetic electron transport chain	0.00392434	4	37	16.8502	http://amigo.geneontology.org/amigo/term/GO:0009767	VIT_00S0246G00200 VIT_05S0049G01760 VIT_18S0001G00190 VIT_18S0164G00030
Tetrapyrrole metabolic process	0.00392434	5	70	11.1332	http://amigo.geneontology.org/amigo/term/GO:0033013	VIT_04S0043G01010 VIT_08S0007G08540 VIT_12S0059G00270 VIT_17S0000G06280 VIT_19S0014G03160
Porphyrin-containing compound metabolic process	0.00392434	5	69	11.2945	http://amigo.geneontology.org/amigo/term/GO:0006778	VIT_04S0043G01010 VIT_08S0007G08540 VIT_12S0059G00270 VIT_17S0000G06280 VIT_19S0014G03160
Photoreactive repair	0.00493395	2	3	103.91	http://amigo.geneontology.org/amigo/term/GO:0000719	VIT_02S0241G00040 VIT_04S0008G02670
Porphyrin-containing compound biosynthetic process	0.00696865	4	44	14.1695	http://amigo.geneontology.org/amigo/term/GO:0006779	VIT_08S0007G08540 VIT_12S0059G00270 VIT_17S0000G06280 VIT_19S0014G03160
Tetrapyrrole biosynthetic process	0.00787891	4	46	13.5534	http://amigo.geneontology.org/amigo/term/GO:0033014	VIT_08S0007G08540 VIT_12S0059G00270 VIT_17S0000G06280 VIT_19S0014G03160
Tetraterpenoid metabolic process	0.0104791	3	21	22.2664	http://amigo.geneontology.org/amigo/term/GO:0016108	VIT_04S0043G01010 VIT_04S0079G00680 VIT_12S0028G00960
Carotenoid metabolic process	0.0104791	3	21	22.2664	http://amigo.geneontology.org/amigo/term/GO:0016116	VIT_04S0043G01010 VIT_04S0079G00680 VIT_12S0028G00960
Cellular alcohol metabolic process	0.0104835	2	5	62.3458	http://amigo.geneontology.org/amigo/term/GO:0044107	VIT_04S0079G00680 VIT_12S0028G00960
Cellular alcohol biosynthetic process	0.0104835	2	5	62.3458	http://amigo.geneontology.org/amigo/term/GO:0044108	VIT_04S0079G00680 VIT_12S0028G00960
Cellular lipid biosynthetic process	0.0104835	2	5	62.3458	http://amigo.geneontology.org/amigo/term/GO:0097384	VIT_04S0079G00680 VIT_12S0028G00960
Secondary alcohol biosynthetic process	0.0104835	2	5	62.3458	http://amigo.geneontology.org/amigo/term/GO:1902653	VIT_04S0079G00680 VIT_12S0028G00960
Ergosterol biosynthetic process	0.0104835	2	5	62.3458	http://amigo.geneontology.org/amigo/term/GO:0006696	VIT_04S0079G00680 VIT_12S0028G00960
Ergosterol metabolic process	0.0104835	2	5	62.3458	http://amigo.geneontology.org/amigo/term/GO:0008204	VIT_04S0079G00680 VIT_12S0028G00960
Cellular homeostasis	0.0119441	8	280	4.45327	http://amigo.geneontology.org/amigo/term/GO:0019725	VIT_01S0137G00210 VIT_02S0025G02500 VIT_07S0005G02060 VIT_07S0104G01390 VIT_07S0104G01400 VIT_08S0007G02240 VIT_12S0059G00760 VIT_18S0001G10510
Negative regulation of photosynthesis	0.0146149	2	6	51.9549	http://amigo.geneontology.org/amigo/term/GO:1905156	VIT_01S0026G02480 VIT_18S0001G00190
Carotene biosynthetic process	0.0197171	2	7	44.5327	http://amigo.geneontology.org/amigo/term/GO:0016120	VIT_04S0079G00680 VIT_12S0028G00960
RRNA base methylation	0.0210781	3	30	15.5865	http://amigo.geneontology.org/amigo/term/GO:0070475	VIT_03S0038G01050 VIT_19S0015G01600 VIT_19S0015G01650
Terpene biosynthetic process	0.0238687	2	8	38.9661	http://amigo.geneontology.org/amigo/term/GO:0046246	VIT_04S0079G00680 VIT_12S0028G00960
Pyrimidine dimer repair	0.0238687	2	8	38.9661	http://amigo.geneontology.org/amigo/term/GO:0006290	VIT_02S0241G00040 VIT_04S0008G02670
RRNA methylation	0.0329474	3	36	12.9887	http://amigo.geneontology.org/amigo/term/GO:0031167	VIT_03S0038G01050 VIT_19S0015G01600 VIT_19S0015G01650
Cell redox homeostasis	0.0333412	5	132	5.90396	http://amigo.geneontology.org/amigo/term/GO:0045454	VIT_01S0137G00210 VIT_07S0104G01390 VIT_07S0104G01400 VIT_12S0059G00760 VIT_18S0001G10510
Electron transport chain	0.0443433	6	207	4.51781	http://amigo.geneontology.org/amigo/term/GO:0022900	VIT_00S0246G00200 VIT_05S0049G01760 VIT_11S0016G05520 VIT_18S0001G00190 VIT_18S0164G00030 VIT_19S0177G00200
Cluster TF6. Veraison transiently up-regulated and much lower expression in TB than in TT (94)
Pathway	Enrichment FDR	nGenes	Pathway Genes	Fold Enrichment	URL	Genes
Flavonoid metabolic process	0.0005075	4	30	42.4482	http://amigo.geneontology.org/amigo/term/GO:0009812	VIT_01S0010G03510 VIT_02S0025G04720 VIT_04S0023G03370 VIT_16S0039G02230
Flavonoid biosynthetic process	0.0005075	4	27	47.1647	http://amigo.geneontology.org/amigo/term/GO:0009813	VIT_01S0010G03510 VIT_02S0025G04720 VIT_04S0023G03370 VIT_16S0039G02230
Anthocyanin-containing compound biosynthetic process	0.00191328	3	15	63.6723	http://amigo.geneontology.org/amigo/term/GO:0009718	VIT_01S0010G03510 VIT_02S0025G04720 VIT_16S0039G02230
Glycoside biosynthetic process	0.00252506	2	3	212.241	http://amigo.geneontology.org/amigo/term/GO:0016138	VIT_01S0010G03510 VIT_16S0039G02230
Anthocyanin-containing compound metabolic process	0.00252506	3	18	53.0603	http://amigo.geneontology.org/amigo/term/GO:0046283	VIT_01S0010G03510 VIT_02S0025G04720 VIT_16S0039G02230
Glycoside metabolic process	0.0194391	2	8	79.5904	http://amigo.geneontology.org/amigo/term/GO:0016137	VIT_01S0010G03510 VIT_16S0039G02230

## Sheet: GarnachaSkin_GOenrichment
Table S5-3: Functional enrichment in DEGs between Garnacha Blanca (GB) and Garnacha Tinta (GT) in the ripening series for berry SKIN tissue. Functional enrichment according to <0.05 FDR in ShinyGO.
Cluster GS1. Veraison transiently up-regulated and higher expression in GB than in GT (49 genes)
No significant enrichment found
Cluster GS2. Pre-maturity up-regulated and lower expression in GB than in GT (86 genes)
No significant enrichment found
Cluster GS3. Ripening down-regulated and higher expression in GB than in GT (185 genes)
Pathway	Enrichment FDR	nGenes	Pathway Genes	Fold Enrichment	URL	Genes
Photosynthesis, light harvesting in photosystem I	8.508e-09	7	19	59.5966	http://amigo.geneontology.org/amigo/term/GO:0009768	VIT_00S0181G00180 VIT_07S0005G02220 VIT_10S0003G02900 VIT_11S0016G00730 VIT_17S0000G06350 VIT_18S0001G10550 VIT_19S0014G03660
Photosynthesis, light harvesting	3.93328e-08	7	25	45.2934	http://amigo.geneontology.org/amigo/term/GO:0009765	VIT_00S0181G00180 VIT_07S0005G02220 VIT_10S0003G02900 VIT_11S0016G00730 VIT_17S0000G06350 VIT_18S0001G10550 VIT_19S0014G03660
Photosynthesis, light reaction	7.92548e-07	9	88	16.5439	http://amigo.geneontology.org/amigo/term/GO:0019684	VIT_00S0181G00180 VIT_01S0026G02680 VIT_07S0005G02220 VIT_09S0018G00290 VIT_10S0003G02900 VIT_11S0016G00730 VIT_17S0000G06350 VIT_18S0001G10550 VIT_19S0014G03660
Photosynthesis	1.52689e-06	11	171	10.4058	http://amigo.geneontology.org/amigo/term/GO:0015979	VIT_00S0181G00180 VIT_01S0026G02680 VIT_07S0005G02220 VIT_09S0018G00290 VIT_10S0003G02900 VIT_10S0003G04350 VIT_11S0016G00730 VIT_12S0059G00270 VIT_17S0000G06350 VIT_18S0001G10550 VIT_19S0014G03660
Protein-chromophore linkage	2.48098e-06	7	49	23.1089	http://amigo.geneontology.org/amigo/term/GO:0018298	VIT_00S0181G00180 VIT_07S0005G02220 VIT_10S0003G02900 VIT_11S0016G00730 VIT_17S0000G06350 VIT_18S0001G10550 VIT_19S0014G03660
Generation of precursor metabolites and energy	0.0327581	10	435	3.71867	http://amigo.geneontology.org/amigo/term/GO:0006091	VIT_00S0181G00180 VIT_01S0026G02680 VIT_07S0005G02220 VIT_09S0018G00290 VIT_10S0003G02900 VIT_11S0016G00730 VIT_11S0037G00290 VIT_17S0000G06350 VIT_18S0001G10550 VIT_19S0014G03660
Pyrimidine nucleotide catabolic process	0.0327581	2	6	53.9207	http://amigo.geneontology.org/amigo/term/GO:0006244	VIT_05S0049G01320 VIT_18S0001G12360
Pyrimidine nucleoside triphosphate catabolic process	0.0327581	2	6	53.9207	http://amigo.geneontology.org/amigo/term/GO:0009149	VIT_05S0049G01320 VIT_18S0001G12360
Pyrimidine deoxyribonucleoside triphosphate catabolic process	0.0327581	2	6	53.9207	http://amigo.geneontology.org/amigo/term/GO:0009213	VIT_05S0049G01320 VIT_18S0001G12360
Pyrimidine deoxyribonucleotide catabolic process	0.0327581	2	6	53.9207	http://amigo.geneontology.org/amigo/term/GO:0009223	VIT_05S0049G01320 VIT_18S0001G12360
Pyrimidine deoxyribonucleoside triphosphate metabolic process	0.0415225	2	7	46.2178	http://amigo.geneontology.org/amigo/term/GO:0009211	VIT_05S0049G01320 VIT_18S0001G12360
Cluster GS4. Veraison up-regulated and much lower expression in GB than in GT (81)
Pathway	Enrichment FDR	nGenes	Pathway Genes	Fold Enrichment	URL	Genes
Flavonoid metabolic process	2.9846e-08	6	30	74.815	http://amigo.geneontology.org/amigo/term/GO:0009812	VIT_01S0010G03510 VIT_02S0025G04720 VIT_04S0023G03370 VIT_13S0067G03820 VIT_16S0039G02230 VIT_18S0001G12800
Flavonoid biosynthetic process	2.9846e-08	6	27	83.1278	http://amigo.geneontology.org/amigo/term/GO:0009813	VIT_01S0010G03510 VIT_02S0025G04720 VIT_04S0023G03370 VIT_13S0067G03820 VIT_16S0039G02230 VIT_18S0001G12800
Anthocyanin-containing compound biosynthetic process	7.39263e-06	4	15	99.7533	http://amigo.geneontology.org/amigo/term/GO:0009718	VIT_01S0010G03510 VIT_02S0025G04720 VIT_16S0039G02230 VIT_18S0001G12800
Anthocyanin-containing compound metabolic process	1.23538e-05	4	18	83.1278	http://amigo.geneontology.org/amigo/term/GO:0046283	VIT_01S0010G03510 VIT_02S0025G04720 VIT_16S0039G02230 VIT_18S0001G12800
Secondary metabolic process	0.000141999	8	314	9.53057	http://amigo.geneontology.org/amigo/term/GO:0019748	VIT_02S0025G04720 VIT_03S0088G00260 VIT_03S0091G01240 VIT_05S0136G00260 VIT_06S0004G02620 VIT_06S0004G08150 VIT_13S0019G04460 VIT_14S0068G00920
Glycoside biosynthetic process	0.00123639	2	3	249.383	http://amigo.geneontology.org/amigo/term/GO:0016138	VIT_01S0010G03510 VIT_16S0039G02230
Secondary metabolite biosynthetic process	0.00177053	5	138	13.5534	http://amigo.geneontology.org/amigo/term/GO:0044550	VIT_02S0025G04720 VIT_05S0136G00260 VIT_06S0004G02620 VIT_13S0019G04460 VIT_14S0068G00920
Xenobiotic transport	0.00186117	4	72	20.7819	http://amigo.geneontology.org/amigo/term/GO:0042908	VIT_03S0038G00430 VIT_12S0028G01150 VIT_16S0050G00910 VIT_18S0001G11760
Pigment biosynthetic process	0.0030283	4	84	17.8131	http://amigo.geneontology.org/amigo/term/GO:0046148	VIT_01S0010G03510 VIT_02S0025G04720 VIT_16S0039G02230 VIT_18S0001G12800
Glycoside metabolic process	0.00580269	2	8	93.5187	http://amigo.geneontology.org/amigo/term/GO:0016137	VIT_01S0010G03510 VIT_16S0039G02230
Pigment metabolic process	0.00580269	4	105	14.2505	http://amigo.geneontology.org/amigo/term/GO:0042440	VIT_01S0010G03510 VIT_02S0025G04720 VIT_16S0039G02230 VIT_18S0001G12800
Monocarboxylic acid biosynthetic process	0.00580269	5	199	9.39887	http://amigo.geneontology.org/amigo/term/GO:0072330	VIT_04S0023G01140 VIT_05S0102G00090 VIT_06S0004G02620 VIT_13S0019G04460 VIT_18S0001G04980
Xenobiotic transmembrane transport	0.0159859	3	61	18.3971	http://amigo.geneontology.org/amigo/term/GO:0006855	VIT_12S0028G01150 VIT_16S0050G00910 VIT_18S0001G11760
Phenylpropanoid metabolic process	0.0170137	4	148	10.1101	http://amigo.geneontology.org/amigo/term/GO:0009698	VIT_02S0025G04720 VIT_06S0004G02620 VIT_06S0004G08150 VIT_13S0019G04460
Cinnamic acid biosynthetic process	0.0205138	2	17	44.0088	http://amigo.geneontology.org/amigo/term/GO:0009800	VIT_06S0004G02620 VIT_13S0019G04460
Cinnamic acid metabolic process	0.0205138	2	17	44.0088	http://amigo.geneontology.org/amigo/term/GO:0009803	VIT_06S0004G02620 VIT_13S0019G04460
Phenylpropanoid biosynthetic process	0.021476	3	74	15.1652	http://amigo.geneontology.org/amigo/term/GO:0009699	VIT_02S0025G04720 VIT_06S0004G02620 VIT_13S0019G04460
Monocarboxylic acid metabolic process	0.0220835	6	437	5.13604	http://amigo.geneontology.org/amigo/term/GO:0032787	VIT_04S0023G01140 VIT_05S0102G00090 VIT_06S0004G02620 VIT_08S0007G05490 VIT_13S0019G04460 VIT_18S0001G04980
Glycosyl compound biosynthetic process	0.0287747	2	22	34.0068	http://amigo.geneontology.org/amigo/term/GO:1901659	VIT_01S0010G03510 VIT_16S0039G02230
Erythrose 4-phosphate/phosphoenolpyruvate family amino acid catabolic process	0.0287747	2	23	32.5283	http://amigo.geneontology.org/amigo/term/GO:1902222	VIT_06S0004G02620 VIT_13S0019G04460
L-phenylalanine catabolic process	0.0287747	2	23	32.5283	http://amigo.geneontology.org/amigo/term/GO:0006559	VIT_06S0004G02620 VIT_13S0019G04460
Transmembrane transport	0.0310655	11	1485	2.77093	http://amigo.geneontology.org/amigo/term/GO:0055085	VIT_00S0477G00070 VIT_02S0025G02390 VIT_03S0017G01280 VIT_03S0038G00430 VIT_06S0061G01210 VIT_08S0007G03560 VIT_08S0007G03570 VIT_12S0028G00130 VIT_12S0028G01150 VIT_16S0050G00910 VIT_18S0001G11760
Erythrose 4-phosphate/phosphoenolpyruvate family amino acid metabolic process	0.0372933	2	28	26.7196	http://amigo.geneontology.org/amigo/term/GO:1902221	VIT_06S0004G02620 VIT_13S0019G04460
L-phenylalanine metabolic process	0.0372933	2	28	26.7196	http://amigo.geneontology.org/amigo/term/GO:0006558	VIT_06S0004G02620 VIT_13S0019G04460
Aromatic amino acid family catabolic process	0.038387	2	29	25.7983	http://amigo.geneontology.org/amigo/term/GO:0009074	VIT_06S0004G02620 VIT_13S0019G04460
Olefinic compound biosynthetic process	0.0394787	2	30	24.9383	http://amigo.geneontology.org/amigo/term/GO:0120255	VIT_06S0004G02620 VIT_13S0019G04460
Olefinic compound metabolic process	0.0459054	2	33	22.6712	http://amigo.geneontology.org/amigo/term/GO:0120254	VIT_06S0004G02620 VIT_13S0019G04460
Cluster GS5. Ripening up-regulated and lower expression in GB than in GT (131 genes)
Pathway	Enrichment FDR	nGenes	Pathway Genes	Fold Enrichment	URL	Genes
Response to chitin	0.000799729	4	20	45.6885	http://amigo.geneontology.org/amigo/term/GO:0010200	VIT_02S0012G01960 VIT_06S0004G04180 VIT_08S0058G00690 VIT_13S0067G01070
Calcium ion transmembrane transport	0.0205241	4	58	15.7547	http://amigo.geneontology.org/amigo/term/GO:0070588	VIT_00S0463G00030 VIT_00S0691G00010 VIT_07S0129G00110 VIT_07S0129G00180
Response to nitrogen compound	0.0205241	6	164	8.35766	http://amigo.geneontology.org/amigo/term/GO:1901698	VIT_02S0012G01960 VIT_02S0033G00850 VIT_02S0109G00430 VIT_06S0004G04180 VIT_08S0058G00690 VIT_13S0067G01070
Calcium ion transport	0.0254514	4	66	13.845	http://amigo.geneontology.org/amigo/term/GO:0006816	VIT_00S0463G00030 VIT_00S0691G00010 VIT_07S0129G00110 VIT_07S0129G00180
Negative regulation of hydrolase activity	0.0368385	4	77	11.8672	http://amigo.geneontology.org/amigo/term/GO:0051346	VIT_01S0011G05110 VIT_05S0020G05040 VIT_05S0077G01570 VIT_05S0077G01580
Response to organic substance	0.0391714	12	874	3.13651	http://amigo.geneontology.org/amigo/term/GO:0010033	VIT_01S0011G05110 VIT_02S0012G01960 VIT_04S0008G02800 VIT_05S0077G01570 VIT_05S0077G01580 VIT_06S0004G04180 VIT_08S0032G01220 VIT_08S0058G00690 VIT_10S0003G04710 VIT_10S0116G00410 VIT_13S0067G01070 VIT_14S0108G00340
Abscisic acid-activated signaling pathway	0.0420153	4	105	8.70258	http://amigo.geneontology.org/amigo/term/GO:0009738	VIT_01S0011G05110 VIT_05S0077G01570 VIT_05S0077G01580 VIT_08S0032G01220
Negative regulation of phosphatase activity	0.0420153	3	46	14.8984	http://amigo.geneontology.org/amigo/term/GO:0010923	VIT_01S0011G05110 VIT_05S0077G01570 VIT_05S0077G01580
Cyanide catabolic process	0.0420153	2	13	35.145	http://amigo.geneontology.org/amigo/term/GO:0019500	VIT_02S0033G00850 VIT_02S0109G00430
Negative regulation of phosphoprotein phosphatase activity	0.0420153	3	45	15.2295	http://amigo.geneontology.org/amigo/term/GO:0032515	VIT_01S0011G05110 VIT_05S0077G01570 VIT_05S0077G01580
Negative regulation of dephosphorylation	0.0420153	3	46	14.8984	http://amigo.geneontology.org/amigo/term/GO:0035305	VIT_01S0011G05110 VIT_05S0077G01570 VIT_05S0077G01580
Negative regulation of protein dephosphorylation	0.0420153	3	45	15.2295	http://amigo.geneontology.org/amigo/term/GO:0035308	VIT_01S0011G05110 VIT_05S0077G01570 VIT_05S0077G01580
Detoxification of nitrogen compound	0.0420153	2	13	35.145	http://amigo.geneontology.org/amigo/term/GO:0051410	VIT_02S0033G00850 VIT_02S0109G00430
Cellular response to abscisic acid stimulus	0.0420153	4	110	8.30701	http://amigo.geneontology.org/amigo/term/GO:0071215	VIT_01S0011G05110 VIT_05S0077G01570 VIT_05S0077G01580 VIT_08S0032G01220
Cellular response to alcohol	0.0420153	4	110	8.30701	http://amigo.geneontology.org/amigo/term/GO:0097306	VIT_01S0011G05110 VIT_05S0077G01570 VIT_05S0077G01580 VIT_08S0032G01220
Defense response	0.0420153	10	684	3.33981	http://amigo.geneontology.org/amigo/term/GO:0006952	VIT_01S0011G05110 VIT_01S0011G05140 VIT_02S0025G04300 VIT_05S0077G01570 VIT_05S0077G01580 VIT_07S0031G02840 VIT_08S0058G00690 VIT_13S0067G01070 VIT_15S0045G00810 VIT_15S0045G00920
Aromatic amino acid family biosynthetic process	0.0420153	3	46	14.8984	http://amigo.geneontology.org/amigo/term/GO:0009073	VIT_00S0391G00070 VIT_04S0008G06570 VIT_06S0061G01300
Response to organonitrogen compound	0.0462293	4	118	7.74382	http://amigo.geneontology.org/amigo/term/GO:0010243	VIT_02S0012G01960 VIT_06S0004G04180 VIT_08S0058G00690 VIT_13S0067G01070
Cyanide metabolic process	0.0462293	2	15	30.459	http://amigo.geneontology.org/amigo/term/GO:0019499	VIT_02S0033G00850 VIT_02S0109G00430
Response to chemical	0.0462293	14	1317	2.4284	http://amigo.geneontology.org/amigo/term/GO:0042221	VIT_01S0011G05110 VIT_02S0012G01960 VIT_02S0033G00850 VIT_02S0109G00430 VIT_04S0008G02800 VIT_05S0077G01570 VIT_05S0077G01580 VIT_06S0004G04180 VIT_08S0032G01220 VIT_08S0058G00690 VIT_10S0003G04710 VIT_10S0116G00410 VIT_13S0067G01070 VIT_14S0108G00340
Cellular response to lipid	0.0462293	5	201	5.68266	http://amigo.geneontology.org/amigo/term/GO:0071396	VIT_01S0011G05110 VIT_05S0077G01570 VIT_05S0077G01580 VIT_08S0032G01220 VIT_10S0003G04710
Negative regulation of phosphorus metabolic process	0.0486968	3	60	11.4221	http://amigo.geneontology.org/amigo/term/GO:0010563	VIT_01S0011G05110 VIT_05S0077G01570 VIT_05S0077G01580
Negative regulation of phosphate metabolic process	0.0486968	3	60	11.4221	http://amigo.geneontology.org/amigo/term/GO:0045936	VIT_01S0011G05110 VIT_05S0077G01570 VIT_05S0077G01580
Response to oxygen-containing compound	0.0486968	9	652	3.15335	http://amigo.geneontology.org/amigo/term/GO:1901700	VIT_01S0011G05110 VIT_02S0012G01960 VIT_05S0077G01570 VIT_05S0077G01580 VIT_06S0004G04180 VIT_08S0032G01220 VIT_08S0058G00690 VIT_10S0003G04710 VIT_13S0067G01070

## Sheet: GarnachaFlesh_GOenrichment
Table S5-4: Functional enrichment in DEGs between Garnacha Blanca (GB) and Garnacha Tinta (GT) in the ripening series for berry FLESH tissue. Functional enrichment according to <0.05 FDR in ShinyGO.
Cluter GF1. Ripening down-regulated with higher expresion in GB than in GT (100 genes)
Pathway	Enrichment FDR	nGenes	Pathway Genes	Fold Enrichment	URL	Genes
Photosynthesis	2.08154e-16	16	171	28.0009	http://amigo.geneontology.org/amigo/term/GO:0015979	VIT_00S0125G00280 VIT_01S0010G03620 VIT_01S0137G00210 VIT_04S0008G01730 VIT_04S0044G01410 VIT_05S0020G03440 VIT_10S0003G04350 VIT_11S0016G01400 VIT_11S0016G05570 VIT_12S0028G00320 VIT_12S0057G00630 VIT_12S0059G00270 VIT_14S0081G00060 VIT_18S0164G00030 VIT_19S0014G03160 VIT_19S0014G03660
Photosynthesis, light reaction	1.11834e-07	8	88	27.2055	http://amigo.geneontology.org/amigo/term/GO:0019684	VIT_01S0010G03620 VIT_05S0020G03440 VIT_11S0016G05570 VIT_12S0028G00320 VIT_12S0057G00630 VIT_14S0081G00060 VIT_18S0164G00030 VIT_19S0014G03660
Photosynthesis, light harvesting	2.34637e-06	5	25	59.852	http://amigo.geneontology.org/amigo/term/GO:0009765	VIT_01S0010G03620 VIT_11S0016G05570 VIT_12S0028G00320 VIT_12S0057G00630 VIT_19S0014G03660
Photosynthesis, light harvesting in photosystem I	4.05967e-05	4	19	63.0021	http://amigo.geneontology.org/amigo/term/GO:0009768	VIT_01S0010G03620 VIT_12S0028G00320 VIT_12S0057G00630 VIT_19S0014G03660
Protein-chromophore linkage	4.74198e-05	5	49	30.5367	http://amigo.geneontology.org/amigo/term/GO:0018298	VIT_01S0010G03620 VIT_04S0008G02670 VIT_12S0028G00320 VIT_12S0057G00630 VIT_19S0014G03660
Generation of precursor metabolites and energy	0.000976267	9	435	6.19159	http://amigo.geneontology.org/amigo/term/GO:0006091	VIT_01S0010G03620 VIT_05S0020G03440 VIT_11S0016G05570 VIT_12S0028G00320 VIT_12S0057G00630 VIT_14S0081G00060 VIT_18S0001G00760 VIT_18S0164G00030 VIT_19S0014G03660
Chlorophyll metabolic process	0.0230054	3	44	20.4041	http://amigo.geneontology.org/amigo/term/GO:0015994	VIT_04S0043G01010 VIT_12S0059G00270 VIT_19S0014G03160
Cell redox homeostasis	0.0474091	4	132	9.06848	http://amigo.geneontology.org/amigo/term/GO:0045454	VIT_01S0137G00210 VIT_10S0116G01650 VIT_12S0059G00760 VIT_18S0001G10510
Cluster GF2. Pre-maturity up-regulated and lower expression in GB than in GT (84 genes)
No significant enrichment found
Cluter GF3. Veraison transsiently up-regulated with lower expresion in GB than in GT (72 genes)
Pathway	Enrichment FDR	nGenes	Pathway Genes	Fold Enrichment	URL	Genes
Glycoside biosynthetic process	0.0058818	2	3	277.093	http://amigo.geneontology.org/amigo/term/GO:0016138	VIT_01S0010G03510 VIT_16S0039G02230
Glycoside metabolic process	0.0272351	2	8	103.91	http://amigo.geneontology.org/amigo/term/GO:0016137	VIT_01S0010G03510 VIT_16S0039G02230
Cluster GF4. Ripening down-regulated and lower expression in GB than in GT (145 genes)
No significant enrichment found
