# Supplementary material for: The flavour of grape colour: anthocyanin content tunes aroma precursor composition by altering the berry microenvironment
Source: J Exp Bot. 2023 Jun 9;74(20):6369–90. doi: 10.1093/jxb/erad223 (PMC10627162; doi:10.1093/jxb/erad223)
Supplement: erad223_suppl_Supplementary_Table_S6 [file erad223_suppl_supplementary_table_s6.xlsx]

## Sheet: phytohormones
Supplementary Table S6. Berry skin phytohormone content in berry colour somatic variants. Hormone content was compared amongst black- (TT) and white-berried (TB) Tempranillo as well as black- (GT) and white-berried (GB) Garnacha somatic variants. The data are mean values of triplicates. ANOVA statistical comparisons (p-value < 0.05). Superscript letters in the mean average cells discriminate betw…
		Phytohormone content (ng·g-1)									(ng·g-1)
		TT average	TB average	GT average	GB average	ANOVA sig	TT HSD Tukey	TB HSD Tukey	GT HSD Tukey	GB HSD Tukey	TT SD	TB SD	GT SD	GB SD
Abscisic acid	ABA	134.652 a	358.837 b	271.48 b	348.937 b	0.000305694		0.000409795	0.00965139	0.000560244	29.6433	34.0867	40.7577	45.4215
Jasmonic acid	JA	16.11 a	15.298 a	13.002 a	7.296 b	0.000562715	0.000638928	0.00122562	0.00994832		1.68662	2.41005	1.18011	0.298258
Salicylic acid	SA	65.914 a	59.583 a	17.532 b	16.425 b	0.0102593		0.965231	0.0314686	0.028142	29.8876	13.1656	7.23107	2.43446
Ethylene	ACC	48.7627	16.4498	45.8859	52.9939						24.425	6.65134	23.9242	24.7778
Cytokinines	t-Z	94.838	104.101	125.627	102.202						8.07195	26.0365	17.6657	20.9759
	RZ	nd	nd	nd	nd
	iP	8.39471	3.46642	4.32636	6.79356						3.0259	1.84437	0.991657	2.78002
Gibberellins	GA1	435.42	98.6833	34.1567	0.14						615.664	17.225	10.1687	0.113137
	GA3	0.05	nd	0.11	0.09								0.0282843	0.01
	GA4	0.0241289	0.0130576	0.0194994	0.0157883						0.0123828		0.00164363	0.00255441
Auxins	IAA	nd	nd	nd	1.35807									0.570755
Brassinoesteroids	EB	0.0134593	0.0158998	0.0151628	0.0111591						0.0051662		0.00150795
	EC	0.0149742	0.0150078	0.0123098	0.00919222						0.00197969	0.000825586	0.00340174
