# Supplementary material for: The flavour of grape colour: anthocyanin content tunes aroma precursor composition by altering the berry microenvironment
Source: J Exp Bot. 2023 Jun 9;74(20):6369–90. doi: 10.1093/jxb/erad223 (PMC10627162; doi:10.1093/jxb/erad223)
Supplement: erad223_suppl_Supplementary_Table_S7 [file erad223_suppl_supplementary_table_s7.xlsx]

## Sheet: Precursors_and_Volatiles
Supplementary Table S7. Aroma precursor and Volatilee metabolite levels in berry skin and flesh tissues of grape colour somatic variants. TS7-1. It is shown the relative average metabolite content for three biological replicates of black- (TT) and white-berried (TB) Tempranillo as well as of black- (GT) and white-berried (GB) Garnacha somatic variants and t-test p-value as well as PLS-DA VIP and …
Compound type	Compound family	Compound	Unit	Maturity 2016 in Tempranillo skin					Maturity 2016 in Garnacha skin					Compound	Maturity 2016 in Tempranillo flesh					Maturity 2016 in Garnacha flesh
				TT	TB	p-value	VIP	S.C	GT	GB	p-value	VIP	S.C		TT	TB	p-value	VIP	S.C	GT	GB	p-value	VIP	S.C
Non-polar compound	Chlorophylls	chlorophyll a	Relative	1.33173	20.6084	0.00966432	1.30429	0.0670789	12.3153	19.0339	0.0686191	1.21716	0.0465889	chlorophyll a	1.6395	1.50487	0.146966	1.00793	-0.0148979	1.01967	0.543072	0.0134121	1.33698	-0.0769459
Non-polar compound	Chlorophylls	chlorophyll b	Relative	98.0666	117.463	0.229689	0.955124	0.0244947	174.551	135.038	0.0359396	1.32105	-0.0783262	chlorophyll b	n.d.	n.d.				n.d.	n.d.
Non-polar compound	Chlorophylls	pheophytin a	Relative	195.777	217.281	0.642436	0.47312	-0.0503737	216.081	182.506	0.0472712	1.27233	-0.0916887	pheophytin a	54.9171	30.4236	0.00879476	1.35252	-0.0703191	29.1698	25.6523	0.0757236	1.24986	-0.0554601
Non-polar compound	Chlorophylls	pheophytin a-like	Relative	18.3012	21.2064	0.520749	0.789022	-0.0420378	19.4493	11.8488	0.0149215	1.39113	-0.0617055	pheophytin a-like	4.16419	2.61921	0.0267061	1.26709	-0.055128	4.3908	3.15861	0.0817971	1.11779	-0.0618247
Non-polar compound	Chlorophylls	pheophytin b	Relative	119.739	0	0.000976886	1.34293	-0.0992338	83.718	34.9079	0.024201	1.3463	-0.0926863	pheophytin b	64.3533	18.0488	0.00130637	1.42257	-0.0707768	50.3432	40.6986	0.102559	1.07341	-0.0495227
Non-polar compound	Chlorophylls	pheophytin b-like	Relative	16.4544	0	0.000231837	1.34599	-0.0792587	17.5515	11.9866	0.0105211	1.4151	-0.0917573	pheophytin b-like	n.d.	n.d.				0.604929	1.49026	0.00705557	1.37452	0.069651
Non-polar compound	Chlorophylls	pyropheophorbide a	Relative	0	0				n.d.	n.d.				pyropheophorbide a	n.d.	n.d.				0	0.0309395	4.74507e-05	1.46867	0.0756318
Non-polar compound	Chlorophylls	pyropheophorbide b	Relative	n.d.	n.d.				n.d.	n.d.				pyropheophorbide b	n.d.	n.d.				0	8.18907	0.000313861	1.45556	0.0742485
Non-polar compound	Chlorophylls	unknown chlorophyll derivative	Relative	5.42786	11.898	0.00977009	1.30021	0.0682311	11.8266	6.66344	0.00657827	1.44111	-0.0988787	unknown chlorophyll derivative	3.40512	5.03933	0.0894776	1.09518	0.053547	3.24574	3.52043	0.598182	0.406074	0.0229818
Non-polar precursor	Carotenoid	flavoxanthin	Relative	n.d.	n.d.				n.d.	n.d.				flavoxanthin	n.d.	n.d.				0.136573	0.101256	0.0433027	1.22122	-0.0713308
Non-polar precursor	Carotenoid	flavoxanthin ester	Relative	n.d.	n.d.				0.186956	0.103545	0.01021	1.41732	-0.0595693	flavoxanthin ester	0.00224982	0.0654498	2.88045e-05	1.46017	0.0823312	0.0365478	0.114711	0.0151173	1.32665	0.0733833
Non-polar precursor	Carotenoid	lutein (all trans and isomers)	Relative	5.34655	8.35181	0.0755462	0.935557	0.0348518	6.86324	6.61621	0.798919	0.492669	0.0369454	lutein (all trans and isomers)	1.97333	1.35565	0.0198354	1.29464	-0.0598546	0.938076	0.697819	0.0399538	1.2305	-0.0564629
Non-polar precursor	Carotenoid	lutein 5,6-epoxide	Relative	0	1.4391	0.0150052	1.28887	0.0655106	n.d.	n.d.				lutein 5,6-epoxide	0.327177	0	0.000220874	1.44817	-0.0752866	n.d.	n.d.
Non-polar precursor	Carotenoid	lutein ester	Relative	0.113679	0.234539	0.0162031	1.28634	0.0586907	n.d.	n.d.				lutein ester	0.0301979	0	1.62654e-08	1.46688	-0.083638	n.d.	n.d.
Non-polar precursor	Carotenoid	lutein-like structure	Relative	0.154354	0.853725	0.00470746	1.31785	0.0655987	0.73739	1.30474	0.0133091	1.39813	0.0838317	lutein-like structure	0.0670884	0.0540624	0.0539009	1.18833	-0.0768339	0.0699435	0.0715982	0.864025	0.151094	-0.00251177
Non-polar precursor	Carotenoid	neochrome a	Relative	n.d.	n.d.				n.d.	n.d.				neochrome a	n.d.	n.d.				0.00321273	0.00240478	0.204677	0.899209	-0.0311275
Non-polar precursor	Carotenoid	neochrome-like structure	Relative	0	0		0	0	0	0		0	0	neochrome-like structure	0.00184109	0.00187285	0.863674	0.148771	-8.29689e-05	n.d.	n.d.
Non-polar precursor	Carotenoid	neoxanthin (all trans and isomers)	Relative	1.98207	0.931053	0.056227	1.31547	-0.0994053	2.95597	1.99902	0.0694024	1.21081	-0.109438	neoxanthin (all trans and isomers)	0.00605697	0.233032	1.18506e-05	1.46348	0.0851425	0.22706	0	1.80284e-05	1.47199	-0.0773518
Non-polar precursor	Carotenoid	phytoene	Relative	0.378213	0.274154	0.242857	0.730264	0.0158687	0.333068	0.291979	0.508937	0.690682	0.0572485	phytoene	0.0428122	0.0454886	0.584068	0.423238	0.0270811	0.0417814	0.0422647	0.947385	0.13797	-0.00946989
Non-polar precursor	Carotenoid	unknown carotenoids	Relative	n.d.	n.d.				n.d.	n.d.				unknown carotenoids	0.0195094	0.0176358	0.617234	0.487298	0.0368493	0.0177906	0.0175743	0.976122	0.0257424	-0.00114196
Non-polar precursor	Carotenoid	violaxanthin (all trans and isomers)	Relative	0.321754	0.957195	0.00816374	1.31029	0.0600899	2.60302	1.25194	0.0170994	1.37959	-0.0467491	violaxanthin (all trans and isomers)	n.d.	n.d.				0.00388966	0	0.00171706	1.42707	-0.0693132
Non-polar precursor	Carotenoid	violaxanthin esters	Relative	0.20034	0.610644	0.00347062	1.32284	0.0685468	0.414142	0.29759	0.0400107	1.2993	-0.0352099	violaxanthin esters	0.0595898	0.199449	0.00404068	1.39018	0.0671772	0.2454	0.340964	0.0692485	1.15119	0.0701736
Non-polar precursor	Carotenoid	zeaxanthin	Relative	0.590332	3.07621	0.0267574	1.26156	0.0725854	1.2894	4.01751	0.00291261	1.48226	0.0919141	zeaxanthin	0.268549	0.384022	0.00883231	1.36197	0.0981107	0.09848	0.246383	0.00168912	1.42719	0.074144
Non-polar precursor	Carotenoid	α-carotene	Relative	0	0.723526	0.00810169	1.30924	0.0740604	n.d.	n.d.				α-carotene	n.d.	n.d.				n.d.	n.d.
Non-polar precursor	Carotenoid	β-carotene	Relative	1.13552	2.09645	0.0375361	1.19513	0.047913	1.22657	1.18602	0.812781	0.317927	-0.00708743	β-carotene	0.357706	0.2543	0.074875	1.12703	-0.0614757	0.0388305	0.0337719	0.194882	0.908722	-0.0412219
Non-polar precursor	Other isoprenoids	Ubiquinone	Relative	42.7128	50.9618	0.157016	1.05202	0.0261531	55.0208	51.1343	0.335722	0.766921	-0.00494365	Ubiquinone	23.6905	27.3253	0.019933	1.2949	0.067837	22.1383	21.8541	0.898064	0.101488	-0.00563042
Non-polar precursor	Other isoprenoids	α-tocopherol	Relative	68.3107	89.0549	0.206293	0.98799	-0.0158027	39.49	60.0442	0.00902932	1.42654	0.0938878	α-tocopherol	19.7417	12.8186	0.0113982	1.33655	-0.0665241	16.2227	12.0971	0.217046	0.872493	-0.0470574
Non-polar precursor	Lipid VOCs precursor	linoleic acid	Relative	0.00129363	0.00168256	0.301415	0.643001	0.0579069	0.00283657	0.00167394	0.161707	1.0329	-0.0724959	linoleic acid	0.00112122	0.000906815	0.311942	0.775526	-0.0130783	0.00107848	0.00179375	0.0898507	1.0993	0.0515541
Non-polar precursor	Lipid VOCs precursor	linolenic acid	Relative	0.000538382	0.000812715	0.0596916	1.16008	0.0816665	0.000829399	0.000632455	0.329208	0.773548	-0.0496042	linolenic acid	0.000517325	0.000531901	0.908114	0.392373	0.0503744	0.000343916	0.000533001	0.159666	0.964923	0.0450405
Semi-polar precursor	Glycosylated terpene	Linalool 3-rhamnosyl-1-6-glucoside	Relative	3.67188e-05	7.01008e-05	0.651662	0.770491	0.0424744	0.000302428	0.000529486	0.190379	1.04568	0.0460091	Linalool 3-rhamnosyl-1-6-glucoside	n.d.	n.d.				n.d.	n.d.
Semi-polar precursor	Glycosylated terpene	Linalool-arabinofuranose	Relative	0.00223284	0.00229315	0.83969	0.21049	0.0114256	0.0023856	0.00201731	0.297952	0.907388	-0.0260093	Linalool-arabinofuranose	0.00197686	0.0025583	0.221382	0.715962	0.0626104	0.0023843	0.00235152	0.91385	0.859995	0.0445902
Semi-polar precursor	Glycosylated terpene	Linalyl-β-d-glucoside	Relative	0.00469505	0.00511248	0.198441	0.97537	0.0561563	0.00467971	0.00412827	0.0038475	1.61833	-0.0914079	Linalyl-beta-d-glucoside	0.00425002	0.00467206	0.0588173	0.94071	0.0452458	0.00448069	0.0049253	0.154977	0.406721	-0.0533646
Semi-polar precursor	Glycosylated terpene	Linalyl-rhamnopyranose	Relative	0.00256852	0.002642	0.722029	0.302852	0.0192011	0.00251789	0.00220657	0.0269016	1.45732	-0.067064	Linalyl-rhamnopyranose	0.0027399	0.00278037	0.893784	0.151075	0.00511492	0.00280675	0.00270731	0.678043	0.41039	-0.0259597
Semi-polar precursor	Glycosylated terpene	L-Linalool_3-xylosyl-1-6-glucoside	Relative	0.0106239	0.0129594	0.192946	0.977527	0.0286048	0.00715582	0.00794695	0.198441	1.04167	0.0472712	L-Linalool_3-xylosyl-1-6-glucoside	0.00146321	0.00176184	0.212966	0.846659	-0.0604198	0.00100037	0.00123778	0.361943	0.554265	-0.0593984
Semi-polar precursor	Glycosylated terpene	Z-linalool oxide-arabinofuranose	Relative	0.00286675	0.00220974	0.229937	0.91677	-0.0479463	0.00327233	0.00253153	0.179198	1.08908	-0.0410845	Z-linalool oxide-arabinofuranose	n.d.	n.d.				n.d.	n.d.
Semi-polar precursor	Glycosylated terpene	Z-linalool oxide-arabinofuranose-glucoside	Relative	0.00771983	0.0117152	0.00356586	1.48368	0.0648782	0.0298279	0.019798	0.0692327	1.32843	-0.069672	Z-linalool oxide-arabinofuranose-glucoside	0.000252853	0.000527268	0.0165039	1.05768	0.0560991	0.00154116	0.00125989	0.0888992	0.549547	-0.0116604
Semi-polar precursor	Glycosylated terpene	Z-linalool oxide-glucoside	Relative	0.00019144	0.00047175	0.0582574	1.2421	0.0532932	0.00068509	0.000359304	0.0348396	1.42923	-0.0694899	Z-linalool oxide-glucoside	n.d.	n.d.				n.d.	n.d.
Semi-polar precursor	Glycosylated terpene	Z-linalool oxide-rhamnopyranose	Relative	0.00124588	0.0026631	0.00858368	1.4413	0.0567483	0.00409042	0.0044826	0.595145	0.474166	0.0190894	Z-linalool oxide-rhamnopyranose	n.d.	n.d.				n.d.	n.d.
Semi-polar precursor	Glycosylated terpene	Z-linalool oxide-rhamnopyranose-glucose	Relative	0.000671014	0.00274471	0.00695291	1.45276	0.0611748	0.000544103	0.00150602	0.023694	1.48382	0.0773045	Z-linalool oxide-Rhamnopyranose-glucose	n.d.	n.d.				n.d.	n.d.
Semi-polar precursor	Glycosylated terpene	Hydroxy-camphor-glucoside	Relative	n.d.	0.00132262		0.28982	-0.019464	0.00146539	0.00167662	0.504518	0.585633	0.0307124	Hydroxy-camphor-glucoside	0.00168163	0.00344541	0.0186105	1.10217	0.115444	0.00292426	0.00290464	0.96259	0.141888	0.0115351
Semi-polar precursor	Glycosylated norisoprenoid	Hydroxy-β-cyclocitral-arabinofuranose-glucoside	Relative	0.00200424	0.00268845	0.0179142	1.39533	0.0699775	0.00551494	0.00422625	0.0226377	1.50311	-0.0887773	Hydroxy-b-cyclocitral-arabinofuranose-glucoside	n.d.	n.d.				0.000357079	0.000392437	0.623147	0.392622	-0.0375338
Semi-polar precursor	Glycosylated norisoprenoid	Hydroxy-β-cyclocitral-rhamnopyranose	Relative	n.d.	n.d.				0.000271578	0.000466834	0.0528729	1.36342	0.0608582	Hydroxy-b-cyclocitral-rhamnopyranose	n.d.	n.d.				n.d.	n.d.
Semi-polar precursor	Glycosylated norisoprenoid	Hydroxy-β-cyclocitral-rhamnopyranose-glucoside	Relative	0.0044051	0.00473155	0.571846	0.46782	0.0110042	0.000578645	0.000686083	0.659429	0.475289	0.0132565	Hydroxy-b-cyclocitral-rhamnopyranose-glucoside	0.000136545	0.000372211	0.0815021	0.935777	-0.000597533	n.d.	n.d.
Semi-polar precursor	Glycosylated norisoprenoid	Hydroxy-β-damascenone-arabinofuranose	Relative	n.d.	0.000383326		0.275085	-0.0149539	0.000309274	0.00055686	0.13262	1.19779	0.0753628	Hydroxy-b-damascenone-arabinofuranose	n.d.	n.d.				n.d.	n.d.
Semi-polar precursor	Glycosylated norisoprenoid	Hydroxy-β-damascenone-glucoside	Relative	0.00117901	0.00116978	0.963475	0.166671	-0.00885467	0.00168105	0.00155389	0.642694	0.595877	0.0147839	Hydroxy-b-damascenone-glucoside	n.d.	n.d.				n.d.	n.d.
Semi-polar precursor	Glycosylated norisoprenoid	Hydroxy-β-ionone-arabinofuranose	Relative	0.00167819	0.00151968	0.626237	0.487443	-0.0361866	0.00149943	0.00174715	0.374733	0.75723	0.039785	Hydroxy-b-ionone-arabinofuranose	n.d.	n.d.				n.d.	n.d.
Semi-polar precursor	Glycosylated norisoprenoid	Hydroxy-β-ionone-arabinofuranose-glucoside	Relative	0.00754851	0.00832727	0.628623	0.484655	-0.000438891	0.00358892	0.00322294	0.483779	0.71879	-1.88675e-05	Hydroxy-b-ionone-arabinofuranose-glucoside	0.00161623	0.00286409	0.00988623	1.09976	0.0927689	0.00227318	0.00216319	0.726271	0.827562	0.034557
Semi-polar precursor	Glycosylated norisoprenoid	Hydroxy-β-ionone-glucoside	Relative	0.00633284	0.0120941	0.0881378	1.29751	0.0513052	0.0090662	0.0103386	0.351889	0.834875	0.0490874	Hydroxy-b-ionone-glucoside	0.000330126	0.000597179	0.0561488	0.976062	0.00654759	0.000306812	0.000269659	0.498665	1.43228	0.141305
Semi-polar precursor	Glycosylated norisoprenoid	Hydroxy-β-ionone-rhamnopyranose	Relative	0.000104052	5.09524e-05	0.00793792	1.44541	-0.065804	0.000201658	0.000181544	0.403181	0.718051	-0.0394559	Hydroxy-b-ionone-rhamnopyranose	0.000444016	0.00126057	0.0203901	1.04249	0.0617402	0.000392858	0.000631768	0.0656253	1.68656	0.15521
Semi-polar precursor	Glycosylated norisoprenoid	Hydroxy-β-ionone-rhamnopyranose-glucoside	Relative	0.0131472	0.0169844	0.0841122	1.2866	0.0477855	0.00625284	0.00673371	0.661264	0.549271	0.0448223	Hydroxy-b-ionone-rhamnopyranose-glucoside	0.000946684	0.00283036	0.00329262	1.1278	0.0638009	0.000876169	0.00154132	0.00813603	1.27185	0.141734
Semi-polar precursor	Phenylpropanoid	5-hydroxyferulic acid	Relative	0.017652	0.021147	0.152287	1.03746	0.0365719	0.0169734	0.0172601	0.831818	0.301011	-0.00535314	5-hydroxyferulic acid	0.0244639	0.037028	0.00404282	1.1215	0.0483645	0.0306066	0.0334032	0.00708856	1.70533	0.170127
Semi-polar precursor	Phenylpropanoid	Benzoic acid	Relative	0.00376815	0.00933002	0.0441949	1.28554	0.0506211	0.00605934	0.0073542	0.548414	0.634175	0.000905684	Benzoic acid	n.d.	n.d.				n.d.	n.d.
Semi-polar precursor	Phenylpropanoid	Caffeic acid	Relative	0.18795	0.257158	0.0713539	1.20711	0.0546846	0.44892	0.372622	0.0449199	1.39276	-0.0626949	Caffeic acid	0.0625429	0.11942	0.00279496	1.14916	0.0939647	0.140329	0.11855	0.285957	1.02208	-0.0228882
Semi-polar precursor	Phenylpropanoid	Caffeoyl alcohol	Relative	0.0050604	0.00431703	0.383269	0.756352	-0.0503836	0.00595481	0.00513192	0.30894	0.852452	-0.033308	Caffeoyl alcohol	n.d.	n.d.				n.d.	n.d.
Semi-polar precursor	Phenylpropanoid	Cinnamic acid	Relative	0.000987668	0.00131311	0.129806	1.0812	0.0348438	0.00122964	0.00125753	0.8906	0.136978	0.000394035	Cinnamic acid	0.000699045	0.00161646	0.0139606	1.06704	0.0527394	0.00117955	0.00140162	0.414074	0.834723	0.0241437
Semi-polar precursor	Phenylpropanoid	Coniferyl acetate	Relative	0.00956107	0.00924532	0.740625	0.433554	-0.0339109	0.00848531	0.00808683	0.419693	0.715199	-0.0120226	Coniferyl acetate	0.00792915	0.0106894	0.00948955	1.09438	0.0785383	0.00854895	0.00927577	0.11858	1.29221	0.131573
Semi-polar precursor	Phenylpropanoid	Coniferyl alcohol	Relative	0.00234206	0.00277666	0.400427	0.685787	0.0225758	0.00239054	0.00230342	0.6904	0.458869	0.00157802	Coniferyl alcohol	0.00124896	0.00252411	0.0208044	1.0494	0.0358528	0.00229572	0.00245002	0.425519	0.798082	0.0376731
Semi-polar precursor	Phenylpropanoid	Coniferyl aldehyde	Relative	0.00306549	0.00195678	0.0032666	1.48962	-0.0679114	0.00275463	0.00178327	0.0785891	1.29268	-0.0492329	Coniferyl aldehyde	n.d.	n.d.				n.d.	n.d.
Semi-polar precursor	Phenylpropanoid	Coumaric acid	Relative	0.0120203	0.0146625	0.172775	0.995653	0.044661	0.00992021	0.0115186	0.516708	0.693083	0.00257894	Coumaric acid	0.00899901	0.0164744	0.00246703	1.13464	0.0532898	0.0130767	0.0132539	0.906607	0.355253	-0.0222263
Semi-polar precursor	Phenylpropanoid	Ferulic acid	Relative	0.012066	0.0167033	0.176197	1.0105	0.0295078	0.056505	0.0466308	0.121255	1.19421	-0.0536556	Ferulic acid	0.00810941	0.0145958	0.0384186	1.00995	0.00821984	0.0171198	0.0132285	0.0727339	1.4039	-0.134335
Semi-polar precursor	Phenylpropanoid	Hydroxy-β-cyclocitral-glucoside	Relative	n.d.	n.d.				0.000488688	0.000210647	0.0163028	1.51058	-0.07807	Hydroxy-b-cyclocitral-glucoside	n.d.	n.d.				n.d.	n.d.
Semi-polar precursor	Phenylpropanoid	Hydroxyconiferyl alcohol	Relative	0.00513971	0.00407713	0.214334	0.93508	-0.0476249	0.00430073	0.00451449	0.585779	0.509186	0.0336492	Hydroxyconiferyl alcohol	0.00348459	0.00463445	0.0325409	1.00941	0.050955	0.00559998	0.00460574	0.130704	0.713678	0.05214
Semi-polar precursor	Phenylpropanoid	Phenylacetaldehyde	Relative	0.00246826	n.d.		0.400614	0.0234463	n.d.	n.d.				Phenylacetaldehyde	0.00243405	n.d.		0.746194	-0.131973	n.d.	n.d.
Semi-polar precursor	Phenylpropanoid	Phenylalanine	Relative	0.0234777	0.0380342	0.0285277	1.34286	0.0515602	0.0272285	0.0339613	0.300677	0.908495	0.0284376	Phenylalanine	0.0143429	0.0217958	0.101945	0.889685	0.00101417	0.0171744	0.0184414	0.620294	0.606321	0.0812915
Semi-polar precursor	Phenylpropanoid	Sinapic acid	Relative	0.0117067	0.0139259	0.182259	0.982426	0.0335921	0.0121529	0.0117976	0.85732	0.217277	-0.0217349	Sinapic acid	0.0127852	0.0204069	0.00811768	1.09622	0.050633	0.0192383	0.020366	0.458131	0.78954	0.0150084
Semi-polar precursor	Phenylpropanoid	Sinapyl alcohol	Relative	0.00470522	0.00432382	0.550499	0.545626	-0.0336237	0.00274297	0.00373052	0.0254052	1.49302	0.0833675	Sinapyl alcohol	0.000813226	0.00143668	0.019595	1.05399	0.067525	0.00142677	0.00144701	0.837076	1.01158	0.0535087
Semi-polar precursor	Phenylpropanoid	Sinapyl aldehyde	Relative	0.00591184	0.0044127	0.264506	0.85307	-0.0348783	n.d.	n.d.				Sinapyl aldehyde	n.d.	n.d.				n.d.	n.d.
Semi-polar precursor	BCAA	Leucine-Isoleucine	Relative	0.0226626	0.0412433	0.00563758	1.46469	0.0691124	0.0264357	0.0280528	0.664995	0.509955	0.00440183	Leucine-Isoleucine	0.0119387	0.0226142	0.0133735	1.11272	0.116754	0.0143149	0.016283	0.44887	1.2066	0.0825919
Semi-polar precursor	BCAA	Valine	Relative	0.0246288	0.0301186	0.369289	0.739151	0.0181763	0.0238321	0.0261161	0.596888	0.611231	-0.00101682	Valine	0.0141996	0.0206632	0.0624875	0.944238	0.0270795	0.0142299	0.0180729	0.258375	1.38266	-0.145459
Volatile	Acetate	(Z)-3-hexenyl acetate	Relative	383694	55136.7	0.0951432	1.15493	-0.0426688	827823	223180	0.000112039	1.78378	-0.0622926	(Z)-3-hexenyl acetate	223165	23555.3	0.0925975	1.40265	-0.0638999	321486	64463.3	0.00942042	1.99872	-0.0947291
Volatile	Acetate	Benzil acetate	Relative	13176.3	11473.7	0.249995	0.864596	-0.0222661	11031	13511.7	0.147073	1.21732	0.057114	Benzil acetato	20284.3	14861.3	0.0694552	1.58307	-0.10687	12565.7	12728.3	0.944796	0.150088	-0.0013942
Volatile	Acid	2-propenoic acid, 2-ethylhexylester	Relative	21689.7	19270	0.508955	0.554349	-0.0196127	13190.7	18448.7	0.00715957	1.67767	0.0673009	2-propenoic acid, 2-ethylhexylester	70216.7	64363.3	0.767488	0.44497	-0.0215395	46196.3	41494.3	0.463848	0.825975	-0.0420319
Volatile	Acid	3-methylbutanoic acid	Relative	14146	13796.3	0.933391	0.152205	-0.000326292	9879.33	6976.33	0.274813	0.975138	-0.0171061	3-methylbutanoic acid	28940	21406.7	0.0949541	1.39587	-0.065538	15995.3	17261.3	0.845858	0.248777	0.017796
Volatile	Acid	Heptanoic acid	Relative	167651	164710	0.802754	0.295719	0.00435603	157298	173575	0.737201	0.334939	0.0107383	Heptanoic acid	505098	480616	0.848291	0.370863	-0.00536564	526800	514240	0.936093	0.354506	0.0126792
Volatile	Acid	Hexanoic acid	Relative	2.03432e+06	1.62328e+06	0.136402	1.05841	-0.028026	3.48826e+06	1.99447e+06	0.0874084	1.35017	-0.0365402	Hexanoic acid	2.42435e+06	2.0594e+06	0.557392	0.637671	-0.0201137	2.36898e+06	2218930	0.861994	0.386823	0.00759843
Volatile	Acid	Octanoic acid	Relative	395564	415933	0.791766	0.265847	0.00278167	282955	358808	0.542101	0.580387	0.0200053	Octanoic acid	1687494	1655914	0.948838	0.434096	0.0135179	1.72111e+06	1.73254e+06	0.98615	0.279616	0.0136874
Volatile	Alcohol	(E)-2-hexen-1-ol	Relative	1.31873e+06	37018	0.000401162	1.52303	-0.0433711	872214	78239.3	0.279377	0.959303	-0.0270299	(E)-2-hexen-1-ol	596646	30536.3	0.189097	1.206	-0.0628594	284578	32649	0.149436	1.44054	-0.0574396
Volatile	Alcohol	(Z)-2-penten-1-ol	Relative	11341.3	47789.3	0.111854	1.10558	0.0286923	58509.7	94715.7	0.36262	0.831591	0.0267319	(Z)-2-penten-1-ol	n.d.	n.d.				n.d.	n.d.
Volatile	Alcohol	1-hexanol	Relative	1.07979e+06	157194	0.000629192	1.52018	-0.0491989	4432975	433423	0.0273144	1.55149	-0.0492955	1-hexanol	893996	107796	0.0748173	1.44492	-0.0664156	1297649	86828.3	0.101589	1.77809	-0.0722345
Volatile	Alcohol	1-pentanol	Relative	n.d.	n.d.		0	0	8387	n.d.	0.117068	1.2786	-0.0523386	1-pentanol	n.d.	n.d.				n.d.	n.d.
Volatile	Alcohol	1-penten-3-ol	Relative	59920.7	159843	0.0145781	1.39362	0.0385306	269667	301522	0.726041	0.364974	0.014609	1-penten-3-ol	7272	7572.33	0.9401	0.541223	0.0401532	22948.7	11832	0.138559	1.47144	-0.0583091
Volatile	Alcohol	2 heptanol	Relative	23082.7	16337.3	0.184633	0.986845	-0.0365116	125789	114697	0.600481	0.52796	-0.00401569	2 heptanol	1316	0	0.373901	0.916472	-0.0309155	n.d.	n.d.
Volatile	Alcohol	2-propanol	Relative	21719.3	28309.3	0.684735	0.351689	0.00752306	14470	11749	0.672717	0.432097	-0.0076605	2-propanol	25287.3	17765.3	0.397478	0.843822	-0.0215513	9338	9315	0.99742	0.212243	-0.00716403
Volatile	Alcohol	3-methylbutanol	Relative	n.d.	n.d.		0	0	3496.33	1678	0.136489	1.22889	-0.0424287	3-methylbutanol	n.d.	n.d.				n.d.	n.d.
Volatile	Alcohol/phenolic	2-phenylethanol	Relative	n.d.	n.d.		0	0	205400	116576	0.291939	0.940071	-0.0276279	2-phenylethanol	n.d.	n.d.				n.d.	n.d.
Volatile	Aldehyde	(E)-2-heptenal	Relative	35421.3	29365	0.0640396	1.22209	-0.0319723	39575.7	37984	0.760295	0.359276	0.00707649	(E)-2-heptenal	34275	23048.3	0.00857479	1.72697	-0.071191	34641.7	31829.3	0.77102	0.383603	-0.00346569
Volatile	Aldehyde	(E)-2-hexenal	Relative	2.12132e+07	3.39953e+07	0.00137057	1.50218	0.0439409	31971166	3.51764e+07	0.160832	1.17599	0.0455213	(E)-2-hexenal	11544580	1.78773e+07	0.00178639	1.85353	0.111885	1.44088e+07	1.6126e+07	0.247056	1.22918	0.0353287
Volatile	Aldehyde	(E)-2-nonenal	Relative	15224.7	20229	0.347803	0.755265	0.0273198	21270	28326.7	0.642477	0.45591	0.013853	(E)-2-nonenal	84836.3	73228.3	0.601394	0.810388	0.0492265	138260	77645	0.141929	1.46252	-0.0532793
Volatile	Aldehyde	(E)-2-octenal	Relative	42657.3	105308	0.000410224	1.52295	0.0448863	86648	126608	0.0198232	1.59413	0.0651346	(E)-2-octenal	25977.3	20402	0.0844325	1.41595	-0.0436706	40529.7	30262.3	0.0819612	1.64147	-0.0592325
Volatile	Aldehyde	(E)-2-pentenal	Relative	36852.7	58249.3	0.0139688	1.39704	0.0385002	48788	79061	0.0119051	1.63912	0.0598784	(E)-2-pentenal	5929.33	4645.33	0.214837	1.14666	-0.0210958	5308.67	5149.67	0.825429	0.423053	0.00375498
Volatile	Aldehyde	(E,E)-2,4-heptadienal	Relative	374915	353631	0.573175	0.460204	-0.00673582	431907	616874	0.241764	1.02328	0.0381737	(E,E)-2,4-heptadienal	161871	74341.7	0.00861881	1.76965	-0.098346	167899	135168	0.197608	1.36931	-0.0320944
Volatile	Aldehyde	(E,E)-2,4-hexadienal	Relative	561998	497647	0.417776	0.686005	-0.0312654	446625	444447	0.97897	0.162409	-0.000295139	(E,E)-2,4-hexadienal	81372	81437	0.998349	0.46303	-0.000215409	41412.7	50290.7	0.422558	0.909784	0.0262422
Volatile	Aldehyde	(Z)-3-hexenal	Relative	4.33591e+06	1933023	0.027621	1.346	-0.0493355	3262552	4550379	0.227912	1.04668	0.0278211	(Z)-3-hexenal	2570031	574500	0.10806	1.36444	-0.0637786	519850	560808	0.411597	0.92124	0.0221843
Volatile	Aldehyde	3-methylbutanal	Relative	6264.33	16292.7	0.000610914	1.51753	0.0455112	11763.7	6782	0.039982	1.49902	-0.0433279	3-methylbutanal	1106.33	1716	0.317905	1.05001	-0.0202051	2437	2564.33	0.884471	0.240617	0.00599995
Volatile	Aldehyde	Decanal	Relative	41796.7	43907.3	0.751937	0.350772	-0.00656488	47051.3	35508	0.272566	0.972147	-0.0365915	Decanal	31998.3	18411.3	0.0590963	1.54185	-0.0488241	31054	23843.7	0.419488	0.897884	-0.0428641
Volatile	Aldehyde	Heptanal	Relative	129011	177070	0.0382914	1.30064	0.0306285	140663	136089	0.615515	0.489011	-0.00621451	Heptanal	37424.3	42867.3	0.680293	0.538699	0.0290062	55982.7	41212	0.0203659	1.91057	-0.0863592
Volatile	Aldehyde	Hexanal	Relative	7875499	1.04498e+07	0.0553063	1.2458	0.0298244	1.06596e+07	10678966	0.98007	0.115232	0.00389825	Hexanal	3681805	5.26392e+06	0.17091	1.27582	0.0793136	6244855	5.97245e+06	0.63039	0.614286	-0.0435489
Volatile	Aldehyde	Nonanal	Relative	277301	361101	0.12547	1.07771	0.0326657	287212	223432	0.390838	0.787033	-0.0220404	Nonanal	134134	103375	0.387097	0.949327	0.00929683	200434	132727	0.200925	1.33136	-0.0657311
Volatile	Aldehyde	Octanal	Relative	42691.3	44003.7	0.706334	0.388603	-0.000284018	45286	34769	0.282419	0.955683	-0.032021	Octanal	19737	14046	0.237932	1.10624	-0.0230076	24167.3	19222.7	0.216779	1.29587	-0.0649388
Volatile	Aldehyde	Pentanal	Relative	96156	183691	0.0351307	1.30628	0.0356851	146804	148944	0.905978	0.164063	0.00923289	Pentanal	61299.3	68392	0.86435	0.362199	0.00779848	43977.7	43122.3	0.936441	0.210422	-0.0123597
Volatile	Aldehyde/phenolic	Phenylacetaldehyde	Relative	266892	1.56165e+06	0.0039093	1.46922	0.0415415	1.23865e+06	1.18597e+06	0.863465	0.224625	0.00225845	Phenylacetaldehyde	45948.3	208812	0.0476613	1.54283	0.0325626	316819	425425	0.40869	0.945697	0.0451152
Volatile	C-13 Norisoprenoid	β-damascenone	Relative	287327	236852	0.569578	0.516507	-0.00486729	205580	251344	0.193707	1.11295	0.0309439	β-damascenone	1.59254e+06	2133716	0.485624	0.731287	0.0157138	1.83568e+06	1.80477e+06	0.900839	0.216018	-0.0156715
Volatile	C-13 Norisoprenoid	β-ionone	Relative	82658.7	130171	0.00257407	1.48623	0.0465415	125110	141910	0.567696	0.563841	0.0304925	β-ionone	112969	88369	0.293631	0.975368	-0.0518139	93954.7	78205.3	0.474921	0.808751	-0.0320051
Volatile	Ester/phenolic	Methyl salicylate	Relative	16932.3	16900	0.991699	0.117694	-0.00481106	121632	62408	0.000537768	1.76512	-0.0574401	Methyl salicylate	29544	25360	0.538131	0.690218	-0.0269672	32489.7	30534	0.718151	0.541481	-0.00140316
Volatile	Furan	2-ethylfuran	Relative	800426	630714	0.328683	0.76134	-0.0284813	929472	999494	0.799162	0.278838	0.00446754	2-ethylfuran	111703	33305	0.089773	1.41052	-0.07091	55730	53207.3	0.911546	0.369251	-0.0219924
Volatile	Furan	2-pentylfuran	Relative	47630	79964.7	0.00625001	1.45106	0.0484858	110713	85594	0.348067	0.863132	-0.0159277	2-pentylfuran	32252.3	24661.3	0.306857	0.972585	-0.0313208	26823.7	21707.3	0.111159	1.55297	-0.0570655
Volatile	Ketone	4-methyl-2-heptanone	Relative	4874.33	3346	0.0211829	1.37195	-0.0496098	3498.67	3204.33	0.557322	0.557604	-0.0174079	4-methyl-2-heptanone	4054.67	3534	0.371325	0.895861	-0.00465309	3871.33	3154.33	0.114211	1.55333	-0.0784747
Volatile	Ketone	Acetone	Relative	8520.67	6271.67	0.0249573	1.34498	-0.0418597	6215.33	3868.33	0.300615	0.929881	-0.0245609	Acetone	5113	5701.67	0.711102	0.574917	0.0334755	4332.67	4853.67	0.287451	1.14038	0.0489257
Volatile	Norisoprenoid	6-methyl-5-hepten-2-one	Relative	73890.7	122182	0.0786621	1.18106	0.0273774	97936.3	65693.7	0.178757	1.13809	-0.0415937	6-methyl-5-hepten-2-one	36979.3	25821.7	0.156572	1.27534	-0.01748	34198	27151	0.245607	1.23543	-0.0579944
Volatile	Norisoprenoid	Apocarotenoid 33.52 (ionone-like)	Relative	584600	414386	0.508515	0.581497	-0.00410327	391638	289934	0.204553	1.09323	-0.0281718	Apocarotenoid 33.52 (ionone-like)	477239	775335	0.632187	0.550211	0.018283	206500	188449	0.646628	0.690199	-0.0491319
Volatile	Norisoprenoid	β-Cyclocitral	Relative	56687.7	95223.7	0.00228051	1.48787	0.0445432	82526	79529.3	0.799475	0.313183	0.00555756	β-Cyclocitral	27992	29155.7	0.814658	0.503339	0.0350763	25679	23827	0.700972	0.470055	-0.0161275
Volatile	Norisoprenoid	Unkown 34.15 ionone-like	Relative	694053	717278	0.927913	0.274377	0.0129812	924102	804224	0.378287	0.813186	-0.0128497	Unkown 34.15 ionone-like	289659	592509	0.349995	0.902296	0.0385495	248469	262642	0.820856	0.429039	-0.0117576
Volatile	Organic acid	2-ethylhexanoic acid	Relative	191040	198950	0.773374	0.25934	0.013658	144751	159856	0.829439	0.238963	0.0103524	2-ethylhexanoic acid	885007	803945	0.721859	0.491944	-0.00434171	716964	732303	0.960712	0.303922	0.0168932
Volatile	Organic acid	Nonanoic acid	Relative	1.23256e+06	1350149	0.695078	0.413564	-0.00330491	1.46129e+06	1.69426e+06	0.461644	0.683024	0.020286	Nonanoic acid	2679385	2.57335e+06	0.819223	0.588096	0.0156463	3.78427e+06	4.08287e+06	0.319755	1.0709	0.0414021
Volatile	Quinone	2,6-Di-tert-butylbenzoquinone	Relative	5271	5267.67	0.998511	0.125509	-0.000123037	2104.33	3422.67	0.0279149	1.55213	0.0581961	2,6-Di-tert-butylbenzoquinone	20106.3	18253.3	0.884627	0.596554	-0.0584564	5190.67	4764.33	0.702929	0.452597	-0.0219666
Volatile	Terpene	(E)-linalool oxide	Relative	17902.3	13140	0.22422	0.927166	-0.0172275	31970.3	37174.3	0.329522	0.877368	0.0299483	(E)-linalool oxide	32603.7	29849	0.111614	1.36582	-0.0211495	29888	32480.7	0.564632	0.733984	0.0460172
Volatile	Terpene	(Z)-linalool oxide	Relative	48687	29933.3	0.205567	0.948355	-0.0196708	93627.7	100337	0.531511	0.595016	0.0253013	(Z)-linalool oxide	53769	43090.3	0.588887	0.640506	-0.0254642	57245.3	62647	0.305541	1.09917	0.0417921
Volatile	Terpene	3-carene	Relative	166444	86975.7	0.157393	1.03576	-0.0189056	77833.3	75346.3	0.811294	0.285849	-0.0034923	3-carene	138821	126398	0.654378	0.564177	-0.005211	111142	107524	0.741413	0.547235	0.00774611
Volatile	Terpene	Camphor	Relative	7832.67	7101.33	0.532895	0.502609	-0.0145501	7263.33	6713	0.431191	0.729643	-0.0206704	Alcanfor	16131.7	14056.3	0.465685	0.766485	-0.0433843	13284.3	13038.3	0.829637	0.310558	-0.0114775
Volatile	Terpene	Limonene	Relative	32420.3	26778	0.394135	0.679313	-0.0245547	40972	58102.3	0.0531685	1.45109	0.0495955	Limonene	24745.7	27691.7	0.642717	0.566793	0.0242878	36860.7	43695.3	0.671892	0.490714	0.0159782
Volatile	Terpene	Linalool	Relative	56996.7	51115.3	0.148853	1.03364	-0.0244164	563090	1.06418e+06	0.0430396	1.4853	0.0477456	Linalool	29681	26715.3	0.787406	0.431903	-0.0110783	58943.7	127458	0.0050861	2.03768	0.0808478
Volatile	Terpene	α-pinene	Relative	122967	51081.3	0.146961	1.05301	-0.0200686	51652.7	50638.7	0.880544	0.218755	-0.00270174	α-pinene	141263	117349	0.704973	0.536708	-0.0189867	89709	87066.7	0.799854	0.465467	0.00936726
Volatile	Terpene	α-terpineol	Relative	41336.3	31695.3	0.478708	0.615111	-0.00632492	327308	700492	0.0236044	1.56868	0.0501496	α-terpineol	41707.7	36427.3	0.3021	1.06447	0.013114	59870	112462	0.0736753	1.66816	0.0635593
Volatile	Terpene	β-myrcene	Relative	16945.3	13111.7	0.109584	1.11395	-0.0343834	68359	71971.7	0.808992	0.263898	0.00158579	β-myrcene	6686.33	6113.33	0.158106	1.2417	-0.0408889	7212.33	8462	0.12227	1.51392	0.0664145
